# Supplementary material for: Transcription factor-driven coordination of cell cycle exit and lineage-specification in vivo during granulocytic differentiation: In memoriam Professor Niels Borregaard
Source: Nat Commun. 2022 Jun 23;13:3595. doi: 10.1038/s41467-022-31332-1 (PMC9225994; doi:10.1038/s41467-022-31332-1)
Supplement: Supplementary file 4 — Supplementary Data 1 [file 41467_2022_31332_MOESM4_ESM.xlsx]

## Sheet: Sheet_1
chr	start	end	gene	score	strand	ensemblId	lsk_cebpa_wt_raw	pregm_cebpa_wt_raw	gmp_cebpa_wt_raw	gmpG_wt_raw	epm_wt_raw	lpm_wt_raw	my_wt_raw	mm_wt_raw	bc_wt_raw	pmn_wt_raw	gmpM_wt_raw	pmo1_wt_raw	pmo2_wt_raw	mo1_wt_raw	mo2_wt_raw	gmpG_ko_raw	epm_ko_raw	lpm_ko_raw	mm_ko_raw	cluster	lsk_cebpa_wt_norm	pregm_cebpa_wt_norm	gmp_cebpa_wt_norm	gmpG_wt_norm	epm_wt_norm	lpm_wt_norm	my_wt_norm	mm_wt_norm	bc_wt_norm	pmn_wt_norm	gmpM_wt_norm	pmo1_wt_norm	pmo2_wt_norm	mo1_wt_norm	mo2_wt_norm	gmpG_ko_norm	epm_ko_norm	lpm_ko_norm	mm_ko_norm	pu1_lsk	pu1_pregm	pu1_gmp	cebpa_lsk
chr1	5060116	5060616	Rgs20	.	-	ENSMUSG00000002459.10	27	14	6.66667	3	2	6	8	2	3.66667	16	6	2.5	12	4.5	5.66667	16	14.3333	1.33333	8.33333	1	17.1929	10.0571	5.02006	3.27623	2.79475	10.2207	13.7145	6.48611	10.0293	38.1466	6.18981	4.1466	11.9799	6.02932	7.3534	9.47994	10.8441	3.19599	9.89352	0.935155	0.547355	0.667045	0.46862
chr1	9289709	9290209	Sntg1	.	-	ENSMUSG00000025909.9	2	0.333333	0.333333	0	0	0	1.33333	0	0.333333	0	0	0	0.333333	0	0	0	0.666667	0	0	1	-0.527778	-1.25	-1.19444	1.42901	1.42901	1.42901	3.03395	1.42901	2.49074	1.42901	1.42901	1.42901	1.79938	1.42901	1.42901	1.42901	1.97222	1.42901	1.42901	0.77406	0.64295	0.700535	0.80179
chr1	8805968	8806468	AC163389.1	.	+	ENSMUSG00000076135.1	79.6667	86.6667	94	19	11	0.666667	0.333333	0.666667	1.33333	0.333333	17.3333	14	3.33333	9.5	4	6.33333	7.33333	3.66667	4.33333	1	24.1281	44.1497	55.4059	59.7731	54.9645	47.6188	46.5139	48.3781	49.7608	47.1188	59.9336	60.5756	49.7731	55.3164	50.6806	49.6435	51.3966	51.3966	51.2731	0.35743	0.199555	0.26101	0.31952
chr1	8953452	8953952	Gm7493	.	-	ENSMUSG00000066693.2	12	15	20.3333	2	0	0.666667	2.33333	0.666667	0.666667	2.66667	2.33333	0.5	3	3.5	4.66667	2	2.66667	2	4.33333	1	-3.06944	2.0787	9.54784	11.4213	10.1682	11.3781	13.5201	12.1373	11.9892	15.8904	12.1682	10.7793	13.2299	13.9275	15.2238	11.1065	12.0664	12.9583	15.0324	0.15983	0.1566	0.257175	0.449005
chr1	10983295	10983795	Prex2	.	+	ENSMUSG00000048960.7	294	32.3333	14.6667	53.3333	14	0.333333	2	0	0	0	0	1	0.666667	0	0	14	2	0	0	1	378.702	30.4398	15.6682	35.0108	9.59105	-0.810185	1.29475	-1.44599	-1.44599	-1.44599	-1.44599	-0.248457	-0.680556	-1.44599	-1.44599	5.68364	0.0108025	-1.44599	-1.44599	1.178	1.59515	0.81693	0.81039
chr1	12981008	12981508	Slco5a1	.	-	ENSMUSG00000025938.9	31.3333	101	17.6667	24.3333	12.5	1.33333	3.66667	2.33333	4.66667	2.66667	18.3333	2	6.66667	6	3.33333	6	2.66667	2.66667	3.66667	1	11.7052	97.9985	6.53241	27.3071	20.2762	12.6466	15.9799	16.3256	21.412	16.1713	24.7639	12.6836	16.8688	16.4367	14.0941	13.4861	12.3472	14.1343	14.6836	0.78153	0.83841	0.19586	0.53778
chr1	16759991	16760491	Gm5828	.	-	ENSMUSG00000091020.1	40.6667	34.6667	42	6.33333	11	3.66667	1.66667	4.66667	5.66667	6	6.33333	6.5	1.33333	5	5.66667	73.6667	66.3333	26	38	1	8.93287	9.47608	21.5687	25.9005	30.2215	27.24	23.8387	32.419	34.9128	34.6906	26.7338	28.4992	23.135	26.8017	27.6813	61.5424	63.2184	53.4005	57.7647	0.20014	0.253665	0.810055	0.46575
chr1	17591731	17592231	Pi15	.	+	ENSMUSG00000067780.2	3.33333	1.66667	18.6667	3	0	0	0.333333	0	0.333333	0	0.666667	0	10	3	0	0	0	0.666667	0	1	2.1034	1.77623	18.5448	1.37191	-0.566358	-0.566358	-0.46142	-0.566358	0.49537	-0.566358	0.00771605	-0.566358	8.4892	2.78549	-0.566358	-0.566358	-0.566358	0.371914	-0.566358	0.62931	0.328445	0.27069	0.341775
chr1	17717477	17717977	Gm16070	.	-	ENSMUSG00000085125.1	96	24	0.333333	33.3333	9	0	0.333333	0	0	0	0	0	0	0	0	20	0	0	0	1	95.4614	26.0108	5.54167	17.625	1.61883	-5.3071	-5.20216	-5.3071	-5.3071	-5.3071	-5.3071	-5.3071	-5.3071	-5.3071	-5.3071	4.88426	-5.3071	-5.3071	-5.3071	1.6362	2.17888	1.34823	1.3874
chr1	17716875	17717375	Crispld1	.	+	ENSMUSG00000025776.7	430.667	127	1	207.333	18.5	0	1.66667	0	0	0	0	0	0	0	0	28.3333	0.666667	0	0	1	634.387	177.903	36.0077	105.566	-20.5139	-35.1065	-32.9336	-35.1065	-35.1065	-35.1065	-35.1065	-35.1065	-35.1065	-35.1065	-35.1065	-20.3966	-34.5633	-35.1065	-35.1065	0.3587	0.248095	0.287635	0.295095
chr1	20434391	20434891	Gm15795	.	-	ENSMUSG00000090142.1	18.3333	21.6667	20.3333	1.33333	1	0	0	0	0	0	0	0	0	1.5	0.333333	0	0	0	0.666667	1	0.509259	7.26852	8.62037	11.8858	11.7191	11.0957	11.0957	11.0957	11.0957	11.0957	11.0957	11.0957	11.0957	12.966	11.5463	11.0957	11.0957	11.0957	12.0648	0.488365	0.66393	0.61884	0.36643
chr1	20880304	20880804	6720483E21Rik	.	-	ENSMUSG00000087078.1	5.33333	2.33333	1.66667	0	0	0	0.333333	0	0	0	0.666667	1.5	0	0	0	3	0.666667	0	0	1	2.45833	1.4213	1.22994	0.282407	0.282407	0.282407	0.387346	0.282407	0.282407	0.282407	0.856481	2.0108	0.282407	0.282407	0.282407	1.7392	0.825617	0.282407	0.282407	4.61885	6.9551	5.00764	0.782865
chr1	21288143	21288643	Gm4956	.	-	ENSMUSG00000025936.8	2.66667	3.66667	0	0	0	0	0	0	0	0	0	0	0	2	3	0	0	0	0	1	1.20988	2.64815	0	0	0	0	0	0	0	0	0	0	0	2.33333	3.26543	0	0	0	0	0.54376	1.07419	0.997445	0.92336
chr1	21373386	21373886	Khdc1b	.	+	ENSMUSG00000085079.2	2.66667	4.33333	2.33333	2	1	0	0	0.333333	0	3.33333	0.666667	0.5	1	3.5	0	1.33333	1.33333	0.666667	2.33333	1	0.155864	2.10031	1.13117	2.3071	1.67747	1.05401	1.05401	2.18364	1.05401	8.08488	1.62809	1.66512	2.21759	4.81327	1.05401	1.64043	2.03549	1.99228	3.90586	0.12713	0.44076	0.23015	0.551195
chr1	28859316	28859816	Gm5697	.	-	ENSMUSG00000081557.1	6	6.66667	8.33333	0	1	0	0	0	0	0	0.333333	0	0	0	0	0	0.333333	0	0	1	-1.84877	0.0648148	2.94136	5.00309	5.62654	5.00309	5.00309	5.00309	5.00309	5.00309	5.25	5.00309	5.00309	5.00309	5.00309	5.00309	5.25	5.00309	5.00309	0.28823	0.79398	0.69126	0.27548
chr1	33895509	33896009	Gm15455	.	-	ENSMUSG00000081402.2	51.3333	73	86.6667	20.3333	20.5	10.3333	8.66667	3.33333	6.33333	0.666667	14.3333	15	6.33333	4.5	2.33333	20	19.6667	16	13.6667	1	5.86188	40.1088	58.8804	48.1813	50.0455	49.0147	47.4097	41.8974	48.706	35.4097	45.3171	49.2677	40.1258	38.6875	36.5455	44.1875	46.9221	54.49	47.6319	0.80676	0.780195	1.00855	0.976005
chr1	33964874	33965374	Dst	.	+	ENSMUSG00000026131.9	3573.33	896.333	49.3333	1160.67	219.5	9.33333	17	10.3333	28.3333	58	95.6667	33.5	6.33333	24.5	157	539	72.3333	18.3333	9.66667	1	6746.51	1581.73	284.145	746.111	-91.963	-218.963	-206.247	-210.198	-169.519	-96.4444	-166.938	-199.802	-226.247	-211.463	-82.1667	81.5278	-186.926	-208.895	-222.494	1.44861	1.9403	1.53984	0.474355
chr1	34234868	34235368	Gm16750	.	-	ENSMUSG00000085306.1	209	44.6667	0.333333	32.6667	7	0.666667	0	0.333333	0.333333	1.66667	3.33333	1	0	1	3.66667	19	2.66667	0.333333	0	1	252.386	47.3117	5.78704	16.8302	-0.25	-4.34259	-5.55247	-4.42284	-4.49074	-2.03395	-2.73148	-4.35494	-5.55247	-4.27469	-1.58951	4.14506	-3.65432	-5.03395	-5.55247	1.56828	0.53489	0.992005	1.18233
chr1	36658396	36658896	Gm6428	.	+	ENSMUSG00000089906.1	4.66667	4.33333	5	0.666667	0	0.333333	0.333333	0.333333	0.333333	0.666667	1.33333	1	1	0	0.333333	0.666667	0.333333	0	0	1	-0.58179	0.276235	1.83179	3.19907	2.87809	3.51389	2.98302	4.00772	3.93981	4.29167	4.08796	4.07562	4.04167	2.87809	3.3287	3.11265	3.125	2.87809	2.87809	0.49584	0.867435	0.86937	0.752475
chr1	37921893	37922393	Gm17715	.	+	ENSMUSG00000092106.1	12.3333	0.333333	1	0.333333	2	0.666667	0.666667	0.666667	0.333333	1.33333	1	1.5	0.666667	1	0	1.33333	0	0.333333	0	1	6.83951	-0.283951	0.438272	0.604938	1.91975	1.67284	1.01852	2.4321	1.52469	3.28395	1.40123	2.19136	1.2284	1.74074	0.462963	1.04938	0.462963	0.981481	0.462963	8.66633	11.9088	11.5626	0.80535
chr1	38292014	38292514	Gm16150	.	+	ENSMUSG00000085391.1	64	114.333	12	65.3333	24	38	19.6667	1.33333	0	0.333333	10.6667	0	0.333333	0	0	84.3333	10	1	2.33333	1	58.1034	131.008	16.9275	38.9244	13.2083	43.159	24.9244	-1.74846	-5.40278	-4.6929	3.04167	-5.40278	-5.03241	-5.40278	-5.40278	40.5293	1.40586	-3.95833	-2.55093	1.51161	0.86759	0.844355	0.550965
chr1	39250325	39250825	Npas2	.	+	ENSMUSG00000026077.9	16	0.333333	0.666667	1	2	1.33333	11.3333	0	2.66667	0.333333	0.666667	1	1.66667	2	0	0.333333	0	3.66667	0.666667	1	10.1728	0.469136	0.876543	0.296296	1.16667	1.90741	17.1852	-0.290123	6.17284	0.419753	0.283951	0.907407	1.53086	2.04321	-0.290123	-0.216049	-0.290123	4.69753	0.679012	1.33543	1.60467	1.88095	0.85707
chr1	39371493	39371993	RP24-539E18.2	.	+	ENSMUSG00000092563.1	5.66667	3.66667	4.33333	1	1.5	0.666667	0	0	0	0	2	1	0.333333	0	0	1	1.66667	0	0	1	1.27469	1.03395	2.42901	2.20062	2.70679	2.82407	1.6142	1.6142	1.6142	1.6142	3.34259	2.81173	1.98457	1.6142	1.6142	2.02778	2.82407	1.6142	1.6142	0.304575	0.494715	0.597255	0.57058
chr1	40281674	40282174	Il1r1	.	+	ENSMUSG00000026072.6	1777.33	1414.33	195.333	737.667	288.5	27.6667	9	45.3333	38.3333	7.33333	231.333	52.5	17	27	33.3333	356	128.333	126.667	684.333	1	3115.07	2372.67	304.734	497.698	100.254	-48.2708	-70.8758	4.30324	-1.91898	-68.6906	65.3372	-36.5671	-70.1844	-62.1289	-53.2647	118.081	-6.21836	41.0069	464.816	1.78336	1.84486	1.49062	0.763255
chr1	40738306	40738806	Slc9a2	.	+	ENSMUSG00000026062.7	14.3333	31	1	4.66667	3.5	0	2	1.66667	1	1	0.666667	0.5	0	20.5	15.3333	3.33333	2	0	0	1	9.5787	28.5355	1.80093	2.125	1.73611	-0.899691	1.84105	3.53241	1.74846	1.24228	-0.325617	-0.28858	-0.899691	16.909	14.1867	0.729938	0.557099	-0.899691	-0.899691	1.0169	0.56539	1.24677	0.518395
chr1	43009468	43009968	Gpr45	.	+	ENSMUSG00000079587.1	25.6667	8.33333	2	8	6	0	0	0	0	0	1.33333	3	0	0	0	2	0	0	0	1	18.9877	7.89506	3.37037	3.91358	3.07407	-1.51235	-1.51235	-1.51235	-1.51235	-1.51235	-0.302469	1.80247	-1.51235	-1.51235	-1.51235	-0.574074	-1.51235	-1.51235	-1.51235	4.15445	4.28663	2.78501	0.953755
chr1	44527871	44528371	AC124406.1	.	+	ENSMUSG00000078019.1	3	3	0.666667	0	0	0	0	0	0	0	0	0	0	0	0	0	0	0	0	1	0.151235	0.92284	-0.675926	1.26235	1.26235	1.26235	1.26235	1.26235	1.26235	1.26235	1.26235	1.26235	1.26235	1.26235	1.26235	1.26235	1.26235	1.26235	1.26235	0.17872	0.31877	0.2479	0.41861
chr1	45368132	45368632	Col3a1	.	+	ENSMUSG00000026043.11	1.33333	0	0	0	0	0	0.333333	0	0	0	0	0	0	0	0	0.666667	0	0	6.66667	1	0.555556	0	0	0	0	0	0.104938	0	0	0	0	0	0	0	0	0.234568	0	0	6.93827	0.5236	0.61818	0.592215	0.474125
chr1	46038142	46038642	Rpl23a-ps1	.	+	ENSMUSG00000070896.1	3.66667	3	3.66667	1.33333	1.5	0	0.666667	0	0	0	0	0.5	0	0	0.666667	0	0.333333	0.333333	0	1	-0.802469	-0.345679	0.858025	3.32099	3.62346	2.53086	3.08642	2.53086	2.53086	2.53086	2.53086	3.14198	2.53086	2.53086	3.35802	2.53086	2.77778	3.04938	2.53086	1.13149	0.202345	0.33504	0.38845
chr1	47422966	47423466	Gm4852	.	-	ENSMUSG00000081185.1	33	41	57	2.33333	1	2	0.666667	3.66667	3.33333	1.66667	1.66667	4.5	2.33333	4.5	2	3	2.66667	2.33333	2.33333	1	-7.1466	7.11265	30.5324	32.1404	31.2948	33.9059	31.2269	39.2083	38.6281	34.1898	32.1466	35.5231	33.0787	35.3627	32.8688	32.1281	32.5694	33.9244	33.5231	0.680895	0.334015	0.624905	0.31952
chr1	51997855	51998355	Gm8420	.	-	ENSMUSG00000072324.3	7	7.66667	16.6667	1.66667	0.5	0.333333	0	0.333333	0	1	0.666667	0.5	0.666667	0	0.666667	0	1.33333	0	0.333333	1	-2.47685	-0.384259	9.83179	7.28549	6.47068	6.85957	6.22377	7.3534	6.22377	8.36574	6.79784	6.83488	6.9892	6.22377	7.05093	6.22377	7.20525	6.22377	6.81019	0.377585	1.33064	0.75258	1.12511
chr1	52147660	52148160	Gm3940	.	-	ENSMUSG00000078291.1	50	54	63	6	2	13	15	12.6667	9.66667	13.6667	3.33333	2.5	1.66667	3.5	1.33333	4.33333	8	9.66667	18.3333	1	3.63272	17.0123	32.4475	38.9167	36.4105	53.4475	58.0216	61.6574	56.7623	65.6265	37.7747	37.7623	36.7747	38.713	36.4784	37.108	40.3796	47.6142	52.8302	0.1976	0.356155	0.4133	0.548325
chr1	53019854	53020354	1700019D03Rik	.	-	ENSMUSG00000043629.6	48.6667	86.3333	41.6667	41.3333	44	17.3333	33	30.6667	19	38.3333	19	21	5	9	8.33333	71.6667	94	17.6667	27.6667	1	28.8287	81.7176	34.4398	36.946	41.0231	32.3843	57.4244	70.517	51.338	100.264	23.2207	29.5694	13.3812	16.9244	17.054	47.2392	67.0787	31.0787	35.091	1.88653	3.98224	3.16157	0.60097
chr1	55183890	55184390	Gm16581	.	+	ENSMUSG00000089670.1	142	185.333	162.333	4.33333	7.5	5.66667	4	4.66667	2.66667	5	9.66667	5	14.6667	8	4	13.3333	7	4.33333	5	1	40.9884	114.133	71.8927	111.505	114.425	117.141	114.826	119.45	115.16	119.339	116.258	113.999	121.419	116.382	112.968	115.493	113.4	114.598	114.154	0.196335	0.62228	0.369735	0.471025
chr1	59572857	59573357	Gm973	.	+	ENSMUSG00000047361.8	121.333	34.6667	24.6667	24.3333	25	3	0.333333	9.66667	0.333333	1.33333	3.66667	0.5	2.33333	4.5	3.66667	27.6667	20.6667	1.33333	1	1	116.091	25.8565	18.659	22.1435	24.6065	9.91512	5.39043	26.2361	6.34722	8.10648	8.3534	5.8966	7.6929	9.97685	9.24846	19.625	18.767	7.14352	6.69907	0.563915	1.0214	0.670075	0.75007
chr1	60173848	60174348	Gm15464	.	+	ENSMUSG00000082609.1	274	288.333	373.667	94	55	28.6667	10.6667	17.3333	7	13.6667	77.3333	61.5	27	46	36.6667	58	70.6667	31	29.3333	1	160.068	191.846	257.191	249.019	226.509	223.994	202.722	222.08	202.327	217.012	240.605	242.593	209.222	224.056	220.957	217.272	230.858	223.784	214.525	0.44806	0.356155	0.7437	0.749835
chr1	60943593	60944093	Ctla4	.	+	ENSMUSG00000026011.6	33.3333	6	5	2.66667	3	1	1	0	0.333333	0.666667	3.66667	6	1.66667	1.5	3.66667	3	4.33333	1.66667	0.333333	1	21.9352	2.6821	2.92284	3.50309	3.98457	3.50309	2.90432	1.78704	2.84877	3.20062	4.85494	8.07099	3.60802	3.65741	5.75	3.24383	4.82407	4.09568	2.37346	0.472015	0.63753	0.300745	0.58996
chr1	60957491	60957991	Rpl18-ps1	.	+	ENSMUSG00000081382.1	541.333	716	826	223.333	164.5	43	13	10.3333	26.6667	33.6667	119	81	59	81.5	83.6667	125.667	123	47.3333	49.6667	1	311.049	583.586	566.861	618.432	573.87	520.503	485.698	487.79	524.858	546.17	545.531	538.404	514.247	530.735	542.506	533.975	541.019	520.883	511.735	1.00944	0.69853	0.822365	0.415975
chr1	61132240	61132740	Rpl17-ps1	.	+	ENSMUSG00000082804.2	2	3.66667	4	0.333333	2	0	0	0	0.666667	0	0.666667	1	0	1	0	0	1.33333	0	0	1	-0.518519	1.2284	2.32716	1.56173	2.87654	1.41975	1.41975	1.41975	3.24074	1.41975	1.99383	2.61728	1.41975	2.69753	1.41975	1.41975	2.40123	1.41975	1.41975	0.09063	0.51964	0.43872	0.705795
chr1	61667473	61667973	4930587A21Rik	.	-	ENSMUSG00000086009.1	0	3.66667	3.33333	0	0	0	0	0	0	0	0	0	0	0	0	0	0	0	0	1	-2.28086	0.367284	0.83642	2.28086	2.28086	2.28086	2.28086	2.28086	2.28086	2.28086	2.28086	2.28086	2.28086	2.28086	2.28086	2.28086	2.28086	2.28086	2.28086	0.25426	0.428295	0.31386	0.26734
chr1	62545585	62546085	Gm11610	.	-	ENSMUSG00000085400.1	26.3333	6.33333	0.333333	3.33333	1	0	0	0	0	0	3	0	0	0	0	3	4.33333	0	0	1	18.7608	5.49228	0.91821	1.45833	-0.0601852	-0.683642	-0.683642	-0.683642	-0.683642	-0.683642	1.86574	-0.683642	-0.683642	-0.683642	-0.683642	0.773148	2.3534	-0.683642	-0.683642	0.124595	0.134455	0.18315	0.675405
chr1	63084537	63085037	Gm11601	.	+	ENSMUSG00000081617.1	0.333333	5	0	0	0	0	0	0	1.33333	0.333333	0	0	0	0	0	0	0	0.666667	0	1	-0.185185	3.45679	-0.234568	0.234568	0.234568	0.234568	0.234568	0.234568	3.58642	0.944444	0.234568	0.234568	0.234568	0.234568	0.234568	0.234568	0.234568	1.17284	0.234568	0.34489	0.325655	0.621065	0.42435
chr1	64196524	64197024	Gm13750	.	+	ENSMUSG00000086721.2	10.3333	15	8	0.333333	0	4	0.333333	9.33333	1.66667	0.333333	2.33333	0	0.666667	0	0	0.666667	0.333333	0.333333	1.66667	1	-1.83642	4.49691	-0.145062	7.89198	7.75	13.8673	7.85494	28.1698	11.8858	8.45988	9.75	7.75	8.51543	7.75	7.75	7.98457	7.99691	8.26852	9.93519	0.688505	0.47668	0.38405	0.98151
chr1	65599005	65599505	Gm8805	.	+	ENSMUSG00000082774.1	6	4.66667	7	0	1	0	0	0	0	0	0	0	0	0	0	0	0	0	0	1	-1.53858	-1.30401	1.99228	4.6929	5.31636	4.6929	4.6929	4.6929	4.6929	4.6929	4.6929	4.6929	4.6929	4.6929	4.6929	4.6929	4.6929	4.6929	4.6929	0.72374	0.54325	0.84475	1.122
chr1	66079408	66079908	Gm15659	.	+	ENSMUSG00000083242.1	2.33333	2	2	0	0	0	0	0	0	0	0	0	0	0	0	0	0	0	0	1	-0.867284	-0.484568	-0.0833333	1.94136	1.94136	1.94136	1.94136	1.94136	1.94136	1.94136	1.94136	1.94136	1.94136	1.94136	1.94136	1.94136	1.94136	1.94136	1.94136	0.34235	0.599995	0.509715	0.694325
chr1	66514690	66515190	Unc80	.	+	ENSMUSG00000055567.8	1.33333	15.3333	14.3333	5	8	9.33333	0.666667	1	1.66667	0.333333	0.666667	1.5	0.333333	1	0	11.3333	9	2.66667	0	1	-8.23225	3.74923	5.14429	12.0409	14.9051	22.2014	9.34336	11.6397	12.9236	9.49769	9.36188	10.5162	9.15818	10.0656	8.78781	14.6026	14.8866	12.473	8.78781	1.21704	1.32608	1.73066	0.68068
chr1	66830236	66830736	Gm15789	.	+	ENSMUSG00000082057.1	299.333	228.667	77.6667	138	69	160.667	187.667	168	112	107	106.667	46.5	136.667	155.5	74.3333	161	140	71	115	1	364.602	260.608	60.713	114.904	72.3117	205.272	250.293	303.065	238.639	257.281	96.0401	67.1759	131.648	144.843	92.1975	112.157	108.083	101.985	126.818	0.546295	0.209235	0.69166	0.20942
chr1	66896016	66896516	Gm15793	.	-	ENSMUSG00000082769.2	123.667	132	124.333	19	29.5	39.3333	26	15.6667	28.6667	11.6667	17	27.5	13	31.5	8.66667	29.6667	15.6667	19.3333	42.6667	1	53.446	78.3781	65.5633	84.4306	93.6466	121.344	109.906	103.64	134.363	96.6157	84.3627	97.9429	82.4614	97.838	79.9861	86.4923	81.4676	95.3627	111.19	0.837055	0.54457	0.592215	1.28521
chr1	66995279	66995779	Gm10072	.	-	ENSMUSG00000059999.5	415.667	405	522	75	113	22.6667	21.6667	7.66667	8	5	36.3333	24.5	19.6667	22.5	17.6667	35.3333	34	7.33333	12	1	272.105	261.765	328.858	350.04	375.735	330.667	332.969	316.858	318.296	310.617	326.241	324.296	316.907	319.296	317.358	318.883	321.605	309.802	311.957	1.1718	0.566855	0.700535	0.92623
chr1	72050611	72051111	Gm5528	.	+	ENSMUSG00000060125.4	5.33333	6.33333	5.33333	0	0	0	0	0	0	0	0.333333	0	0	0	0.666667	1	0.333333	0	0.333333	1	-0.256173	1.81173	2.08333	2.99691	2.99691	2.99691	2.99691	2.99691	2.99691	2.99691	3.24383	2.99691	2.99691	2.99691	3.82407	3.41049	3.24383	2.99691	3.58333	0.35997	0.230055	0.566795	0.42148
chr1	72505822	72506322	Gm15843	.	+	ENSMUSG00000085812.1	55	61.6667	65	1.66667	2.5	1	1	0.666667	0	0	2.33333	2.5	1.33333	1	2.33333	2.33333	2.33333	1.33333	1.66667	1	7.82639	24.5733	33.9252	36.8279	37.5995	37.4823	36.8835	37.7353	35.7662	35.7662	37.7662	38.5748	37.2353	37.044	38.3156	36.8958	37.4205	37.6242	37.9514	0.670885	0.098385	0.38668	0.39946
chr1	75260533	75261033	Ptprn	.	-	ENSMUSG00000026204.8	2.33333	0.666667	0.666667	1.33333	0	0	0	0	0	1.33333	0	0	0	1	1.33333	0	0	0.333333	5.33333	1	1.20988	0.58642	0.722222	0.654321	-0.135802	-0.135802	-0.135802	-0.135802	-0.135802	2.68519	-0.135802	-0.135802	-0.135802	1.14198	1.38889	-0.135802	-0.135802	0.382716	5.64198	0.235375	0.489145	0.378605	0.43536
chr1	75371621	75372121	Speg	.	+	ENSMUSG00000026207.9	52.6667	0.333333	0.333333	3.33333	1.5	0.333333	0.333333	0	0.333333	0.333333	0	1	0	0	0	0	1.33333	4	0.666667	1	41.9059	0.714506	0.770062	1.60648	0.557099	0.100309	-0.430556	-0.535494	0.526235	0.174383	-0.535494	0.662037	-0.535494	-0.535494	-0.535494	-0.535494	0.445988	4.89043	0.433642	0.1611	0.63049	0.404025	0.41334
chr1	75502777	75503277	Obsl1	.	-	ENSMUSG00000026211.10	222	3.66667	1.66667	53.6667	20	0	2.66667	0	0	0	0	0	0	0	0	17.3333	0	0	0	1	274.562	11.7469	10.6111	27.5432	6.59259	-9.09877	-5.20988	-9.09877	-9.09877	-9.09877	-9.09877	-9.09877	-9.09877	-9.09877	-9.09877	-0.277778	-9.09877	-9.09877	-9.09877	1.21704	0.899405	1.09952	0.771395
chr1	75542590	75543090	Slc4a3	.	+	ENSMUSG00000006576.9	4	0.666667	0.666667	3.33333	0	0	0	0	0	0	0	0	0	0	4	0	2.66667	0	0	1	2.49228	0.986111	1.12191	1.60648	-0.535494	-0.535494	-0.535494	-0.535494	-0.535494	-0.535494	-0.535494	-0.535494	-0.535494	-0.535494	3.73611	-0.535494	1.36265	-0.535494	-0.535494	1.49907	0.458645	0.48773	0.636405
chr1	75632714	75633214	Gm5257	.	+	ENSMUSG00000082012.1	1.33333	1.66667	1.66667	0	0	0.333333	0	0	0	0	0	0	0	0	0	0	0.666667	0	0.666667	1	-0.608025	0.0462963	0.348765	1.16358	1.16358	1.79938	1.16358	1.16358	1.16358	1.16358	1.16358	1.16358	1.16358	1.16358	1.16358	1.16358	1.70679	1.16358	2.13272	0.568845	0.84413	0.571435	0.529405
chr1	80214798	80215298	Fam124b	.	-	ENSMUSG00000043230.2	22.6667	1.66667	0	0.666667	1	0	0	0	0	0.333333	0	0	0	0	0.666667	0	0	0	0	1	10.2901	-3.52469	-4.73457	5.05556	5.35802	4.73457	4.73457	4.73457	4.73457	5.44444	4.73457	4.73457	4.73457	4.73457	5.56173	4.73457	4.73457	4.73457	4.73457	0.926285	0.7997	0.843545	1.23521
chr1	83310837	83311337	Gm6374	.	+	ENSMUSG00000079140.2	4.66667	6	3.33333	0	0.5	0	0	0	0	0.333333	0	0	0	0	0.666667	0.333333	0	0	0	1	-0.106481	2.06636	0.714506	2.40278	2.64969	2.40278	2.40278	2.40278	2.40278	3.11265	2.40278	2.40278	2.40278	2.40278	3.22994	2.47685	2.40278	2.40278	2.40278	0.400275	0.392225	0.23479	0.705335
chr1	85111643	85112143	Gm16038	.	+	ENSMUSG00000090128.1	6.66667	5.66667	4	2.33333	3	1.33333	2.66667	4.33333	5.33333	2	2	2	2.66667	4.5	2.66667	4.33333	3.33333	3.33333	5.33333	1	1.52469	2.2284	1.74074	3.47531	4.2037	4.2037	5.89506	12.0432	14.4753	6.26543	3.73457	4.24074	4.75926	6.69753	4.87037	4.16049	4.33951	6.54321	7.78395	0.682165	0.680495	0.579905	1.43556
chr1	89470195	89470695	Ngef	.	-	ENSMUSG00000026259.8	4	0.666667	0.333333	0.666667	0.5	0.666667	0.666667	0.666667	1.66667	0.666667	0.666667	2.5	1.66667	1.5	0.666667	1.66667	2.33333	1	1	1	2.03395	0.527778	0.311728	0.243827	0.169753	1.13272	0.478395	1.89198	4.05864	1.33642	0.496914	2.73148	1.74383	1.79321	0.75	0.700617	1.57716	1.36728	1.33642	0.38266	1.43313	0.86937	0.56484
chr1	89441017	89441517	Gm6153	.	-	ENSMUSG00000090994.1	12.3333	13.6667	21.6667	8.33333	2	1	1.66667	1.66667	0.333333	0.666667	3	7	3.66667	1.5	3	3	6.33333	4.66667	0.666667	1	-1.94136	1.83025	11.9414	14.9167	10.7006	10.9599	11.4167	13.6759	10.3056	10.6574	11.7932	16.5957	12.9784	11.1142	12.5093	10.7006	13.5031	15.6173	10.213	0.393935	0.358945	0.47966	0.634
chr1	92740279	92740779	Col6a3	.	-	ENSMUSG00000048126.9	2.66667	0.333333	0	0	0	0	0.666667	0	0.666667	0	0	0	0	0	0	2	0.333333	0	15.6667	1	1.20988	0.179012	0	0	0	0	0.555556	0	1.82099	0	0	0	0	0	0	0.938272	0.246914	0	15.5432	0.417895	0.73313	0.659995	0.468155
chr1	93192371	93192871	Gm7785	.	+	ENSMUSG00000083064.1	77	90	111	19.3333	11	11	23.3333	16.3333	19	13	22.3333	17	16.6667	28	22	35.3333	21.6667	14.6667	23	1	10.7037	37.7593	64.9691	70.1667	65.1235	72.5556	91.5494	90.2531	99.4568	85.4444	73.6049	73.9321	70.9444	80.2253	77.9753	75.4753	70.6296	75.2963	78.6975	0.633115	1.01876	1.05836	0.73906
chr1	93200732	93201232	Gm17560	.	-	ENSMUSG00000091871.1	152.333	202.667	255	16	32	15	26.6667	11.6667	38.6667	14	40	20	25	93.5	29	42.6667	38	30.3333	57.6667	1	47.3519	132.077	172.929	126.852	139.988	136.66	155.506	140.438	199.426	147.191	144.321	135.944	136.84	189.679	143.451	138.63	140.019	152.377	169.006	0.397745	0.399115	0.747935	0.52654
chr1	93247342	93247842	Klhl30	.	+	ENSMUSG00000026308.8	12	14	0	2.33333	0	0	5	0	2.33333	0	0	0	1	10.5	8	0	0.333333	1	1.66667	1	7.31944	11.6157	0.220679	1.24846	-0.220679	-0.220679	7.54475	-0.220679	5.47685	-0.220679	-0.220679	-0.220679	0.942901	9.47685	8.11265	-0.220679	0.0262346	1.22377	1.96451	0.488365	0.863335	0.929885	1.05858
chr1	101687352	101687852	Gm7110	.	-	ENSMUSG00000082431.3	23.6667	28.3333	26.3333	11.3333	6.5	0	0	0	0.333333	0	6	2.5	2.33333	3.5	4.33333	6.33333	3.33333	1.66667	2.66667	1	5.61265	14.8596	15.6929	17.9059	15.0664	10.0787	10.0787	10.0787	11.1404	10.0787	14.9306	12.8873	12.4861	13.838	14.7701	13.3133	12.412	12.3873	13.2886	0.399005	0.414365	0.4484	0.58182
chr1	107660770	107661270	Gm10193	.	+	ENSMUSG00000067015.4	25	34.3333	46	4.66667	10	2.33333	0.333333	0	1.66667	1.33333	10.3333	5	5	3	4	5.33333	6.33333	2.33333	1	1	-7.01157	6.91744	23.8465	26.8634	31.6659	27.5301	23.9437	23.8387	27.9745	26.6597	31.9684	29.1412	28.7708	27.1906	28.1103	26.4992	28.098	27.0918	25.2523	0.88738	0.85366	1.26069	0.774265
chr1	120524271	120524771	Tcfcp2l1	.	+	ENSMUSG00000026380.9	63.6667	0.333333	10	13.6667	23	1.33333	5.33333	0	2	2	6	0.5	0.666667	0.5	2	11.6667	4.66667	7.33333	16.6667	1	54.3981	2.28704	11.7191	7.43519	15.7377	0.0895062	6.1821	-2.10802	2.83333	2.15123	2.74383	-1.49691	-1.34259	-1.36728	0.0895062	3.87963	1.14506	7.71914	14.392	1.2007	1.45938	2.01166	0.766585
chr1	129736617	129737117	Ysk4	.	-	ENSMUSG00000051590.2	15.3333	58	3.33333	10.6667	5	3.66667	1.66667	2.33333	4	21.3333	0.666667	0	1.33333	5.5	7.33333	3.33333	2.66667	0.666667	0	1	11.027	57.8233	4.6875	5.74151	2.20139	4.00386	0.602623	4.30633	7.92361	47.6458	-0.996142	-1.57022	-0.10108	3.96065	6.12114	0.0594136	0.327932	-0.631944	-1.57022	0.45313	0.43929	0.348555	0.38031
chr1	131694185	131694685	Gm15790	.	-	ENSMUSG00000089648.1	23	28	37.6667	7	11	2.33333	5.33333	0.666667	3	1.66667	14	11	6.66667	1	4.66667	9.66667	8	5	1.66667	1	-1.88889	7.42284	21.3272	21.8148	25.716	20.8519	25.4506	19.1296	24.4198	20.679	28.2222	28.3148	23.5802	18.4383	22.216	22.1111	22.5864	23.9691	19.3457	0.732485	0.63196	0.813895	0.979105
chr1	132916171	132916671	Il10	.	+	ENSMUSG00000016529.5	12.3333	0.666667	0	2.66667	0	0.333333	0	0	0	3.33333	0.666667	2.5	0.666667	1	8.66667	0.333333	1.33333	0	0	1	6.44753	-0.404321	-0.854938	2.57099	0.854938	1.49074	0.854938	0.854938	0.854938	7.8858	1.42901	3.66358	1.62037	2.13272	9.77469	0.929012	1.83642	0.854938	0.854938	1.00563	2.05131	1.39946	0.887695
chr1	134180773	134181273	Gm7241	.	+	ENSMUSG00000089808.2	3.66667	8	5	1	1	0.666667	0	0	0	0.333333	1.33333	2.5	0.666667	0.5	1	0	1.33333	0.333333	1.33333	1	-1.7392	2.66204	1.24228	4.05401	4.09105	4.67747	3.46759	3.46759	3.46759	4.17747	4.67747	6.27623	4.23302	4.20833	4.67747	3.46759	4.44907	3.98611	5.25154	0.396475	1.05059	0.85706	1.0088
chr1	135142423	135142923	Plekha6	.	+	ENSMUSG00000041757.8	78.6667	184.333	13.3333	33.6667	49	8	17	0	0.666667	2	27.3333	5	7.33333	11.5	37.3333	31.6667	14.6667	2	10.3333	1	77.179	229.278	20.642	15.4938	28.3148	3.75	18.3457	-7.78395	-5.96296	-3.52469	12.5123	-2.48148	-0.765432	2.7963	27.4753	8.91975	1.95679	-4.99383	2.69753	1.14531	1.28606	1.69517	0.719675
chr1	135259898	135260398	Etnk2	.	+	ENSMUSG00000070644.7	0	0	13.3333	0	1	0.333333	1	0	0.666667	1.33333	0	0	0	0	0	0.333333	0	0.666667	0	1	8.88178e-16	8.88178e-16	12.858	-8.88178e-16	0.623457	0.635802	1.11728	-8.88178e-16	1.82099	2.82099	-8.88178e-16	-8.88178e-16	-8.88178e-16	-8.88178e-16	-8.88178e-16	0.0740741	-8.88178e-16	0.938272	-8.88178e-16	1.41338	2.04705	2.54799	0.71394
chr1	135586435	135586935	Lax1	.	-	ENSMUSG00000051998.7	500	154	23	40	20.5	29.3333	0.333333	0.666667	0	0	2	1.5	1.33333	0	0	30.3333	53	29.6667	0.666667	1	714.392	180.435	23.1667	26.8364	15.4414	37.892	-0.503086	1.36111	-0.608025	-0.608025	1.12037	1.12037	0.861111	-0.608025	-0.608025	15.2994	32.6944	35.25	0.361111	2.76123	5.72183	2.49132	1.32948
chr1	136005664	136006164	Gm8618	.	+	ENSMUSG00000073559.1	19	18.3333	26	2	1.5	0.333333	1.33333	0.666667	0	0	2.66667	0.5	1.33333	3	1.33333	2.33333	1	0.333333	0.666667	1	-2.05401	1.24228	11.2238	15.3688	15.2083	14.7515	15.7207	16.0849	14.1157	14.1157	16.3503	14.7269	15.5849	17.4676	15.6404	15.2454	14.838	14.6343	15.0849	0.3587	0.494715	0.248305	0.83815
chr1	137154799	137155299	Elf3	.	-	ENSMUSG00000003051.7	3.66667	0	0	0	0	2.66667	0	0	0	0	0	0	0.333333	1	0	0	0	0.333333	0	1	1.66667	-0.0617284	-0.0617284	0.0617284	0.0617284	4.21605	0.0617284	0.0617284	0.0617284	0.0617284	0.0617284	0.0617284	0.432099	1.33951	0.0617284	0.0617284	0.0617284	0.580247	0.0617284	0.848335	0.813485	0.2005	0.70293
chr1	138157200	138157700	Gpr25	.	-	ENSMUSG00000052759.6	4.66667	16.3333	0	0	0	0	0	0	0	2.33333	0	0	0	0	0	0	0	0	0	1	2.2963	13.4136	0	0	0	0	0	0	0	5.01235	0	0	0	0	0	0	0	0	0	0.553765	1.11289	1.25301	1.33716
chr1	139862965	139863465	Mir181b-1	.	+	ENSMUSG00000065458.1	0	3	0	0	0	0	0	0	0	0	0	1	0	0	0	0	1.33333	2.33333	0	1	-1.17438	1.0108	-1.17438	1.17438	1.17438	1.17438	1.17438	1.17438	1.17438	1.17438	1.17438	2.37191	1.17438	1.17438	1.17438	1.17438	2.15586	4.42747	1.17438	0.480755	0.51686	0.70134	0.6309
chr1	145623948	145624448	Trove2	.	-	ENSMUSG00000018199.8	617.333	355.667	177	270.667	215.5	75.3333	54	224.667	291	335.333	214.667	167.5	139	231.5	279.667	346.667	229.333	69.6667	159	1	866.586	436.885	156.394	229.877	178.646	134.399	118.504	395.911	492.025	599.967	181.748	183.408	151.059	222.226	310.146	238.1	176.695	118.127	181.343	5.48395	4.95627	6.05048	0.664395
chr1	146096122	146096622	Rgs1	.	-	ENSMUSG00000026358.6	3329	1678.67	343.667	545	139	2	0.666667	3.33333	7	21.6667	25.6667	21	131.333	193	376.667	485.333	68.6667	13.3333	51.6667	1	5873.71	2580.91	250.008	562.97	243.436	155.35	152.671	160.016	168.103	202.257	171.306	173.235	255.717	302.961	514.899	430.939	195.35	169.226	199.831	9.32567	10.2	6.15372	0.554295
chr1	148267313	148267813	Gm5263	.	+	ENSMUSG00000090323.1	7.33333	14.6667	18.3333	0	1.5	0.666667	0	0	0	0	0	0	0	0	0	0	0	0	0	1	-3.10031	4.78858	10.5417	7.125	8.21759	8.33488	7.125	7.125	7.125	7.125	7.125	7.125	7.125	7.125	7.125	7.125	7.125	7.125	7.125	0.34362	0.415835	0.768315	0.70006
chr1	152396196	152396696	Ska2l-ps	.	+	ENSMUSG00000057399.1	2.66667	2.33333	2	0	0	0	0.333333	0	0	0	0	0	0.666667	0	0	0	0.666667	0.666667	0	1	-1.01698	-0.523148	-0.368827	2.22685	2.22685	2.22685	2.33179	2.22685	2.22685	2.22685	2.22685	2.22685	2.99228	2.22685	2.22685	2.22685	2.77006	3.16512	2.22685	0.26934	0.223165	0.11336	0.559335
chr1	154613231	154613731	Rgl1	.	-	ENSMUSG00000026482.7	551	554	48.3333	130	121	8.33333	32.3333	3	76	73.6667	34.6667	3	23.3333	66.5	322	35	12	12	40	1	796.888	794.252	56.635	79.2199	74.4761	5.85262	41.8835	1.16127	149.235	162.211	19.0255	-2.78318	13.7168	47.1119	306.396	12.5934	1.90818	9.46991	31.7662	6.21223	8.59641	8.45042	0.752705
chr1	154577439	154577939	Gm7278	.	-	ENSMUSG00000080950.1	15	11.6667	18.3333	1.33333	1	0	0	0	0	0.333333	3.33333	2.5	5.66667	0	0	2.33333	0.666667	1.66667	0.666667	1	0.657407	0.725309	9.10802	9.34877	9.1821	8.55864	8.55864	8.55864	8.55864	9.26852	11.3796	11.3673	14.0525	8.55864	8.55864	9.68827	9.10185	10.8673	9.52778	0.47075	0.92301	0.491565	0.471025
chr1	155152311	155152811	Gm8818	.	+	ENSMUSG00000079138.3	8.66667	6.33333	7.33333	2.33333	1.5	1	0.333333	0.333333	1	1	2	1.5	5	5	5	1.66667	8.33333	0.333333	2.66667	1	1.32253	1.24228	3.40278	5.03549	4.65895	5.28241	3.6713	4.69599	6.21451	5.70833	5.29475	5.29475	8.49846	8.70216	8.88117	4.34414	9.25154	4.08488	6.77623	0.83579	1.04222	0.63458	0.840555
chr1	155587228	155587728	Rgs16	.	+	ENSMUSG00000026475.7	12	8	0.333333	4	0	0.333333	1	0	0	0	1	0	0	0	2	3.66667	2.66667	0.333333	2	1	7.97068	7.00154	1.10648	1.67747	-0.871914	-0.236111	0.24537	-0.871914	-0.871914	-0.871914	0.066358	-0.871914	-0.871914	-0.871914	1.32562	0.936728	1.02623	-0.353395	1.65278	1.09879	0.893835	0.865535	0.63067
chr1	155752180	155752680	A930039A15Rik	.	+	ENSMUSG00000078493.2	12.3333	9	0.333333	7.33333	4	0	0.333333	0	1	6	0	4.5	7.33333	3	13.6667	3.66667	0	5	10.3333	1	7.45062	7.16667	0.382716	4.80247	2.84568	-0.148148	-0.0432099	-0.148148	2.5	12.8765	-0.148148	4.7037	6.87037	3.2037	13.4506	1.66049	-0.148148	6.66049	10.3333	1.52276	0.97697	0.788075	0.482265
chr1	157079620	157080120	BC034090	.	-	ENSMUSG00000033722.2	24	2.66667	0	14.6667	0	1.66667	5.66667	10.6667	1.66667	1.33333	1	0	1	4.5	1	4	0.666667	9.33333	1	1	16.5988	2.53704	0.580247	9.61111	-0.580247	2.16049	8.29012	22.3025	3.55556	2.24074	0.358025	-0.580247	0.583333	4.11111	0.62963	1.38889	-0.037037	11.716	0.833333	1.32923	0.77741	0.814295	0.58996
chr1	157373991	157374491	Gm5532	.	-	ENSMUSG00000073535.4	13.3333	0.333333	0.333333	1.33333	0.5	2.66667	3.66667	2.33333	0.666667	0	5.33333	0	0	0	0	0	1.33333	0	0.333333	1	7.31713	-0.472994	-0.417438	1.44213	0.89892	4.80633	6.18287	6.52855	2.47299	0.652006	4.92361	0.652006	0.652006	0.652006	0.652006	0.652006	1.63349	0.652006	1.23843	0.942765	0.196775	0.695895	0.4825
chr1	158233545	158234045	Tdrd5	.	-	ENSMUSG00000060985.8	3.66667	7.33333	0.333333	0	0	0	0	0	0.333333	0.666667	0	0	0	0	1	6	0	0	0	1	1.66667	5.51235	0.17284	0.0617284	0.0617284	0.0617284	0.0617284	0.0617284	1.12346	1.47531	0.0617284	0.0617284	0.0617284	0.0617284	1.2716	3.09877	0.0617284	0.0617284	0.0617284	1.13389	0.599995	0.46958	0.532045
chr1	161098523	161099023	Gm4953	.	-	ENSMUSG00000061992.1	1	3.66667	3	0	0	1	0.333333	0	1.66667	0.666667	0	0	0	0.5	0	0.666667	1.33333	0.333333	0.333333	1	-1.75772	0.544753	0.66821	2.1034	2.1034	3.81944	2.20833	2.1034	6.2392	3.51698	2.1034	2.1034	2.1034	2.84414	2.1034	2.33796	3.08488	2.62191	2.68981	0.71994	0.181525	0.44033	0.548095
chr1	163325330	163325830	Tnfsf4	.	+	ENSMUSG00000026700.3	27.6667	12	0	8.33333	3.5	0	0	0	0	0	0	0	0	0	2	8	2.66667	0	0	1	20.2022	10.7083	1.18364	4.4892	1.45216	-1.18364	-1.18364	-1.18364	-1.18364	-1.18364	-1.18364	-1.18364	-1.18364	-1.18364	1.01389	2.87809	0.714506	-1.18364	-1.18364	0.751365	1.71334	1.3109	0.427215
chr1	163909517	163910017	4930558K02Rik	.	-	ENSMUSG00000086277.2	1.66667	0.333333	0.666667	0	0	0	1	0	0.333333	0	1.33333	0	0.333333	0	0	0	0	0	0	1	1	0.481481	0.888889	-0.302469	-0.302469	-0.302469	0.814815	-0.302469	0.759259	-0.302469	0.907407	-0.302469	0.0679012	-0.302469	-0.302469	-0.302469	-0.302469	-0.302469	-0.302469	0.46948	0.314665	0.37094	0.517935
chr1	164147503	164148003	Dnm3os	.	+	ENSMUSG00000078190.4	1.33333	0	0	0	0	0	0	0	0	0	0	0	0	0	0.666667	0	0	0	1.33333	1	0.555556	0	0	0	0	0	0	0	0	0	0	0	0	0	0.82716	0	0	0	1.78395	1.46117	0.66393	1.41315	0.532275
chr1	164796429	164796929	Fmo1	.	-	ENSMUSG00000040181.8	1.66667	0.666667	0.333333	0.666667	0	0	1.66667	0	0	0.333333	0	0	0	0	0.666667	1	1	0	2.66667	1	0.716049	0.469136	0.253086	0.302469	-0.0185185	-0.0185185	2.15432	-0.0185185	-0.0185185	0.691358	-0.0185185	-0.0185185	-0.0185185	-0.0185185	0.808642	0.395062	0.703704	-0.0185185	3.19136	0.322195	0.40894	0.15269	0.47676
chr1	166045144	166045644	Selp	.	+	ENSMUSG00000026580.9	811.667	1046.67	171	267.667	60	116.667	168.333	173	332.667	373.667	158	59	78	19.5	13.6667	210.333	50.6667	11.6667	40.6667	1	1191.83	1545.32	111.538	265.672	122.209	215.296	286.357	364.388	575.388	683.579	184.922	133.351	141.907	96.2523	92.814	194.907	111.184	94.456	117.796	1.17294	1.16143	0.644255	0.576085
chr1	166865408	166865908	Xcl1	.	-	ENSMUSG00000026573.7	1.33333	2.66667	0.333333	0	0	0	0	0	0	0	0	0	0	0	0	0	0	0	0	1	-0.0123457	1.38889	-0.333333	0.567901	0.567901	0.567901	0.567901	0.567901	0.567901	0.567901	0.567901	0.567901	0.567901	0.567901	0.567901	0.567901	0.567901	0.567901	0.567901	0.742625	0.674925	0.42561	0.620355
chr1	167090654	167091154	Tbx19	.	-	ENSMUSG00000026572.5	3.66667	0	0	0.666667	1	1.33333	0.333333	1.33333	0	0.666667	0	0	0	0	0	11	4.66667	0	0	1	1.80864	0.0802469	0.0802469	0.240741	0.54321	2.11728	0.0246914	3.57407	-0.0802469	1.33333	-0.0802469	-0.0802469	-0.0802469	-0.0802469	-0.0802469	5.59259	3.17284	-0.0802469	-0.0802469	0.77913	0.862015	0.422575	0.63354
chr1	167078830	167079330	Gm16550	.	-	ENSMUSG00000089967.1	20	31.3333	30.6667	3	4.5	5.33333	2.33333	0.666667	0	0	5.33333	5	1.33333	2	0	4	3.66667	2.66667	0	1	-8.60571	6.49306	9.18133	23.3403	24.7724	29.4082	24.7539	23.3711	21.402	21.402	25.6736	26.7045	22.8711	23.7353	21.402	23.3711	24.0378	25.0872	21.402	0.44552	0.311875	0.34815	0.29223
chr1	167710955	167711455	Gm16565	.	+	ENSMUSG00000089829.1	78.6667	84.6667	16	16	17.5	9	6.33333	20	1.66667	0	55.6667	12.5	8	2	44.6667	35.3333	21.3333	8	15.6667	1	79.7485	98.8256	25.8843	0.800926	3.375	2.61574	-0.458333	31.1343	-6.21759	-10.3534	29.3997	2.44907	-2.87809	-8.02006	31.7917	8.55401	3.5787	0.28858	5.18981	1.47497	1.49839	1.06866	0.408065
chr1	168184019	168184519	Ildr2	.	+	ENSMUSG00000040612.7	4.66667	0	0.333333	1	0	0	0	0	0	2	0.666667	0	0	0	0	1.33333	0	0	0	1	2.58642	0.290123	0.524691	0.296296	-0.290123	-0.290123	-0.290123	-0.290123	-0.290123	3.96914	0.283951	-0.290123	-0.290123	-0.290123	-0.290123	0.296296	-0.290123	-0.290123	-0.290123	0.745025	0.873015	1.16387	1.06672
chr1	173235375	173235875	Rpl27-ps1	.	-	ENSMUSG00000079137.2	88	107.333	127	13	20	9.33333	7.66667	5	2.33333	1.66667	13	5	4.66667	5	7.33333	10	10	5	13.3333	1	16.2739	52.0455	75.4776	73.4113	80.0471	77.7693	76.2693	75.7508	70.0532	67.8742	74.5471	69.6582	68.9853	69.4915	72.0471	69.4483	71.1644	71.1644	77.7014	1.51669	1.37756	1.62194	0.482035
chr1	173367415	173367915	F11r	.	+	ENSMUSG00000038235.4	457.667	52	2	109.667	22	8	1	7.66667	6	9.33333	0.333333	34	72.6667	60	498.333	28	12.6667	7.66667	32.3333	1	660.028	63.3858	15.6019	58.2438	3.28086	-2.20988	-12.6265	3.13889	0.274691	6.95988	-13.4969	19.213	44.2747	34.108	472.83	0.790123	-5.29938	-3.55247	17.3704	1.09372	1.61744	1.42528	0.43272
chr1	173697007	173697507	Slamf1	.	+	ENSMUSG00000015316.9	365.667	54.3333	4.33333	67.3333	35	0	0	2.33333	24.6667	32.6667	4.66667	0	0	0	0	106	2	0	2	1	504.254	64.51	16.2199	33.2955	14.2307	-12.1767	-12.1767	-6.30015	42.9807	65.6134	-8.35571	-12.1767	-12.1767	-12.1767	-12.1767	45.1196	-10.7199	-12.1767	-9.65201	0.844535	1.10879	0.935325	0.807755
chr1	174227945	174228445	Atp1a2	.	-	ENSMUSG00000007097.8	20	17.3333	9.66667	0	0	0	0.333333	0	0	0	0	0	0	0	0.333333	3.33333	0	0	0.666667	1	2.94907	4.5108	-0.563272	9.84722	9.84722	9.84722	9.95216	9.84722	9.84722	9.84722	9.84722	9.84722	9.84722	9.84722	10.2978	11.4769	9.84722	9.84722	10.8164	1.51035	0.547355	1.24293	0.936775
chr1	174411668	174412168	Igsf9	.	+	ENSMUSG00000037995.8	39	7	5.33333	7	9	3.33333	3	0.333333	3	4.33333	2	3.5	1.66667	8.5	2	5.66667	6.33333	7.33333	10	1	18.0664	-5.74537	-5.96759	15.7022	17.9738	16.1281	15.4799	12.1775	18.3071	20.3071	12.7762	14.8688	12.8688	19.1404	13.2454	13.8997	15.3071	20.875	21.2145	2.23902	2.92726	1.8995	0.73906
chr1	175732601	175733101	Gm16340	.	-	ENSMUSG00000090222.1	556.333	296	84.3333	94.3333	35.5	0	0	0	1.33333	3.66667	66	76.5	155.333	302	436.333	49.3333	4.66667	2.33333	36.3333	1	760.833	351.914	53.1296	100.333	64.2006	37.4753	37.4753	37.4753	40.8272	45.2284	84.6235	106.389	160.759	274.571	458.951	64.0062	40.7284	40.7284	72.071	0.250455	0.51422	0.25758	0.4466
chr1	176102656	176103156	Spna1	.	+	ENSMUSG00000026532.7	204	56.6667	26.3333	58	23.5	0	4	0.333333	3.66667	16	0.666667	0.5	0.666667	0	11.6667	43	11	4	8.33333	1	240.91	55.9599	26.608	38.7994	17.429	-0.83642	5.29321	0.29321	7.85494	35.9722	-0.262346	-0.225309	-0.0709877	-0.83642	10.9167	22.3179	6.5216	4.58951	7.71914	2.32218	1.85717	1.46118	0.372165
chr1	176298799	176299299	Olfr417	.	+	ENSMUSG00000066672.1	24	149.333	5.33333	55.6667	8	0	1	0	0	0	0	0	0	0	0	66	1.33333	0	0	1	24.7623	182.454	13.8241	29.2253	-2.62654	-8.74383	-7.62654	-8.74383	-8.74383	-8.74383	-8.74383	-8.74383	-8.74383	-8.74383	-8.74383	26.9352	-7.76235	-8.74383	-8.74383	0.5198	0.349265	0.365495	0.606705
chr1	176320926	176321426	Olfr248	.	+	ENSMUSG00000059503.2	16	76	0.333333	31.6667	4.5	0	0	0	0	0	1.33333	0	0	0	0	44.6667	5.66667	0	0	1	14.3426	81.6698	4.69444	17.2191	-1.08951	-4.45988	-4.45988	-4.45988	-4.45988	-4.45988	-3.25	-4.45988	-4.45988	-4.45988	-4.45988	19.5772	-0.632716	-4.45988	-4.45988	0.522335	0.088705	0.51355	0.61462
chr1	176431705	176432205	Fmn2	.	+	ENSMUSG00000028354.7	39.3333	22.6667	0	10.6667	3	0	0.666667	0	0	0	0	0	0	0	0	14.3333	0	0.666667	0	1	31.3094	21.0995	1.82793	5.4838	0.369599	-1.82793	-1.27238	-1.82793	-1.82793	-1.82793	-1.82793	-1.82793	-1.82793	-1.82793	-1.82793	5.43133	-1.82793	-0.88966	-1.82793	0.88357	1.04632	1.20361	0.815665
chr1	181675066	181675566	Gm1305	.	-	ENSMUSG00000087236.1	72.3333	60.3333	54.6667	31	25	15.3333	10	12	17	10	34.6667	13.5	7.66667	7.5	5.66667	40.3333	34.6667	22	18.3333	1	44.0625	40.4761	39.8403	39.5054	37.5239	39.6782	33.6782	43.5486	56.1906	40.2894	43.3264	31.9437	25.4622	25.4622	24.2184	39.8449	40.3449	45.4313	36.0795	0.338545	0.798235	0.352385	0.184535
chr1	182413348	182413848	6330403A02Rik	.	-	ENSMUSG00000053963.5	38	0.666667	3	0.666667	3.5	4	10	0.333333	0.666667	5.33333	0	3	6.66667	0	5.66667	2	8.33333	4	11.6667	1	27.0849	-0.643519	1.67747	1.41512	3.72994	7.21142	16.5694	2.22377	2.91512	12.5355	1.09414	4.40895	7.51389	1.09414	7.10957	2.03241	6.77932	6.52006	12.7114	1.22959	0.921545	1.29578	0.55957
chr1	186823178	186823678	Mark1	.	-	ENSMUSG00000026620.6	6.33333	2	3	0	0	0	0.333333	1	0	0.333333	0	0	0	0	0	0	1.33333	0	0	1	3.3642	1.45679	2.7716	0	0	0	0.104938	2.85185	0	0.709877	0	0	0	0	0	0	0.981481	0	0	0.9742	0.93122	0.720915	0.5895
chr1	187278476	187278976	Slc30a10	.	+	ENSMUSG00000026614.6	7.66667	0.333333	0.333333	1	1	0	0.666667	0	1.66667	1.33333	1	0	0.333333	0	0.333333	1.33333	2	1	0.333333	1	4.46914	0.41358	0.469136	0.351852	0.388889	-0.234568	0.320988	-0.234568	3.90123	2.58642	0.703704	-0.234568	0.135802	-0.234568	0.216049	0.351852	1.22222	1.20988	0.351852	0.106975	1.15586	1.00168	0.65866
chr1	191551896	191552396	Ptpn14	.	+	ENSMUSG00000026604.10	244.333	147.667	4.33333	100.667	117	3.33333	2	0.333333	0	28	5	3	2	4	5.33333	157	23.3333	2	1.33333	1	310.508	183.879	16.9375	53.8557	65.1829	-7.81404	-10.1535	-11.7647	-12.8943	52.9946	-8.80787	-9.57948	-10.7523	-8.64738	-7.2091	73.4452	2.15509	-10.1042	-11.1103	0.60916	0.878585	0.847385	0.529405
chr1	194681696	194682196	Sertad4	.	-	ENSMUSG00000016262.7	5	1.66667	0	0.666667	0	0	0	0	0	3.33333	0	0	0	0	0	5.33333	0	0	2	1	2.29784	0.983025	-0.226852	0.54784	0.226852	0.226852	0.226852	0.226852	0.226852	7.25772	0.226852	0.226852	0.226852	0.226852	0.226852	2.88735	0.226852	0.226852	2.75154	0.824375	0.608355	0.93836	0.63664
chr1	194979055	194979555	Irf6	.	+	ENSMUSG00000026638.8	131.667	51.3333	11.3333	68.3333	40.5	11	33.3333	39	40.6667	41	18	13.5	8.33333	19	9.33333	62.3333	23	30.3333	26	1	142.611	55.1451	17.2685	39.8179	23.9105	9.6821	43.1636	71.5031	81.7994	91.7377	7.79938	7.43519	1.44753	10.2469	3.28086	27.2562	8.50926	30.3735	18.6451	1.7935	2.05673	1.3694	1.49991
chr2	3467758	3468258	Gm13182	.	+	ENSMUSG00000082580.2	17	21.3333	24.3333	1	3	0.666667	0	0	0	0	2	1.5	0.666667	0.5	1	7.33333	0	0.666667	0.333333	1	-0.802469	6.67901	12.2901	11.9938	13.6049	12.6173	11.4074	11.4074	11.4074	11.4074	13.1358	13.1358	12.1728	12.1481	12.6173	15.142	11.4074	12.3457	11.9938	0.396475	1.08387	0.50044	0.565075
chr2	3603383	3603883	Gm13181	.	+	ENSMUSG00000081070.1	11.6667	13.3333	25.6667	2.66667	3.5	2.66667	2	2	0	0	6	2	2.33333	0	2.33333	4	7	1.33333	4	1	-2.94907	1.02623	15.2176	11.4985	12.4182	13.9367	12.5231	14.9306	9.78241	9.78241	14.6343	12.017	12.1898	9.78241	12.3318	11.7515	14.4861	11.6404	14.338	0.378855	0.82316	0.690855	0.961895
chr2	4387466	4387966	Gm13175	.	-	ENSMUSG00000086874.1	1.33333	2.33333	1.66667	0	0	0	0	0	0	0	0.333333	0	0.333333	0	0	1	0	0	0	1	0.617284	1.76543	1.57407	-0.0617284	-0.0617284	-0.0617284	-0.0617284	-0.0617284	-0.0617284	-0.0617284	0.185185	-0.0617284	0.308642	-0.0617284	-0.0617284	0.351852	-0.0617284	-0.0617284	-0.0617284	0.399005	0.852495	0.352385	0.603375
chr2	5077187	5077687	Gm13198	.	+	ENSMUSG00000081005.1	2.66667	2.33333	7.33333	0.666667	1	1.33333	0	0	0.666667	0	2	0	0	0	0	0.666667	0.666667	1	1.33333	1	-0.966049	-0.472222	4.79321	2.49691	2.79938	4.37346	2.17593	2.17593	3.99691	2.17593	3.90432	2.17593	2.17593	2.17593	2.17593	2.41049	2.71914	3.62037	3.95988	0.89612	0.38108	0.759445	0.8573
chr2	5524366	5524866	Gm13216	.	+	ENSMUSG00000082013.1	10	9	12.6667	0	1	0	0	0.666667	2.33333	6	0.666667	1.5	8.66667	17	5	0	0	0	14	1	-2.51389	-1.20525	3.99846	8.22377	8.84722	8.22377	8.22377	10.1929	13.9213	21.2485	8.79784	9.95216	16.1991	23.0633	13.5386	8.22377	8.22377	8.22377	22.1867	1.34798	0.7843	0.64305	0.7027
chr2	5816305	5816805	Gm13267	.	+	ENSMUSG00000085818.1	2	5	5.33333	0	3	0	0	0	0	0.333333	0	0	0	0	0.333333	1.66667	0	0	0	1	-1.46296	1.32716	2.71605	2.3642	4.56173	2.3642	2.3642	2.3642	2.3642	3.07407	2.3642	2.3642	2.3642	2.3642	2.81481	3.14198	2.3642	2.3642	2.3642	2.13078	3.14866	2.35637	0.330765
chr2	9811411	9811911	Gata3	.	-	ENSMUSG00000015619.9	168	47.3333	2	22.3333	8	0.333333	0	0	0	2	0.333333	0	0	0	3	12.6667	0.666667	0	0.333333	1	188.858	48.4383	5.5679	11.821	2.40741	-3.07407	-3.70988	-3.70988	-3.70988	0.549383	-3.46296	-3.70988	-3.70988	-3.70988	-0.444444	2.67284	-3.16667	-3.70988	-3.12346	0.37505	0.38812	0.569425	0.471025
chr2	11021641	11022141	Gm13294	.	-	ENSMUSG00000083900.1	15.3333	37.6667	27.3333	5.66667	8	13.3333	7.66667	5.33333	16.6667	15.6667	11	10.5	10.6667	8	10	15.6667	17	11.6667	7	1	-3.01003	21.7986	14.3665	16.2014	18.5841	31.331	24.3804	24.51	49.689	48.4421	21.1458	23.1088	22.0471	20.152	22.6335	20.4113	23.6458	27.7076	19.7261	1.241	0.702635	0.60109	1.08587
chr2	11093489	11093989	Prkcq	.	+	ENSMUSG00000026778.6	818.667	381	46.6667	481.667	142.5	2	4.66667	10.3333	89	204	2.33333	0.5	1	0.5	6	235	50.6667	0.666667	14.3333	1	1341.57	583.289	110.492	289.674	32.017	-58.912	-54.9059	-39.9676	115.653	331.637	-60.1466	-61.5355	-60.983	-61.4059	-55.7639	68.196	-30.1775	-61.2083	-47.8997	0.85454	1.66465	1.83556	0.727815
chr2	12005380	12005880	Gm13310	.	-	ENSMUSG00000080801.1	26.3333	28	43.6667	2	0.5	3	5.66667	0.333333	0	0.333333	2.66667	3	3.66667	3	0.333333	1.66667	3	3.66667	4.33333	1	-7.94753	-1.44136	19	27.2778	26.2716	30.6543	34.8951	27.1543	26.0247	26.7346	28.2593	29.3395	29.7593	29.3765	26.4753	26.8025	28.1667	31.0123	30.8889	0.28696	0.356155	0.243665	0.424115
chr2	12343400	12343900	Gm13321	.	-	ENSMUSG00000083547.1	1.33333	1.33333	2.33333	0	0	0	0	0	0	0	0	0	0	0	0	0	0	0	0	1	-0.271605	0.141975	1.35802	0.82716	0.82716	0.82716	0.82716	0.82716	0.82716	0.82716	0.82716	0.82716	0.82716	0.82716	0.82716	0.82716	0.82716	0.82716	0.82716	0.324735	0.335335	0.30458	0.118475
chr2	14111315	14111815	Gm13320	.	-	ENSMUSG00000083545.1	65.3333	94.6667	97	21.3333	20	10.3333	4.33333	2.66667	6.33333	4.33333	12.6667	11	5.66667	6.5	4.33333	11.6667	13.3333	7.66667	2.66667	1	6.30324	52.9421	56.9606	62.5424	63.3696	62.6968	54.4066	54.2461	62.3881	56.9375	57.6227	58.8326	53.1721	54.061	52.3696	53.6659	56.4622	57.8696	50.8881	1.02452	0.744125	0.98817	1.16627
chr2	14688399	14688899	Gm13269	.	-	ENSMUSG00000087086.1	42	40.6667	16	17	13	7	1	0	4	0.666667	11.3333	2	1.33333	0	0.666667	16.6667	10	15.6667	14.3333	1	29.5	35.2593	13.2963	14.216	12.4259	12.4259	3.35185	2.23457	11.7284	3.64815	11.1543	4.46914	3.7037	2.23457	3.06173	10.6975	9.04321	22.2778	16.4815	1.28245	0.69017	0.4958	0.93437
chr2	15048983	15049483	Gm13313	.	+	ENSMUSG00000083860.1	41.6667	43	74.6667	2	4	0.333333	0.333333	0	0	0	0.666667	1	0	0	0	3.66667	1	0	0.666667	1	-6.88426	1.56019	42.7577	39.5386	41.2793	38.9213	38.3904	38.2855	38.2855	38.2855	38.8596	39.483	38.2855	38.2855	38.2855	40.0941	39.0077	38.2855	39.2546	0.35997	0.916125	0.29611	0.749835
chr2	15318126	15318626	Gm13365	.	+	ENSMUSG00000082632.1	27.3333	40	72	0	0	0	0.666667	0	0.333333	0	0	0.5	0	0	0	0.666667	0	0.333333	0	1	-8.38889	9.74691	50.3889	27.1728	27.1728	27.1728	27.7284	27.1728	28.2346	27.1728	27.1728	27.784	27.1728	27.1728	27.1728	27.4074	27.1728	27.6914	27.1728	0.663275	0.72477	0.19586	0.634
chr2	16192171	16192671	Gm13319	.	-	ENSMUSG00000081990.1	3.66667	3.66667	3	3	1	0	0.666667	0	0	2.33333	0	0	1.33333	1	0.333333	0.333333	1	0	0.333333	1	-0.0138889	0.905864	1.02932	3.68056	2.36574	1.74228	2.29784	1.74228	1.74228	6.75463	1.74228	1.74228	3.21142	3.02006	2.1929	1.81636	2.46451	1.74228	2.3287	0.96532	0.93137	0.486925	0.89343
chr2	16277680	16278180	Plxdc2	.	+	ENSMUSG00000026748.7	767	134.333	24	278.667	28	0	0	0	4.66667	0.666667	0	1	6.33333	24	76.3333	73.3333	3	2	4	1	1237.02	195.201	66.439	152.774	-21.3897	-43.0069	-43.0069	-43.0069	-32.044	-41.5934	-43.0069	-41.8094	-36.8773	-22.5748	27.2986	-3.29707	-40.865	-40.2168	-38.4514	2.14459	1.77946	0.90406	0.518165
chr2	18570723	18571223	Gm13352	.	-	ENSMUSG00000086882.2	2.33333	4.66667	3.33333	0	1	0	0	0	0	0.333333	0	0	3.66667	0	0.333333	0	0	0	0.666667	1	-1.60648	0.708333	0.436728	2.68056	3.30401	2.68056	2.68056	2.68056	2.68056	3.39043	2.68056	2.68056	6.41512	2.68056	3.13117	2.68056	2.68056	2.68056	3.64969	0.69725	0.48636	0.791105	0.85707
chr2	18680360	18680860	Gm13333	.	+	ENSMUSG00000081139.1	19	24.3333	8.33333	11.3333	1.5	0	0	0	0	0	3	0.5	0	6	3	38	0.666667	2.66667	0	1	10.0463	18.9167	5.92901	9.84259	3.10802	2.01543	2.01543	2.01543	2.01543	2.01543	4.56481	2.62654	2.01543	8.00309	5.28086	22.4846	2.55864	5.70062	2.01543	0.49584	0.217595	0.30922	0.21229
chr2	19888774	19889274	Gm13361	.	-	ENSMUSG00000083777.1	1.33333	1	1.33333	0	0	0	0	0	0	0	0	0	0	0	0	0	0.333333	0	0	1	-1.1821	-1.04012	-0.527778	1.73765	1.73765	1.73765	1.73765	1.73765	1.73765	1.73765	1.73765	1.73765	1.73765	1.73765	1.73765	1.73765	1.98457	1.73765	1.73765	0.9112	0.61524	0.235195	0.614385
chr2	19914297	19914797	Gm13363	.	+	ENSMUSG00000060795.5	65.6667	59.6667	89.6667	31	32.5	27.6667	19.6667	23.6667	33.6667	33	43	27.5	19.3333	18.5	19.6667	44.3333	32	27.6667	32.3333	1	24.0386	27.6929	66.3441	51.5849	54.9614	66.9059	60.6096	78.9306	103.511	109.085	60.9676	57.159	47.0478	46.3997	49.6034	54.1466	50.5787	63.8441	61.3966	0.124595	0.263345	0.26605	0.214925
chr2	21165481	21165981	Gm13378	.	+	ENSMUSG00000084071.1	241.667	224.667	210	62	49	32.3333	13.6667	28.3333	72.3333	57.3333	61.3333	58.5	44	84	35.6667	46.6667	72.6667	44.6667	56.3333	1	168.926	153.691	112.272	166.914	160.79	167.148	145.772	182.426	274.065	259.049	168.333	178.34	161.364	191.938	158.253	149.691	170.441	176.519	176.988	0.1611	0.27859	0.22248	0.515295
chr2	21989202	21989702	Gm13337	.	+	ENSMUSG00000081467.1	0.333333	1	2	0.333333	0	0	0.666667	0	0	0	0	0	0	0	0	1.66667	0.666667	1	0	1	-0.742284	-0.0941358	1.06636	0.933642	0.791667	0.791667	1.34722	0.791667	0.791667	0.791667	0.791667	0.791667	0.791667	0.791667	0.791667	1.56944	1.33488	2.23611	0.791667	0.80549	0.85234	0.78727	0.785505
chr2	22443232	22443732	Gm13341	.	-	ENSMUSG00000083863.1	6176	5825	6142	210	212.5	121.333	63.3333	47.3333	33.3333	32	160.667	271	221.667	169	136.333	363.333	477	202.333	111.333	1	4074.3	2788.04	1310.1	7607.41	7600.95	7606.25	7555.76	7558.17	7537.64	7541.19	7572.33	7692.57	7641.7	7597.94	7594.93	7672.98	7743.14	7656.14	7565.71	0.53615	0.3368	4.55711	1.02991
chr2	22444917	22445417	Gm13340	.	-	ENSMUSG00000083563.1	15040	15080	18222.3	381	435.5	313.333	159	161.333	81	84.3333	338.667	559	625	352	290.333	663.333	863.667	506	269	1	11037	7676.07	4302.14	21560.1	21577.7	21605	21487.6	21560.2	21454.8	21480	21508.5	21748	21785.6	21568.1	21571	21683.7	21796.7	21720.4	21521	1.60464	0.959085	16.7562	5.72961
chr2	22445803	22446303	Gm13339	.	-	ENSMUSG00000082884.1	1661	1496.33	1775	16.6667	11.5	5.66667	0.333333	1.33333	2.33333	1.66667	17.3333	16.5	12	9.5	8.33333	19	27.6667	10	3.66667	1	730.292	306.897	220.65	2130.17	2127.39	2126.89	2118.55	2122.1	2124.14	2121.96	2131.97	2135.21	2129.08	2127.35	2127.05	2128.14	2136.23	2131.52	2122.68	0.43044	0.33123	4.35621	1.2922
chr2	23090505	23091005	Gm13422	.	+	ENSMUSG00000084098.1	25.3333	32.3333	42.3333	12.6667	12	9.33333	4.66667	4	8.66667	6	14.6667	13.5	12.6667	16	12	8.66667	9.33333	7.33333	6	1	0.612654	12.4954	27.0941	25.3688	25.8873	29.912	23.7392	25.7948	36.3935	29.5231	27.9861	30.2392	27.6651	30.4892	28.5417	20.9059	22.8318	26.3256	22.8812	0.44806	0.17742	0.344715	0.471025
chr2	23364129	23364629	Gm13331	.	+	ENSMUSG00000081519.1	149.667	185	213	94.6667	71	95	89.3333	103.333	52.6667	29.3333	105.333	98	108.667	97	124	125.667	148.667	94.6667	144.333	1	72.1397	135.115	152.485	150.262	137.144	202.286	208.083	270.558	200.292	156.62	158.817	174.039	173.561	163.329	206.132	155.62	176.268	186.175	215.629	0.58153	0.824625	0.643455	0.874045
chr2	24034103	24034603	Gm13410	.	+	ENSMUSG00000083116.1	23.6667	42.6667	32.6667	3	5	2	2.33333	5.66667	5	9.33333	5.33333	2	5.33333	5.5	6	2	3	2.33333	4	1	4.14043	27.8997	21.338	13.4892	15.3225	14.7855	14.9028	24.2731	23.2731	32.2546	15.8225	13.7855	16.7423	17.0818	17.9336	12.4892	13.6929	14.804	16.1065	0.419165	0.29237	0.577495	0.41644
chr2	24295687	24296187	Gm13415	.	+	ENSMUSG00000085057.1	1	1	0	0.333333	0	0	0.333333	0	0	0.666667	0.333333	0	1.66667	0	0.333333	5	1.33333	0.666667	0.666667	1	-0.381173	-0.029321	-0.726852	0.868827	0.726852	0.726852	0.83179	0.726852	0.726852	2.14043	0.973765	0.726852	2.54784	0.726852	1.17747	3.25154	1.70833	1.66512	1.69599	0.195065	0.533575	0.630745	0.46575
chr2	24449783	24450283	Gm13416	.	-	ENSMUSG00000084241.1	23.6667	20.6667	32	1	2	3.33333	2.33333	2	2	0.333333	3	4.5	2.33333	4.5	2.66667	1	4	1	2.66667	1	-1.15278	0.643519	15.162	17.4306	18.3009	21.9244	20.196	21.9923	21.7855	17.554	19.3935	21.696	19.2515	21.5355	19.7083	17.2577	19.6651	18.2886	20.054	0.32727	0.371405	0.235195	0.42171
chr2	24529970	24530470	Gm13459	.	+	ENSMUSG00000083973.1	0	2.33333	0	0	0	0	0	0	0	0	0	2	0	0	0	0	0	0.666667	0	1	0	1.7037	0	0	0	0	0	0	0	0	0	2.23457	0	0	0	0	0	0.938272	0	4.09666	4.1818	3.78058	0.463345
chr2	24776909	24777409	AL732525.1	.	+	ENSMUSG00000092955.1	6.66667	0.333333	3	3	0	1.33333	1.66667	4.33333	1.33333	0.333333	0.666667	1.5	1	0.5	1.33333	4	0	0.666667	3.33333	1	2.30556	-1.0463	1.5463	3.16358	1.22531	3.42284	3.39815	11.2623	4.57716	1.93519	1.79938	2.9537	2.38889	1.96605	2.75	3.19444	1.22531	2.16358	5.07099	0.77773	0.260555	0.530095	0.48777
chr2	24950419	24950919	Noxa1	.	-	ENSMUSG00000036805.7	10.6667	0	0	0	3	0	0	0	0	0	0	0	0	0	0	1.66667	0	0	0	1	6.17901	0	0	0	2.19753	0	0	0	0	0	0	0	0	0	0	0.777778	0	0	0	1.10881	0.587525	1.12312	0.85707
chr2	25074014	25074514	Fam166a	.	+	ENSMUSG00000026969.3	1517	645.667	797.667	435	228.5	254.667	250.667	99	158	148	287.667	354	236	176	42.3333	245.667	246.667	283.667	259.333	1	2066.46	414.437	470.637	833.215	666.573	784.671	808.776	696.116	808.461	825.326	704.122	809.804	708.687	657.934	559.69	656.498	664.461	776.486	743.014	0.78787	0.605565	0.80502	0.82714
chr2	25097524	25098024	Rnf208	.	+	ENSMUSG00000044628.4	32.3333	7.33333	1.33333	9.66667	4	0	0	0.333333	0	0	4	0	0	0	1.33333	9.33333	0	1.33333	0	1	23.821	6.49383	2.12963	5.7284	2.07407	-0.919753	-0.919753	0.209877	-0.919753	-0.919753	2.4321	-0.919753	-0.919753	-0.919753	0.604938	3.82716	-0.919753	0.938272	-0.919753	1.71049	0.96861	1.37204	0.416205
chr2	25254620	25255120	Npdc1	.	+	ENSMUSG00000015094.9	57.6667	1.33333	0	10.6667	2	0.333333	0	0	0	0	0	0	0	0	0	10	0	0	0	1	47.4329	2.37114	1.40201	5.90972	0.054784	-0.766204	-1.40201	-1.40201	-1.40201	-1.40201	-1.40201	-1.40201	-1.40201	-1.40201	-1.40201	3.69059	-1.40201	-1.40201	-1.40201	0.504715	0.88137	1.00894	1.08278
chr2	25349181	25349681	Lcn12	.	-	ENSMUSG00000026943.6	7	0.333333	0	0.333333	4	0	2	0	0	0	0	0	0	1	1	1	1.33333	2	1.33333	1	2.45679	-1.11111	-1.29012	1.4321	4.28395	1.29012	4.03086	1.29012	1.29012	1.29012	1.29012	1.29012	1.29012	2.5679	2.5	1.7037	2.2716	4.08025	3.07407	0.604085	0.611135	0.729385	0.473895
chr2	26435283	26435783	Egfl7	.	+	ENSMUSG00000026921.11	187.667	175.333	25.3333	168.333	137.5	102	147.333	131	71	62.6667	71.6667	16	13	12.5	4.66667	99	64	21	23.3333	1	239.583	235.167	49.6543	87.6914	65.6543	96.9753	159.358	200.407	122.225	120.79	25.8889	-8.85185	-13.6296	-13.6667	-19.9691	28.5926	14.963	1.10494	-2.62346	1.15165	0.7692	0.421775	0.967865
chr2	26889949	26890449	Gm13397	.	+	ENSMUSG00000083335.1	0.666667	0	2	0.666667	0	0	0	0	0.666667	0	0	0	0	0	0	0	0	0.666667	16.3333	1	0.290123	0.0802469	1.93827	0.240741	-0.0802469	-0.0802469	-0.0802469	-0.0802469	1.74074	-0.0802469	-0.0802469	-0.0802469	-0.0802469	-0.0802469	-0.0802469	-0.0802469	-0.0802469	0.858025	16.1019	0.903725	0.69427	0.835475	0.76922
chr2	27103607	27104107	Sardh	.	-	ENSMUSG00000009614.10	2	1.33333	0.333333	2.66667	0	0	1.66667	0	0	0	0	0	0	0	0	1	0	0	0	1	1.33025	1.39815	0.66358	1.28704	-0.429012	-0.429012	1.74383	-0.429012	-0.429012	-0.429012	-0.429012	-0.429012	-0.429012	-0.429012	-0.429012	-0.0154321	-0.429012	-0.429012	-0.429012	0.35743	0.613925	0.426815	0.799845
chr2	28910334	28910834	1700101E01Rik	.	-	ENSMUSG00000079502.2	26.3333	0.333333	0	0.333333	0.5	0.333333	0.333333	0	0	0	0.666667	0	0.666667	0.5	1.33333	0.666667	0	0	0	1	17.1667	-0.731481	-0.910494	1.05247	1.15741	1.5463	1.01543	0.910494	0.910494	0.910494	1.48457	0.910494	1.67593	1.65123	2.43519	1.14506	0.910494	0.910494	0.910494	4.53317	5.66053	4.78677	0.46575
chr2	31480974	31481474	AL732564.1	.	+	ENSMUSG00000093188.1	1.66667	1.33333	0.333333	0	0	0	0	0	0	0	0	0	0	0	0	0	0	0	0	1	-0.476852	-0.205247	-0.939815	1.17438	1.17438	1.17438	1.17438	1.17438	1.17438	1.17438	1.17438	1.17438	1.17438	1.17438	1.17438	1.17438	1.17438	1.17438	1.17438	0.378855	0.51701	0.39979	0.719445
chr2	32261324	32261824	Gm13413	.	+	ENSMUSG00000083004.1	23	28	35.3333	3.66667	0.5	1.33333	0.333333	1.33333	1.66667	0.666667	2.66667	1	1	2.5	0.666667	1	4	2.66667	1.33333	1	-0.89892	8.41281	19.7369	18.4915	16.4174	18.3681	16.2755	19.8248	20.3063	17.5841	18.4051	17.3681	17.3341	19.0347	16.9977	16.5841	18.9915	19.8557	17.9545	0.947705	0.42683	0.64809	0.75534
chr2	32530378	32530878	AL772271.3	.	+	ENSMUSG00000093277.1	216.667	108	46.6667	23	7.5	0	0	0	0	0	23.6667	15	20.6667	12	10.6667	35.3333	4.33333	0	0	1	245.063	103.56	34.9213	29.3935	19.1528	13.4244	13.4244	13.4244	13.4244	13.4244	31.2577	28.696	31.091	24.375	24.233	32.3318	16.4614	13.4244	13.4244	0.251725	0.813635	0.409465	0.429855
chr2	32701455	32701955	Gm13524	.	+	ENSMUSG00000085397.1	6.33333	5	1	1	3.5	0	0	0	0	0	0	1	1.33333	0	0	0.666667	0	0	0	1	3.0216	3.34877	0.558642	0.929012	2.9784	0.342593	0.342593	0.342593	0.342593	0.342593	0.342593	1.54012	1.81173	0.342593	0.342593	0.57716	0.342593	0.342593	0.342593	1.68526	1.86523	0.71748	0.686185
chr2	33508068	33508568	Gm13529	.	-	ENSMUSG00000081244.2	11.3333	14.3333	16	1	0	1	0.666667	1.66667	2.66667	3.33333	1.33333	1	1	1.5	3	2.33333	2.66667	2.66667	4	1	-0.665123	4.43364	8.24228	7.875	7.28858	9.00463	7.84414	11.7207	13.7515	14.3194	8.49846	8.48611	8.45216	9.15895	10.554	8.41821	9.18673	10.9738	11.8441	0.30331	0.993685	0.257175	1.00376
chr2	34820174	34820674	Gm13450	.	-	ENSMUSG00000083533.1	4	0	0.666667	0	1	1.33333	1	0.333333	0	0	0	0	0	0	1.66667	0	0	1	0.666667	1	1.89506	-0.0617284	0.524691	0.0617284	0.685185	2.25926	1.17901	1.19136	0.0617284	0.0617284	0.0617284	0.0617284	0.0617284	0.0617284	1.9321	0.0617284	0.0617284	1.50617	1.03086	0.483295	0.230055	0.39555	0.451875
chr2	36244401	36244901	Gm13430	.	+	ENSMUSG00000083101.1	39	52	54	6	3.5	3	2	0.666667	1	0.666667	3.66667	2.5	2	2.5	1.66667	4.66667	4.33333	3	2	1	3.27932	23.8071	31.3349	29.7978	28.4707	30.4645	28.5756	27.804	28.483	27.2485	28.9028	28.6435	27.9769	28.6991	27.7052	28.1312	28.8719	29.9707	28.3596	0.490905	1.11685	0.94259	1.00066
chr2	36937725	36938225	Gm13437	.	-	ENSMUSG00000083431.1	2.66667	4	4.33333	0	0	0	0	0	0	0.333333	0	0	0	0	0	0	0	0	0	1	-1.02932	0.625	1.80401	2.2392	2.2392	2.2392	2.2392	2.2392	2.2392	2.94907	2.2392	2.2392	2.2392	2.2392	2.2392	2.2392	2.2392	2.2392	2.2392	1.00056	0.497505	0.530495	0.752475
chr2	37062320	37062820	Gm13435	.	+	ENSMUSG00000083815.1	8	12.6667	15.6667	0	0	0	0	0	0	0	0.666667	0	0.666667	0	0	0	0.333333	0.666667	0	1	-1.39198	4.3858	9.44136	5.79938	5.79938	5.79938	5.79938	5.79938	5.79938	5.79938	6.37346	5.79938	6.56481	5.79938	5.79938	5.79938	6.0463	6.73765	5.79938	0.74136	0.66788	0.709005	0.888155
chr2	38345373	38345873	Gm13588	.	+	ENSMUSG00000084124.1	21.3333	34.6667	32.3333	0	0	0	0.333333	0	0.333333	0	0	1.5	0.666667	1.5	0.666667	0	0	0	0.666667	1	-4.0463	13.0648	14.3426	18.0772	18.0772	18.0772	18.1821	18.0772	19.1389	18.0772	18.0772	19.8056	18.8426	19.9475	18.9043	18.0772	18.0772	18.0772	19.0463	0.925145	0.27023	0.34735	0.55383
chr2	38787247	38787747	Olfml2a	.	+	ENSMUSG00000046618.7	12.6667	6	0	4	4.5	0	0	0	8	0	0.333333	0	0	0	0.666667	10.3333	0.666667	6.66667	7.33333	1	8.02623	4.93364	0.464506	2.08488	2.90586	-0.464506	-0.464506	-0.464506	17.8565	-0.464506	-0.217593	-0.464506	-0.464506	-0.464506	0.362654	4.83179	0.0787037	8.52932	7.14969	1.53798	1.2736	1.67479	1.07246
chr2	39092711	39093211	Gm13504	.	-	ENSMUSG00000083686.1	2	2.33333	0.666667	0	0	0	0	0	0	0	0	0	0	0	0	0	0	0	0	1	0.16821	0.970679	-0.146605	0.733025	0.733025	0.733025	0.733025	0.733025	0.733025	0.733025	0.733025	0.733025	0.733025	0.733025	0.733025	0.733025	0.733025	0.733025	0.733025	0.44933	0.1566	0.244065	0.42458
chr2	45664741	45665241	Gm13466	.	+	ENSMUSG00000083807.1	2.33333	2.33333	5	0	0	0	0	0	0	0	0	0	0	0	0	0	0	0	0	1	-1.60648	-0.976852	2.02932	2.68056	2.68056	2.68056	2.68056	2.68056	2.68056	2.68056	2.68056	2.68056	2.68056	2.68056	2.68056	2.68056	2.68056	2.68056	2.68056	0.70359	0.113635	0.47038	0.72495
chr2	49183421	49183921	Gm13508	.	-	ENSMUSG00000084177.1	1	2.66667	1	3.66667	0	0	3.33333	0	0.666667	0	0	1	0.666667	0	0	0.666667	0	0	0	1	-0.404321	1.20679	0.151235	3.07099	0.75	0.75	5.75	0.75	2.57099	0.75	0.75	1.94753	1.51543	0.75	0.75	0.984568	0.75	0.75	0.75	0.52487	1.02008	0.522425	0.33053
chr2	49921731	49922231	Lypd6	.	+	ENSMUSG00000050447.8	7.66667	30.3333	1.66667	3	10	0.666667	0	0	0	0	0	1	0	0	0	4.66667	0	0	0	1	3.56481	26.287	0.842593	2.60802	8.49691	1.87963	0.669753	0.669753	0.669753	0.669753	0.669753	1.86728	0.669753	0.669753	0.669753	2.96605	0.669753	0.669753	0.669753	0.664545	1.2972	0.55672	1.08657
chr2	50377130	50377630	Gm13488	.	-	ENSMUSG00000081457.1	3	2.33333	3.33333	0	0	0.333333	0.333333	0	0	0	0	0	0	0	0	0	0.333333	0	0	1	-1.1929	-0.902778	0.510802	2.60648	2.60648	3.24228	2.71142	2.60648	2.60648	2.60648	2.60648	2.60648	2.60648	2.60648	2.60648	2.60648	2.8534	2.60648	2.60648	0.27188	0.36583	0.06979	0.20105
chr2	50378257	50378757	Gm13487	.	-	ENSMUSG00000083449.1	40.6667	37.6667	39.6667	5.33333	8.5	0.666667	0.333333	1.33333	1	1.33333	3.66667	6.5	4.33333	1.5	1.66667	8	10	0	3	1	5.10417	8.77083	15.1968	28.9082	32.0069	26.7045	25.5995	29.1489	28.1427	28.3156	28.5625	32.3279	29.8248	27.365	27.365	29.5563	32.3032	25.4946	29.0008	0.28823	0.813635	0.80542	0.451875
chr2	50764953	50765453	Gm13498	.	+	ENSMUSG00000083270.1	128	157.667	214.667	2	0	0.666667	0.666667	0	0	0	1	1	0	0	0	1	1.66667	0	0.666667	1	9.64583	63.4884	121.041	122.289	121.036	122.246	121.592	121.036	121.036	121.036	121.975	122.234	121.036	121.036	121.036	121.45	122.246	121.036	122.005	0.50218	0.65557	0.783835	0.925995
chr2	51087256	51087756	Gm13500	.	+	ENSMUSG00000081173.1	1.33333	3.33333	3.33333	0	0	0	0	0	0	0	0	0	0	0	0	0	0	0	0	1	-0.598765	1.21605	1.96296	1.15432	1.15432	1.15432	1.15432	1.15432	1.15432	1.15432	1.15432	1.15432	1.15432	1.15432	1.15432	1.15432	1.15432	1.15432	1.15432	0.162365	0.557185	0.23983	0.393725
chr2	53410709	53411209	Gm13503	.	+	ENSMUSG00000080716.1	1.66667	3	3	0.666667	0	0	0	0	0	0	0.666667	2	1	0.5	0	0.333333	0	0	0.333333	1	-1.2716	0.216049	0.802469	2.29012	1.96914	1.96914	1.96914	1.96914	1.96914	1.96914	2.54321	4.2037	3.13272	2.70988	1.96914	2.04321	1.96914	1.96914	2.55556	0.487095	0.680345	0.791105	0.510025
chr2	53937713	53938213	Rprm	.	-	ENSMUSG00000075334.2	10.3333	0.333333	0	2.66667	0	0	0	0	0	0	0	0	0	0	0	0	0	0	0	1	6.03549	0.300926	0.121914	1.59414	-0.121914	-0.121914	-0.121914	-0.121914	-0.121914	-0.121914	-0.121914	-0.121914	-0.121914	-0.121914	-0.121914	-0.121914	-0.121914	-0.121914	-0.121914	1.32909	1.34442	1.16931	1.21629
chr2	56956816	56957316	AL844871.1	.	+	ENSMUSG00000077979.1	3	0.666667	0	0.333333	0	0	0	0	0	0	0	0	0.333333	0	3.66667	0	0	0	1.33333	1	1.44907	0.486111	0.0354938	0.106481	-0.0354938	-0.0354938	-0.0354938	-0.0354938	-0.0354938	-0.0354938	-0.0354938	-0.0354938	0.334877	-0.0354938	3.92747	-0.0354938	-0.0354938	-0.0354938	1.74846	1.26103	1.04926	1.29699	0.595235
chr2	56976164	56976664	Nr4a2	.	-	ENSMUSG00000026826.5	1088.67	239.333	120.333	204.667	101	39	9	0.666667	2	0	144.333	92.5	324	197.5	525.667	277	159.333	66	67.3333	1	1737.47	262.178	93.3758	177.692	106.896	88.3681	52.5563	40.5069	43.4792	38.5378	135.958	120.988	295.766	193.282	555.266	193.785	133.408	112.044	99.6921	1.5935	1.47447	1.52473	0.614385
chr2	57033915	57034415	BB557941	.	-	ENSMUSG00000084938.1	4.33333	5.66667	0	0	0	0	0	0	0	0	0	0	0.333333	1	0	4	4.33333	0	0	1	2.14198	4.23457	0	0	0	0	0	0	0	0	0	0	0.37037	1.27778	0	1.96914	3.03704	0	0	0.604085	1.78781	1.10072	0.583995
chr2	57481389	57481889	Gm13532	.	-	ENSMUSG00000081642.1	39.3333	21	28	1.33333	2	0	0	0	0.333333	0.333333	0.666667	0	1.33333	0.5	1	0.666667	1.33333	0.333333	1.33333	1	10.9769	-0.708333	9.13117	19.2948	19.9614	18.5046	18.5046	18.5046	19.5664	19.2145	19.0787	18.5046	19.9738	19.2454	19.7145	18.7392	19.4861	19.0231	20.2886	0.34108	0.266125	0.44376	0.71107
chr2	59225278	59225778	5330411J11Rik	.	-	ENSMUSG00000087455.1	1.33333	1.66667	0.666667	0	0	0	0	0	0	0	0	0	0	0	0	0	0	0	0	1	-0.104938	0.549383	-0.0740741	0.660494	0.660494	0.660494	0.660494	0.660494	0.660494	0.660494	0.660494	0.660494	0.660494	0.660494	0.660494	0.660494	0.660494	0.660494	0.660494	0.604085	0.576535	0.461105	1.16318
chr2	60113381	60113881	Gm13573	.	-	ENSMUSG00000080198.2	349	430	504.667	57.3333	125.5	20.3333	4.66667	1.33333	1.66667	0.666667	94	71	55.6667	98.5	61.3333	77.6667	57.6667	23.6667	26.3333	1	194.096	329.275	334.846	310.675	355.021	299.558	278.786	275.2	275.681	272.959	336.169	335.28	317.487	348.755	329.126	313.691	307.644	300.638	296.885	0.91754	0.776095	0.843545	0.854665
chr2	64706395	64706895	Gm13578	.	-	ENSMUSG00000084104.1	70.6667	74.3333	100.333	2.66667	6	9.33333	8.66667	14.3333	12	6.66667	9.33333	8	9	16.5	8	6	7.33333	10	15	1	9.14506	24.5247	57.9907	52.7346	55.6049	64.4321	64.4321	80.8457	78.1728	65.5926	58.2778	59.358	59.2963	65.3951	59.3519	54.0556	56.0062	64.0988	65.9815	1.2031	0.702785	0.65313	0.60888
chr2	65076562	65077062	Gm13594	.	+	ENSMUSG00000086881.1	11.6667	0.666667	2.66667	3.33333	0	0	0	0	0	0	0	0.5	0	0	0	0.666667	0	0	0	1	7.36883	0.986111	2.96759	1.60648	-0.535494	-0.535494	-0.535494	-0.535494	-0.535494	-0.535494	-0.535494	0.0756173	-0.535494	-0.535494	-0.535494	-0.300926	-0.535494	-0.535494	-0.535494	1.11767	2.59486	1.64616	0.71417
chr2	65115223	65115723	Gm13592	.	+	ENSMUSG00000083707.1	2.33333	3	9.66667	0.333333	1	0.666667	0	0.666667	0.333333	0.333333	0	0	0	0	0	0.333333	0	0	0	1	-4.78704	-3.67593	3.42284	6.00309	6.48457	7.07099	5.86111	7.83025	6.92284	6.57099	5.86111	5.86111	5.86111	5.86111	5.86111	5.93519	5.86111	5.86111	5.86111	0.44425	0.238415	0.808455	0.661525
chr2	65201841	65202341	Slc38a11	.	-	ENSMUSG00000061171.8	22.3333	11	0	1.33333	0	0	0	0	0	0.666667	0.333333	0	0	0	0	4.33333	0	0	0	1	15.037	9.01852	0.259259	0.530864	-0.259259	-0.259259	-0.259259	-0.259259	-0.259259	1.15432	-0.0123457	-0.259259	-0.259259	-0.259259	-0.259259	1.89506	-0.259259	-0.259259	-0.259259	1.71795	0.96334	0.93916	0.653615
chr2	65458663	65459163	Scn2a1	.	+	ENSMUSG00000075318.6	15.3333	17.6667	0	1	0	0	1	0	0	0	0	0	0	0	0	0	0	0	0	1	9.6034	14.8565	0.146605	0.439815	-0.146605	-0.146605	0.970679	-0.146605	-0.146605	-0.146605	-0.146605	-0.146605	-0.146605	-0.146605	-0.146605	-0.146605	-0.146605	-0.146605	-0.146605	0.556305	0.134455	0.348555	0.471255
chr2	65683573	65684073	Csrnp3	.	+	ENSMUSG00000044647.8	39.6667	5	0.666667	8.66667	0	0.333333	2	0	0	0	0	0	0.666667	0	0	0.666667	4	0.666667	0.333333	1	28.2546	2.18056	-0.924383	7.36883	1.5108	2.1466	4.25154	1.5108	1.5108	1.5108	1.5108	1.5108	2.27623	1.5108	1.5108	1.74537	4.33179	2.44907	2.09722	0.738825	0.836935	0.83811	0.415975
chr2	66780364	66780864	Gm13602	.	+	ENSMUSG00000082218.1	4	5.33333	8.33333	0.666667	1	0	0	0	0	0	1.66667	0.5	0.333333	0.5	0	1.33333	0.666667	0	0	1	-2.29938	-0.29321	3.68827	4.57716	4.87963	4.25617	4.25617	4.25617	4.25617	4.25617	5.73148	4.86728	4.62654	4.99691	4.25617	4.84259	4.79938	4.25617	4.25617	0.1611	0.14692	0.178915	0.49087
chr2	67545578	67546078	Gm13604	.	-	ENSMUSG00000083910.1	6.66667	8.33333	10	2.33333	2	0.666667	0.333333	0	0	0	2.33333	1	1.33333	1	1	2.33333	1.33333	0.666667	0.333333	1	-0.878086	1.97377	5.20216	5.87809	5.86574	5.61883	4.51389	4.40895	4.40895	4.40895	6.40895	5.60648	5.87809	5.68673	5.61883	5.53858	5.39043	5.34722	4.99537	0.43551	0.214805	0.53897	0.303005
chr2	67942477	67942977	B3galt1	.	+	ENSMUSG00000034780.4	37.6667	0.666667	0	0.666667	0	0	0	0	0	0	0	0	0	0	0	0	0	0	2	1	27.8951	0.530864	0.0802469	0.240741	-0.0802469	-0.0802469	-0.0802469	-0.0802469	-0.0802469	-0.0802469	-0.0802469	-0.0802469	-0.0802469	-0.0802469	-0.0802469	-0.0802469	-0.0802469	-0.0802469	2.44444	0.1611	0.113635	0.12647	0.371935
chr2	69627382	69627882	4930578N16Rik	.	-	ENSMUSG00000070883.3	115.333	165	57.6667	60.3333	46.5	21.6667	23.6667	17.6667	13.3333	13.3333	47	22.5	16.6667	3	8.33333	84	65	12	11.6667	1	100.712	180.842	48.5208	54.6489	47.6767	43.0409	48.831	49.936	43.3989	43.2816	47.0285	35.8619	27.831	16.8063	22.0594	59.189	54.1458	29.0224	25.0718	3.41323	1.8821	1.95435	0.83528
chr2	69603988	69604488	Gm13623	.	+	ENSMUSG00000083007.1	117	120.667	160.333	2.33333	2	0.333333	0	0	0	0	3.33333	1	1	1	0	3	2	0.666667	0.666667	1	33.9498	51.6042	95.9992	83.902	83.8897	83.0687	82.4329	82.4329	82.4329	82.4329	85.2539	83.6304	83.5965	83.7106	82.4329	83.8897	83.8897	83.3711	83.402	1.35559	0.818905	1.1546	0.51553
chr2	69637419	69637919	Gm13624	.	-	ENSMUSG00000081857.1	8.66667	9.66667	16	1.66667	3	2	1	0.333333	0.666667	0	2	4	3.66667	5	4.66667	3.33333	3.33333	1.66667	2.33333	1	-0.484568	2.26235	10.1574	6.43519	7.57099	8.60802	6.49074	6.50309	7.19444	5.37346	7.10185	9.65741	9.10802	10.5093	10.429	7.00309	7.70679	7.6821	8.22531	0.61296	0.436505	0.510115	0.32526
chr2	71157589	71158089	Gm13641	.	+	ENSMUSG00000082190.1	38.6667	25.6667	33.3333	3.33333	5	2.66667	4.33333	0.666667	5.66667	17	12	11	8	6	0.666667	16.6667	16.6667	11	19	1	16.571	10.0216	21.4228	14.3488	15.9784	16.3611	18.9352	14.1759	25.4537	51.1698	21.6451	23.3611	19.6821	18.1944	13.034	20.6698	23.2438	26.4907	30.713	0.55757	0.214805	0.3659	0.774725
chr2	71250724	71251224	Gm13642	.	-	ENSMUSG00000086846.1	16.6667	16.6667	20	3.66667	2.5	4.66667	3	0	0	0	5.66667	3	6	1	0.333333	6	5.33333	7.33333	0	1	1.16204	4.58796	10.1373	11.4923	11.0046	16.2701	13.6034	9.1713	9.1713	9.1713	13.7577	12.4861	14.9614	10.4491	9.62191	12.2083	12.8256	18.9985	9.1713	1.59096	0.827265	0.695495	0.934835
chr2	71819021	71819521	Rapgef4	.	+	ENSMUSG00000049044.9	171.667	56.6667	17.3333	82	23	0.666667	1.66667	1.33333	16.3333	15.6667	42.3333	27	23.6667	38.5	12.6667	53	36	10.6667	130.333	1	199.505	63.6898	25.2207	46.1065	9.27932	-7.35648	-6.39352	-4.91204	27.9028	27.409	21.7546	17.8966	11.5201	23.3843	4.08796	19.5448	14.5293	5.34105	108.15	1.17674	1.3428	0.7433	0.984145
chr2	72086782	72087282	4732447D17Rik	.	-	ENSMUSG00000086231.1	21.6667	22	0.333333	6	5	0	0	0	0	0	4	0.5	2	1	0	6.66667	3.33333	4	9	1	15.358	19.7284	1.31481	2.88272	2.69136	-1.08025	-1.08025	-1.08025	-1.08025	-1.08025	2.2716	-0.469136	1.06173	0.197531	-1.08025	2.2963	1.25309	4.34568	8.17901	0.34235	0.30762	0.291465	0.40233
chr2	72850734	72851234	AL844840.2	.	-	ENSMUSG00000092984.1	40	82	127	0	0	0	0	0	0	0	0	0	0	0	0	0	0	0	0.666667	1	-19.6728	35.2593	90.0802	49.7531	49.7531	49.7531	49.7531	49.7531	49.7531	49.7531	49.7531	49.7531	49.7531	49.7531	49.7531	49.7531	49.7531	49.7531	50.7222	1.32783	1.15864	2.2109	1.63226
chr2	73418145	73418645	Chrna1	.	-	ENSMUSG00000027107.3	0.666667	1.66667	0.333333	0	1.5	0.333333	0.333333	0	0.333333	0	0	0	0	0.5	0	0.333333	0	0	0	1	-0.964506	0.0354938	-0.939815	1.17438	2.26698	1.81019	1.27932	1.17438	2.23611	1.17438	1.17438	1.17438	1.17438	1.91512	1.17438	1.24846	1.17438	1.17438	1.17438	1.64875	0.85923	0.835075	0.80512
chr2	73798471	73798971	Gm13668	.	-	ENSMUSG00000083072.1	3.33333	2.33333	8.33333	1	0	0	1	0.666667	0.333333	0.333333	1.66667	0	1.33333	2	0.333333	1	0.666667	0	0.333333	1	-2.7963	-2.62963	3.61111	4.91975	4.33333	4.33333	5.45062	6.30247	5.39506	5.04321	5.80864	4.33333	5.80247	6.66667	4.78395	4.74691	4.87654	4.33333	4.91975	0.5236	0.44765	0.873605	0.620585
chr2	74693512	74694012	Gm14425	.	+	ENSMUSG00000081156.1	38	32	4.33333	7.33333	8	16.3333	17.3333	2.66667	0	0.666667	10	14	8	6	7	9	15	10.6667	3.66667	1	28.3611	28.7932	4.22531	4.76852	5.93519	22.4815	26.3426	6.3858	-0.182099	1.23148	7.64506	13.9846	7.29321	5.80556	7.12037	4.41667	9.73148	13.7253	4.05247	0.326	0.413045	0.60876	0.774725
chr2	76176581	76177081	Pde11a	.	-	ENSMUSG00000075270.5	2.66667	0	0	0.333333	0	0	0.666667	0	0	0	0	0	0.333333	0	1	0.333333	0	1.33333	4.33333	1	1.24537	0.0354938	0.0354938	0.106481	-0.0354938	-0.0354938	0.520062	-0.0354938	-0.0354938	-0.0354938	-0.0354938	-0.0354938	0.334877	-0.0354938	1.17438	0.0385802	-0.0354938	1.82253	4.8287	1.84763	2.69412	1.7345	0.57872
chr2	77129137	77129637	Gm13651	.	+	ENSMUSG00000081611.1	11	26	25.6667	12.3333	7	4	1.33333	2	4	1.66667	7.66667	4.5	2.33333	7.5	7	7	3.66667	2	5.33333	1	0.736111	16.9769	19.3534	14.2022	10.9491	11.7639	7.25154	10.7948	15.1404	9.16512	11.7145	10.4985	8.05401	12.9059	12.9491	9.20833	8.28241	8.43673	11.4244	0.53615	0.25498	0.55752	0.918085
chr2	79971836	79972336	Gm13674	.	+	ENSMUSG00000083519.1	1	1.66667	2.33333	0	1	0	0.333333	0	0	0.666667	1	0	0	0	0	0.333333	0	0	0	1	-0.0802469	0.783951	1.75926	0.425926	1.04938	0.425926	0.530864	0.425926	0.425926	1.83951	1.3642	0.425926	0.425926	0.425926	0.425926	0.5	0.425926	0.425926	0.425926	0.62043	0.67639	0.69469	0.592365
chr2	80287532	80288032	Frzb	.	-	ENSMUSG00000027004.3	12	16.6667	0	0	1	0	0	0	0	0	0	0	0	1	0	0	0	0	0	1	5.78858	12.4491	-1.31019	1.31019	1.93364	1.31019	1.31019	1.31019	1.31019	1.31019	1.31019	1.31019	1.31019	2.58796	1.31019	1.31019	1.31019	1.31019	1.31019	1.11133	0.94368	1.09992	0.44063
chr2	80421287	80421787	Nckap1	.	-	ENSMUSG00000027002.6	262.333	65.3333	36.3333	118	66.5	10.6667	7.33333	26.6667	16	26.6667	17.6667	19.5	17.3333	19	8.66667	173.667	27	17.3333	6.66667	1	335.784	73.4444	45.7222	68.7716	38.1543	6.77778	2.73457	45.6235	27.0247	53.9506	5.09877	10.963	6.24074	7.79938	0.166667	85.7901	8.66049	13.3519	-1.81481	1.43734	2.33415	2.26259	1.05835
chr2	80390303	80390803	Gm13689	.	-	ENSMUSG00000081487.1	5.66667	2.33333	0	0	0	0	0	0.666667	1.33333	0	0	0	0	0	0	2.33333	0	0	0	1	2.88889	1.7037	0	0	0	0	0	1.96914	3.35185	0	0	0	0	0	0	1.12963	0	0	0	0.841995	1.31919	1.22015	0.77713
chr2	82347122	82347622	Gm13675	.	+	ENSMUSG00000080979.2	7	14	22.3333	2.66667	2	1	0.666667	0.666667	0.666667	0	0.666667	3	0.666667	0	1.33333	2.33333	2.33333	2.66667	0	1	-7.06327	0.584877	11.0725	12.5262	12.267	12.5262	11.3657	12.7793	12.6312	10.8102	11.3843	14.125	11.5756	10.8102	12.3349	11.9398	12.4645	14.4954	10.8102	0.80042	1.16553	0.43105	0.697425
chr2	83652542	83653042	Fam171b	.	+	ENSMUSG00000048388.3	63.3333	1.66667	0	8	0	0	0	0	0	0	1.33333	5	0	0	0	0.666667	0	0	0	1	53.2407	2.56173	1.35185	4.07407	-1.35185	-1.35185	-1.35185	-1.35185	-1.35185	-1.35185	-0.141975	3.95062	-1.35185	-1.35185	-1.35185	-1.11728	-1.35185	-1.35185	-1.35185	2.48694	3.5117	2.27851	0.961435
chr2	83795596	83796096	Gm13698	.	+	ENSMUSG00000091063.1	29.6667	40	45.6667	7.33333	9	4.66667	3.66667	2.66667	3.33333	1.66667	12.3333	6.5	3.66667	3.5	4	6.66667	8.66667	4.66667	3.66667	1	2.18519	18.6111	28.8889	23.2593	25.2346	25.4074	23.8395	24.8765	26.2654	21.8272	28.0185	25.142	22.0432	22.0679	22.5802	21.6852	24.1852	24.6821	22.5432	0.35997	0.597355	0.491565	0.694785
chr2	83801406	83801906	Gm13693	.	+	ENSMUSG00000090496.1	29.6667	40	45.6667	7.33333	9	4.66667	3.66667	2.66667	3.33333	1.66667	12.3333	6.5	3.66667	3.5	4	6.66667	8.66667	4.66667	3.66667	1	2.18519	18.6111	28.8889	23.2593	25.2346	25.4074	23.8395	24.8765	26.2654	21.8272	28.0185	25.142	22.0432	22.0679	22.5802	21.6852	24.1852	24.6821	22.5432	0.575185	0.429615	0.604525	0.62586
chr2	83807216	83807716	Gm13695	.	+	ENSMUSG00000089658.2	29.6667	40	45.6667	7.33333	10.5	4.66667	3.66667	2.66667	3.33333	1.66667	12.3333	6.5	3.33333	3.5	4	6.66667	8.66667	4.66667	3.66667	1	2.18519	18.6111	28.8889	23.2593	26.5309	25.4074	23.8395	24.8765	26.2654	21.8272	28.0185	25.142	21.6728	22.0679	22.5802	21.6852	24.1852	24.6821	22.5432	0.468215	0.361725	0.656565	0.58996
chr2	83813026	83813526	Gm13696	.	+	ENSMUSG00000091152.1	29.6667	40	45.6667	7.33333	9.5	4.66667	3.66667	2.66667	3.33333	1.66667	12.3333	6.5	3.33333	3.5	4	6.66667	8.66667	4.66667	3.66667	1	2.18519	18.6111	28.8889	23.2593	25.6296	25.4074	23.8395	24.8765	26.2654	21.8272	28.0185	25.142	21.6728	22.0679	22.5802	21.6852	24.1852	24.6821	22.5432	0.43044	0.33959	0.5309	0.496145
chr2	83818836	83819336	Gm13694	.	+	ENSMUSG00000092146.1	29.6667	40	45.6667	7	9.5	4.66667	3.66667	2.66667	3.33333	1.66667	12	6.5	3.33333	3.5	4	6.66667	8.66667	4.66667	3.66667	1	2.04321	18.4691	28.7469	23.1049	25.7716	25.5494	23.9815	25.0185	26.4074	21.9691	27.8889	25.284	21.8148	22.2099	22.7222	21.8272	24.3272	24.8241	22.6852	0.3587	0.41715	0.582535	0.91258
chr2	83824646	83825146	Gm13697	.	+	ENSMUSG00000091729.1	29.6667	40	45.6667	7	9.5	4.66667	3.66667	2.66667	3.33333	1.66667	12	6.5	3.33333	3.5	4	6.66667	8.66667	4.66667	3.66667	1	2.04321	18.4691	28.7469	23.1049	25.7716	25.5494	23.9815	25.0185	26.4074	21.9691	27.8889	25.284	21.8148	22.2099	22.7222	21.8272	24.3272	24.8241	22.6852	0.55884	0.33123	0.57023	0.62299
chr2	83830456	83830956	Gm13691	.	+	ENSMUSG00000090524.1	29.6667	40	45.6667	7	9.5	4.66667	3.66667	2.66667	3.33333	1.66667	12	6.5	3.33333	3.5	4	6.66667	8.66667	4.66667	3.66667	1	2.04321	18.4691	28.7469	23.1049	25.7716	25.5494	23.9815	25.0185	26.4074	21.9691	27.8889	25.284	21.8148	22.2099	22.7222	21.8272	24.3272	24.8241	22.6852	0.52107	0.38944	0.486925	0.87118
chr2	83874520	83875020	Gm13692	.	-	ENSMUSG00000084359.1	8	1	0	1.33333	0	0	0	0	0	0	0	0	0	0	0	0	0	0	0	1	4.60494	0.895062	0.197531	0.592593	-0.197531	-0.197531	-0.197531	-0.197531	-0.197531	-0.197531	-0.197531	-0.197531	-0.197531	-0.197531	-0.197531	-0.197531	-0.197531	-0.197531	-0.197531	0.323465	0.181525	0.16964	0.4107
chr2	84573964	84574464	Ypel4	.	+	ENSMUSG00000034059.7	26.3333	7	0.333333	13	3	0	0	0	0	0.666667	0	0.5	0	0	0	4	0	0	0	1	20.1065	7.33179	2.26389	7.02623	0.16821	-2.02932	-2.02932	-2.02932	-2.02932	-0.615741	-2.02932	-1.41821	-2.02932	-2.02932	-2.02932	-0.0601852	-2.02932	-2.02932	-2.02932	1.58956	1.29589	1.32464	0.992055
chr2	84662559	84663059	Smtnl1	.	-	ENSMUSG00000027077.6	37	0	0	0	0	0	0	1.33333	0	0.666667	0	0	0	0	3.66667	0	0	0	0	1	27.142	0	0	0	0	0	0	3.65432	0	1.41358	0	0	0	0	3.96296	0	0	0	0	0.72374	0.30073	0.617635	0.994925
chr2	84998549	84999049	Gm13712	.	-	ENSMUSG00000082534.1	8.33333	4.66667	10.3333	0.666667	1	0.666667	0	0.333333	6.33333	1.33333	0.666667	3	1	0	2	1	0	0.666667	0	1	-1.5571	-2.81019	3.71451	6.52006	6.82253	7.40895	6.19907	7.3287	20.909	9.02006	6.77315	9.51389	7.36265	6.19907	8.3966	6.61265	6.19907	7.13735	6.19907	0.20014	0.31877	0.291465	0.42171
chr2	85874671	85875171	Olfr1033	.	+	ENSMUSG00000045392.5	7.66667	13.6667	26.3333	2.66667	14.5	0	0	0	0.333333	2	0	0	0	0	0	10	2	0	0	1	-1.49074	5.34877	20.0463	7.44136	17.1204	5.72531	5.72531	5.72531	6.78704	9.98457	5.72531	5.72531	5.72531	5.72531	5.72531	10.8179	7.1821	5.72531	5.72531	0.1976	0.07346	0.13958	0.07994
chr2	86168476	86168976	Gm13719	.	-	ENSMUSG00000083864.1	13	16.3333	18.6667	0	0	0	0.666667	0	0	0	0.666667	0	0	0.5	0.333333	1.66667	0	0	0	1	0.138889	5.76852	10.3333	7.64506	7.64506	7.64506	8.20062	7.64506	7.64506	7.64506	8.21914	7.64506	7.64506	8.3858	8.09568	8.42284	7.64506	7.64506	7.64506	0.64566	0.38108	0.37437	0.33317
chr2	87007222	87007722	Nlk-ps1	.	-	ENSMUSG00000081041.1	18	11.3333	13.6667	0	0	0	0.666667	0	0	0	0.333333	0	0.333333	0	0	0	0.333333	0	0	1	2.65432	0.345679	4.58025	8.66667	8.66667	8.66667	9.22222	8.66667	8.66667	8.66667	8.91358	8.66667	9.03704	8.66667	8.66667	8.66667	8.91358	8.66667	8.66667	1.46637	0.9409	0.92948	0.771855
chr2	87041302	87041802	Gm13730	.	-	ENSMUSG00000081168.1	0.666667	1.33333	2.33333	0	0	0	0	0	0	0	0	0	0	0	0	0	0	0	0	1	-0.859568	-0.100309	1.11574	1.06944	1.06944	1.06944	1.06944	1.06944	1.06944	1.06944	1.06944	1.06944	1.06944	1.06944	1.06944	1.06944	1.06944	1.06944	1.06944	0.8131	0.5585	0.283	0.774265
chr2	87173708	87174208	Gm13731	.	+	ENSMUSG00000081907.1	5.66667	2.33333	7	0	0	0	0.333333	0	0	0	0	0	0	0	0	0.333333	0	0	0	1	0.882716	-0.302469	4.67901	2.00617	2.00617	2.00617	2.11111	2.00617	2.00617	2.00617	2.00617	2.00617	2.00617	2.00617	2.00617	2.08025	2.00617	2.00617	2.00617	0.15983	0.128885	0.19162	0.451875
chr2	87387109	87387609	Gm13740	.	-	ENSMUSG00000082417.1	9.33333	11.6667	10	0	0.5	0	0.333333	0	0	0	0	0	0.333333	0	0.333333	0	0.333333	0.666667	0	1	-0.830247	3.15123	3.4784	6.13272	6.37963	6.13272	6.23765	6.13272	6.13272	6.13272	6.13272	6.13272	6.50309	6.13272	6.58333	6.13272	6.37963	7.07099	6.13272	0.37505	0.665245	0.44759	0.67804
chr2	87403627	87404127	Gm13743	.	-	ENSMUSG00000083688.1	3.66667	5	7.33333	1.33333	0.5	0	0	0	0	0	0	0	0.666667	1	0	0	0.666667	0	0.666667	1	-1.80401	0.158951	3.43673	4.32253	3.77932	3.53241	3.53241	3.53241	3.53241	3.53241	3.53241	3.53241	4.29784	4.81019	3.53241	3.53241	4.07562	3.53241	4.50154	0.921205	0.48636	0.23559	0.766585
chr2	90587911	90588411	Rpl30-ps3	.	-	ENSMUSG00000080873.2	102.667	116	131	27.3333	37	19	9.66667	20.3333	13	12.3333	34.3333	25.5	24.3333	39.5	19.6667	35.6667	25	18.3333	72.3333	1	40.936	70.6952	87.6026	75.5424	84.6752	82.9591	71.811	99.2184	86.0085	83.9159	81.7245	81.9715	77.348	89.5023	76.1073	75.8542	72.9591	80.2677	122.336	0.17872	0.40879	0.3659	0.763945
chr2	90725692	90726192	C1qtnf4	.	+	ENSMUSG00000040794.4	3.33333	0	0	1.33333	0	0	0	0	0	0	0	0	0	0	0.333333	0	0	0	0	1	1.73457	0.197531	0.197531	0.592593	-0.197531	-0.197531	-0.197531	-0.197531	-0.197531	-0.197531	-0.197531	-0.197531	-0.197531	-0.197531	0.253086	-0.197531	-0.197531	-0.197531	-0.197531	0.77533	1.68518	1.42225	0.543285
chr2	91184096	91184596	Gm13787	.	-	ENSMUSG00000081248.1	7.33333	2.33333	2.33333	2.66667	0	0.333333	0	0	0	0	1.66667	0	0.666667	0.5	0.666667	5.33333	0	0	0.333333	1	3.26698	0.945988	1.42747	2.47377	0.757716	1.39352	0.757716	0.757716	0.757716	0.757716	2.23302	0.757716	1.52315	1.49846	1.58488	3.41821	0.757716	0.757716	1.34414	0.465675	0.783135	0.738265	0.58159
chr2	91363791	91364291	Gm13770	.	-	ENSMUSG00000081834.1	7	9.33333	9	0.666667	0	0.666667	0.666667	0	0	0	0.333333	0	0.333333	0	0	0	0.333333	0.333333	0	1	-0.901235	2.6358	3.96296	4.96914	4.64815	5.85802	5.2037	4.64815	4.64815	4.64815	4.89506	4.64815	5.01852	4.64815	4.64815	4.64815	4.89506	5.16667	4.64815	0.5525	0.1261	0.46958	0.587325
chr2	92401175	92401675	Gm13815	.	+	ENSMUSG00000080860.1	15	15.6667	18.3333	0	0	1	0	0	0	0	0	1.5	1.66667	1.5	0	0	0	0	3.33333	1	-10.4491	-6.86883	-1.99846	19.6651	19.6651	21.3812	19.6651	19.6651	19.6651	19.6651	19.6651	21.3935	21.4861	21.5355	19.6651	19.6651	19.6651	19.6651	23.5108	1.65003	0.52111	0.45143	0.583995
chr2	92755004	92755504	Syt13	.	+	ENSMUSG00000027220.2	3.33333	2.33333	0	0	2	0	0	0	0	0	0	0	0	0	3.66667	1	0.666667	0	0	1	1.53704	1.7037	0	0	1.45679	0	0	0	0	0	0	0	0	0	3.96296	0.41358	0.54321	0	0	1.64255	2.48326	1.11968	1.42765
chr2	93027454	93027954	Trp53i11	.	+	ENSMUSG00000068735.7	475.333	175.333	16.6667	170.667	167.5	71	27.6667	6	17.6667	32.6667	8	1	2	1	5.33333	81.6667	47.3333	5.33333	52.3333	1	688.898	228.108	34.0216	96.6265	92.1142	69.6512	23.2963	-4.59568	21.7778	59.8241	-11.6327	-16.7685	-15.8241	-16.6883	-12.2809	26.3272	11.8827	-10.7068	30.6327	0.98421	1.19471	1.18242	0.71371
chr2	93634476	93634976	Gm13818	.	+	ENSMUSG00000081353.1	8.66667	2	0	1.33333	0	0	0	0	5	0.333333	2	0	1	0	1	6.33333	4	0.666667	2	1	3.1142	-0.317901	-1.77469	2.56481	1.77469	1.77469	1.77469	1.77469	13.4969	2.48457	3.50309	1.77469	2.93827	1.77469	2.98457	5.00926	4.59568	2.71296	4.29938	1.35813	1.03665	0.630745	1.01649
chr2	97789586	97790086	Gm13803	.	-	ENSMUSG00000082820.2	61.3333	51.3333	43	21.6667	18.5	6	6.66667	14	33.6667	27	21.6667	16.5	11.3333	28	14.6667	14.3333	11	17.3333	22	1	32.1836	31.0478	26.4923	32.8596	32.3843	26.6744	28.2083	47.0509	91.0201	81.4275	34.4583	34.5571	27.9213	41.4491	32.304	25.0509	25.1497	39.8966	39.0818	1.11007	1.86011	1.63403	0.4107
chr2	100301441	100301941	Gm13812	.	-	ENSMUSG00000081682.1	0.333333	1.33333	2	0	1.5	0.666667	0.333333	0.333333	1	0.666667	0.666667	0	0.666667	0.5	0	0	1	0.666667	0.333333	1	-1.49383	-0.574074	0.314815	1.54321	2.6358	2.75309	1.64815	2.67284	4.19136	2.95679	2.11728	1.54321	2.30864	2.28395	1.54321	1.54321	2.26543	2.48148	2.12963	1.15291	0.430935	0.617635	0.896065
chr2	101489408	101489908	Rag1	.	-	ENSMUSG00000061311.6	60.6667	29	1.66667	43.3333	17	4	5.33333	0	18.3333	23.3333	0.666667	0	0	0	0	19.6667	2	6	36.6667	1	55.1427	31.6798	7.59336	23.7677	7.28318	0.0362654	2.2091	-6.08102	35.2894	48.4807	-5.50694	-6.08102	-6.08102	-6.08102	-6.08102	4.02392	-4.62423	2.04861	28.8202	1.03199	0.76642	1.03053	1.46401
chr2	102291699	102292199	Fjx1	.	-	ENSMUSG00000075012.3	8	0	0	2	0	0	0	0	0	0	0	0	0	0	0	1.33333	0	0	0	1	4.41358	0.00617284	0.00617284	1.24691	-0.00617284	-0.00617284	-0.00617284	-0.00617284	-0.00617284	-0.00617284	-0.00617284	-0.00617284	-0.00617284	-0.00617284	-0.00617284	0.580247	-0.00617284	-0.00617284	-0.00617284	1.74952	1.98605	1.6524	0.360925
chr2	103659383	103659883	Gm13880	.	-	ENSMUSG00000081010.2	13	18	23.6667	0.333333	0.5	1.66667	1.33333	1	1.33333	0.666667	0	1.5	2.33333	1.5	1.66667	2	1.33333	2.33333	1	1	-2.37654	4.8642	12.9938	10.3025	10.4074	12.9012	11.7654	13.0123	13.5123	11.5741	10.1605	11.8889	12.5679	12.0309	12.0309	11.0988	11.142	13.4136	11.5741	0.751365	1.40264	0.98353	1.18589
chr2	103751930	103752430	Gm13881	.	+	ENSMUSG00000084756.1	370.333	58	14.6667	57	30.5	78.6667	92.3333	72	64	108.333	16	9	2	3.5	1.33333	118.667	269	430.667	1071.67	1	491.054	49.3565	7.32562	45.8596	30.0818	103.835	130.702	142.211	141.724	242.903	19.409	16.1682	9.03858	10.6559	8.4213	70.9769	163.816	377.045	825.014	0.12713	0.35205	0.453035	0.206555
chr2	103868268	103868768	4931422A03Rik	.	-	ENSMUSG00000046085.7	298.667	165.667	81	169.333	146	214	205	181.333	93.6667	96.3333	138.667	63.5	104	121	98.6667	460	366.667	270.333	384.667	1	395.568	203.608	95.7284	105.179	88.0062	218.972	238.395	288.815	177.765	204.951	85.4383	49.3951	74.0093	85.6914	83.2284	256.312	204.259	236.685	314.173	1.58956	1.52432	2.30353	0.719445
chr2	103909755	103910255	Cd59b	.	+	ENSMUSG00000068686.6	19	17.3333	10	6.66667	7	2.33333	3	0	0.666667	2.33333	5	2	0.333333	0	0	13.3333	1.33333	2	1.66667	1	9.56019	11.8565	7.10957	6.9213	7.80401	6.1929	6.93364	2.50154	4.32253	7.51389	6.58796	4.73611	2.87191	2.50154	2.50154	9.29784	3.48302	5.29167	4.68673	1.57955	2.07082	1.30465	0.942975
chr2	104396567	104397067	Gm13884	.	+	ENSMUSG00000082379.1	2	2.66667	2	0	1	0.333333	0	0	0	0	0.333333	0.5	0	0	0	0	0.333333	0	0.333333	1	-1.50309	-0.447531	-0.546296	2.40432	3.02778	3.04012	2.40432	2.40432	2.40432	2.40432	2.65123	3.01543	2.40432	2.40432	2.40432	2.40432	2.65123	2.40432	2.99074	1.05101	0.23563	0.555515	0.895835
chr2	104660085	104660585	Gm13886	.	+	ENSMUSG00000083856.1	6.33333	16	14	1.33333	4.5	0	0.333333	0	0	0	0.333333	2.5	0	1	0.666667	3.66667	0	0.333333	0	1	-3.65586	6.07253	6.5787	7.81019	10.3904	7.02006	7.125	7.02006	7.02006	7.02006	7.26698	9.8287	7.02006	8.29784	7.84722	8.8287	7.02006	7.53858	7.02006	0.644395	0.343695	0.643455	0.622295
chr2	106767076	106767576	Gm13902	.	-	ENSMUSG00000084164.1	1.33333	0.666667	1.66667	0	0	0	0	0	0	0	0.333333	0.5	0	0.5	0	0.333333	0	0	0	1	-1.23302	-1.33796	-0.276235	1.78858	1.78858	1.78858	1.78858	1.78858	1.78858	1.78858	2.03549	2.39969	1.78858	2.52932	1.78858	1.86265	1.78858	1.78858	1.78858	0.73375	0.80234	0.426015	0.830005
chr2	106850844	106851344	Gm13904	.	+	ENSMUSG00000082066.1	26	25.3333	40.6667	0	0	0	0	0	0	1.33333	0	0	0	0.5	0	0	0.333333	0	0	1	2.25154	6.39352	26.3997	15.4954	15.4954	15.4954	15.4954	15.4954	15.4954	18.3164	15.4954	15.4954	15.4954	16.2361	15.4954	15.4954	15.7423	15.4954	15.4954	0.626775	0.547355	0.53433	0.79078
chr2	108412500	108413000	Gm13915	.	+	ENSMUSG00000082113.1	0.666667	1.33333	3.33333	0.666667	0	0	0.666667	0	0	0	0	0	0	0	0	0	0	0	0	1	-1.3966	-0.637346	1.5108	1.92747	1.60648	1.60648	2.16204	1.60648	1.60648	1.60648	1.60648	1.60648	1.60648	1.60648	1.60648	1.60648	1.60648	1.60648	1.60648	0.290765	0.342375	0.471185	0.60097
chr2	109632441	109632941	Gm13932	.	-	ENSMUSG00000083915.1	2.33333	1	2	0	2	0	0	0	0	0	0	0	0	0	0	0	0	0	0	1	-0.524691	-0.901235	0.259259	1.59877	3.05556	1.59877	1.59877	1.59877	1.59877	1.59877	1.59877	1.59877	1.59877	1.59877	1.59877	1.59877	1.59877	1.59877	1.59877	0.466945	0.13167	0.35319	0.562205
chr2	110259526	110260026	Gm13935	.	-	ENSMUSG00000083320.1	11.3333	9.33333	14	1	0	0	0.666667	0	0	0	0.666667	0	0	0	0.666667	0	1.66667	0	0	1	-0.965278	-0.304784	6.01003	8.17515	7.58873	7.58873	8.14429	7.58873	7.58873	7.58873	8.16281	7.58873	7.58873	7.58873	8.4159	7.58873	8.79861	7.58873	7.58873	0.561375	0.37551	0.230555	0.421945
chr2	111022541	111023041	Gm13961	.	+	ENSMUSG00000084094.1	108.667	93.3333	84	5	4	3	2.33333	7	19	9.66667	6	5.5	7.66667	5.5	6	10	7	4.33333	14.3333	1	51.6898	44.6713	35.6775	57.7917	57.5324	59.1682	57.8904	70.1559	97.4275	75.9213	59.3904	60.3472	61.7978	60.0694	60.9213	59.6312	59.2423	60.4398	68.7855	0.25299	0.217595	0.5783	0.58996
chr2	113598553	113599053	Grem1	.	-	ENSMUSG00000074934.3	23.6667	0.333333	0	0	1	2.66667	0	0	0	0	0	0	0	0	0	21.3333	32	2.66667	0	1	15.2654	-0.246914	-0.425926	0.425926	1.04938	4.58025	0.425926	0.425926	0.425926	0.425926	0.425926	0.425926	0.425926	0.425926	0.425926	11.3889	20.7222	4.11111	0.425926	0.94023	1.1475	0.87824	0.804655
chr2	115891325	115891825	Meis2	.	-	ENSMUSG00000027210.11	21.6667	0.333333	0	0	0	0.666667	0	0.666667	1.66667	0	0	0	0	0	0	1.33333	0.666667	0	0	1	14.2778	0.179012	0	0	0	1.20988	0	1.96914	4.1358	0	0	0	0	0	0	0.58642	0.54321	0	0	2.00618	2.80511	2.77311	0.46862
chr2	116881051	116881551	Gm13981	.	+	ENSMUSG00000074930.5	10	12.3333	15.3333	0	0	0	0	0	0	0	0	0	0	1	0.666667	0	0	0	0.666667	1	-2.81944	1.32253	6.34722	8.52932	8.52932	8.52932	8.52932	8.52932	8.52932	8.52932	8.52932	8.52932	8.52932	9.8071	9.35648	8.52932	8.52932	8.52932	9.49846	0.8785	0.46979	0.76912	0.664395
chr2	117066368	117066868	Rap1a-ps2	.	+	ENSMUSG00000081842.1	2	1	2.33333	0	0	0	0	0	0	0	0	0.5	0	0.5	0	0	0	0	0	1	0.240741	0.037037	1.52469	0.660494	0.660494	0.660494	0.660494	0.660494	0.660494	0.660494	0.660494	1.2716	0.660494	1.40123	0.660494	0.660494	0.660494	0.660494	0.660494	0.50218	0.181525	0.230555	0.29223
chr2	118419564	118420064	Gm14016	.	+	ENSMUSG00000080747.1	5.33333	5.33333	10.3333	0	0	0	0	0	0	0	0.333333	1	0	0.5	0	0.333333	0.666667	0.333333	0.333333	1	-2.18056	-0.958333	4.99228	4.9213	4.9213	4.9213	4.9213	4.9213	4.9213	4.9213	5.16821	6.11883	4.9213	5.66204	4.9213	4.99537	5.46451	5.43981	5.50772	0.362505	0.837245	0.553285	0.807755
chr2	118488788	118489288	Pak6	.	+	ENSMUSG00000074923.4	70.3333	0.666667	2	22	10	0	1.66667	0	0	0	0	0	0	0	0	14.6667	10.6667	1.33333	0	1	62.1404	2.84722	4.25463	12.8997	5.43056	-2.3966	-0.223765	-2.3966	-2.3966	-2.3966	-2.3966	-2.3966	-2.3966	-2.3966	-2.3966	5.06636	4.83796	-0.53858	-2.3966	0.626775	1.19457	1.36013	1.12247
chr2	118833631	118834131	Gm14088	.	+	ENSMUSG00000081413.2	10	12.3333	11	0.666667	1	0.333333	1	0.666667	0.666667	1	1.66667	3	1.66667	1.5	0.666667	0.666667	2	1	1.66667	1	-1.60957	2.53241	3.31019	7.64043	7.9429	7.95525	8.43673	9.28858	9.14043	9.46142	8.79475	10.6343	9.14043	9.18981	8.1466	7.55401	8.77623	8.76389	9.50463	0.78407	0.40601	0.561355	0.452105
chr2	119013002	119013502	Gm14138	.	+	ENSMUSG00000081572.3	132	144.667	159.667	4.33333	7.5	3.33333	4.33333	0.666667	0.666667	1.33333	13.3333	6	5.33333	6.5	3.33333	4.33333	10	5	11.3333	1	53.1265	83.142	93.5031	86.7747	89.6944	89.0463	90.6944	85.9352	85.787	86.787	94.4969	90.25	89.1574	90.3488	87.6111	86.1204	90.7747	90.7747	95.2685	0.575185	0.76363	0.747935	1.27397
chr2	119151680	119152180	Gm14207	.	-	ENSMUSG00000074912.4	2.33333	0.333333	0	1.33333	0	0	2	0	0	0	0	0	0	0	1	0.666667	0	0	0	1	1.2716	0.376543	0.197531	0.592593	-0.197531	-0.197531	2.54321	-0.197531	-0.197531	-0.197531	-0.197531	-0.197531	-0.197531	-0.197531	1.01235	0.037037	-0.197531	-0.197531	-0.197531	1.84129	3.59089	3.49018	0.485135
chr2	119334715	119335215	Gm14208	.	-	ENSMUSG00000082369.1	2	1.33333	2.33333	0	0	2	0	0.333333	0	0	0	0	0	0	0	0	4.33333	0	0	1	-0.785494	-0.717593	0.498457	1.68673	1.68673	4.9213	1.68673	2.81636	1.68673	1.68673	1.68673	1.68673	1.68673	1.68673	1.68673	1.68673	4.72377	1.68673	1.68673	0.487095	1.07814	0.30458	0.87932
chr2	120911327	120911827	Tgm5	.	-	ENSMUSG00000053675.8	10	0	0.333333	2	0	0	0	0	0	0	0	0	0	0	0	0	0	2.66667	0	1	6.02315	0.313272	0.54784	0.939815	-0.313272	-0.313272	-0.313272	-0.313272	-0.313272	-0.313272	-0.313272	-0.313272	-0.313272	-0.313272	-0.313272	-0.313272	-0.313272	3.37191	-0.313272	0.5236	1.94573	1.74882	0.86831
chr2	121544015	121544515	Gm14020	.	+	ENSMUSG00000084244.1	2	2	0.666667	0	0	0	0	0	0	0	0	0	0	0	0	0	0	0	0	1	0.16821	0.723765	-0.146605	0.733025	0.733025	0.733025	0.733025	0.733025	0.733025	0.733025	0.733025	0.733025	0.733025	0.733025	0.733025	0.733025	0.733025	0.733025	0.733025	0.698515	0.718035	0.47966	0.64788
chr2	122011675	122012175	Patl2	.	-	ENSMUSG00000027233.4	7.33333	0.333333	3.66667	4	2	4	1.33333	0.666667	2.33333	1.33333	1.66667	0	3.33333	1	0.666667	0.666667	0	1.66667	6	1	5.03086	1.18519	4.39506	1.54321	0.450617	5.11111	0.598765	0.962963	4.69136	1.81481	0.469136	-1.00617	2.35802	0.271605	-0.179012	-0.771605	-1.00617	1.30247	5.37654	1.54051	1.78077	1.25382	0.62563
chr2	122310426	122310926	Gm14085	.	+	ENSMUSG00000079071.2	380.667	641.667	1532	471.667	823.5	413	319	385	370	328	112	32.5	29	114	125	1483.33	1928.33	368.333	327	1	-253.356	158.4	1235.85	1112.28	1357.5	1166.1	1124.32	1306	1303.82	1318.61	844.193	799.958	793.174	856.761	888.431	1756.47	2011.94	1093.12	1048.53	0.28696	0.263345	0.231355	0.53755
chr2	124977990	124978490	Slc12a1	.	+	ENSMUSG00000027202.6	0.666667	6.33333	0.333333	0	0	0.333333	0	0	0	0	2.33333	0	0	0	0	0.666667	0	0	0	1	0.709877	5.30864	0.734568	-0.5	-0.5	0.135802	-0.5	-0.5	-0.5	-0.5	1.5	-0.5	-0.5	-0.5	-0.5	-0.265432	-0.5	-0.5	-0.5	0.32727	0.44765	0.19162	0.31425
chr2	125860143	125860643	Fgf7	.	+	ENSMUSG00000027208.8	0	0.333333	4.66667	0	0	0.666667	0	0	0	0	0	2	0	0	0.666667	0.333333	2	1	0.666667	1	2.22045e-16	0.179012	4.3642	-2.22045e-16	-2.22045e-16	1.20988	-2.22045e-16	-2.22045e-16	-2.22045e-16	-2.22045e-16	-2.22045e-16	2.23457	-2.22045e-16	-2.22045e-16	0.82716	0.0740741	1.45679	1.44444	0.969136	0.26934	0.282695	0.43065	0.463115
chr2	127161644	127162144	Dusp2	.	+	ENSMUSG00000027368.6	1893	773.667	468.333	305.333	118	0.666667	3.33333	0.666667	3	4.66667	140.333	16.5	28.6667	36.5	163.333	177.667	108.333	6	5.33333	1	2790.79	707.949	126.739	652.347	517.372	439.878	443.668	440.637	445.927	448.563	533.539	455.434	463.125	469.31	594.813	535.606	505.298	446.798	444.446	3.36544	4.13429	4.31438	0.49064
chr2	127164124	127164624	Astl	.	+	ENSMUSG00000050468.5	54.3333	54.6667	51	12.6667	4	0	0	0	0	0.666667	15	3	3.33333	3	6.66667	22.6667	15.3333	0.333333	0	1	27.159	37.054	37.912	24.6127	18.7361	15.7423	15.7423	15.7423	15.7423	17.1559	27.4954	19.0571	19.1065	19.0941	22.7855	27.4645	25.9213	16.2608	15.7423	1.3088	1.32507	0.918375	0.56748
chr2	127513890	127514390	Gm14245	.	+	ENSMUSG00000084006.1	4.33333	3.33333	6	0	0	0.666667	0	0	0.666667	0	0	0	0	0	1	1	0	0	0	1	-0.915123	-0.686728	2.72068	3.0571	3.0571	4.26698	3.0571	3.0571	4.87809	3.0571	3.0571	3.0571	3.0571	3.0571	4.26698	3.47068	3.0571	3.0571	3.0571	0.34489	0.38812	0.318495	0.84916
chr2	128792887	128793387	Zc3h6	.	+	ENSMUSG00000042851.10	297	200	73.3333	226.667	126	78	112.667	56.3333	65.3333	117.667	72.3333	91	148	116	186.667	162	96.3333	79.3333	96.3333	1	391.457	251.034	87.1975	147.346	76.0401	88.3025	137.654	100.111	129.5	246.099	43.5802	73.3272	108.975	81.9506	170.253	81.2469	52.5123	78.6605	78.8148	2.32458	2.91186	2.00055	0.937005
chr2	128842437	128842937	Gm14027	.	+	ENSMUSG00000090248.1	20.3333	28.3333	5	15.3333	9	8	10.3333	5.33333	13.3333	2.66667	5.33333	8.5	10.3333	12.5	8.33333	31.6667	8.66667	7.66667	25	1	14.9329	26.7477	6.51929	8.82639	5.11651	9.72454	14.169	10.2338	28.135	3.91281	2.46219	6.97454	7.52392	9.54861	6.79552	14.8943	4.06713	8.38194	22.135	0.234105	0.30762	0.50124	0.639505
chr2	128994185	128994685	Gm14026	.	+	ENSMUSG00000082274.1	60.3333	64.6667	71.6667	32.6667	26	24	18.3333	24.3333	31.3333	27	28.6667	29.5	29	31.5	19.3333	17.6667	31	24	17.6667	1	24.2299	39.409	52.8225	46.8256	44.6528	56.7269	52.4491	74.7207	92.912	88.0787	45.6528	52.9614	49.1836	51.2145	43.4861	33.3812	44.1343	53.8225	41.7022	0.28696	0.113635	0.525455	0.25346
chr2	129204882	129205382	Gm14045	.	-	ENSMUSG00000081888.1	9.66667	6	22	2	8.5	0.666667	0.666667	1.33333	0.333333	6	2.33333	1	3	0.5	0.666667	3	3.33333	1.33333	0.666667	1	-2.82253	-3.84722	13.1713	9.56944	14.8287	9.52623	8.87191	11.9707	9.37809	21.341	10.3164	9.51389	11.3781	9.0571	9.14352	9.77315	10.6497	10.1744	9.28549	0.416625	0.239735	0.474215	0.7027
chr2	129575386	129575886	Gm14046	.	+	ENSMUSG00000084328.1	7.66667	7	10.6667	1	1	0.666667	0	0.666667	0	0	2	3	0.333333	1.5	0	1	1.66667	1.33333	0	1	-3.92901	-2.86111	2.06481	8.75	8.78704	9.37346	8.16358	10.1327	8.16358	8.16358	9.89198	11.4784	8.53395	10.034	8.16358	8.57716	9.37346	10.0216	8.16358	0.289495	0.14413	0.50851	0.2592
chr2	129925879	129926379	AU015228	.	+	ENSMUSG00000074804.2	5	6	5.33333	0.666667	0	0	1.33333	0	0	0	0.666667	0	0	0.5	1	0	0.666667	0.666667	0	1	-5.14043	-3.19599	-2.58488	7.98611	7.66512	7.66512	9.27006	7.66512	7.66512	7.66512	8.2392	7.66512	7.66512	8.40586	8.875	7.66512	8.20833	8.6034	7.66512	0.37505	0.497505	0.37437	0.727585
chr2	130210836	130211336	Gm14044	.	-	ENSMUSG00000083483.2	93.3333	112.333	131.667	13.3333	30	5	1	1.33333	3.33333	1.33333	22.6667	13.5	7.33333	11.5	9.66667	12.6667	14.3333	9	8.66667	1	13.1597	49.956	71.8387	82.7909	96.3835	81.0872	74.5995	77.1366	81.439	76.3032	90.7909	87.223	80.5008	84.0625	83.365	79.865	82.9884	85.3218	82.3897	0.507255	1.11421	0.907895	0.405195
chr2	130868574	130869074	Gfra4	.	-	ENSMUSG00000027316.8	19.6667	0	0.333333	6	1	0	2	0.333333	2	2	0.666667	8	0	0	0	1	0.333333	0.666667	0.666667	1	13.6466	1.13426	1.36883	2.8287	-0.510802	-1.13426	1.60648	-0.00462963	3.8071	3.125	-0.560185	7.20525	-1.13426	-1.13426	-1.13426	-0.720679	-0.887346	-0.195988	-0.165123	1.25989	0.30352	0.695095	1.26583
chr2	130952765	130953265	Hspa12b	.	+	ENSMUSG00000074793.4	356.333	112.333	61	124.333	83	109	112.333	56.6667	34.6667	42.6667	60	45.5	23	86	9.33333	120	174.333	99.3333	174	1	477.382	124.718	66.4529	80.2076	55.6767	127.566	143.745	107.22	73.8804	100.985	41.5131	41.4668	18.2569	67.1273	8.30633	63.3434	102.708	101.779	151.982	1.03833	1.31787	1.76295	1.74213
chr2	132503754	132504254	Gm14098	.	+	ENSMUSG00000081662.1	4.66667	3.33333	7.33333	0	0	0	0	0	3	0.666667	0	0	0	0	0	0.333333	0	0	0	1	-2.6142	-2.54012	2.05864	4.91049	4.91049	4.91049	4.91049	4.91049	12.1698	6.32407	4.91049	4.91049	4.91049	4.91049	4.91049	4.98457	4.91049	4.91049	4.91049	0.44806	0.350585	0.344315	0.495915
chr2	132706377	132706877	Lrrn4	.	-	ENSMUSG00000043110.2	129.667	90	6.33333	76.6667	20.5	0.333333	2	8	18.6667	11.6667	3	0	2	0	0	22.3333	0	4	0	1	141.883	103.093	14.8642	42.2284	7.28395	-8.12963	-6.02469	8.75309	33.3981	16.784	-6.21605	-8.76543	-6.62346	-8.76543	-8.76543	2.74691	-8.76543	-3.33951	-8.76543	1.25482	0.63064	0.70477	0.727355
chr2	133025096	133025596	Gm14094	.	+	ENSMUSG00000083689.1	2	2	1.33333	0.333333	0	0	0	0	0	0	1	0	0	0	0	0.666667	0.333333	0	0.333333	1	-0.24537	0.310185	0.0632716	1.28858	1.1466	1.1466	1.1466	1.1466	1.1466	1.1466	2.08488	1.1466	1.1466	1.1466	1.1466	1.38117	1.39352	1.1466	1.73302	0.643125	0.50865	0.513145	0.653155
chr2	134589135	134589635	Gm14038	.	-	ENSMUSG00000083879.2	77.3333	51	53	25.3333	21	7	7	3.66667	5.66667	3.33333	31.6667	9.5	14.6667	16.5	18	35.3333	43.3333	18	13.6667	1	48.1049	28.7963	36.3827	37.0741	36.0062	29.8025	30.5741	28.1481	32.858	26.642	42.7778	29.3827	32.3333	33.9877	37.2778	38.5185	47.1481	42.6265	33.2469	0.932625	0.72609	0.448795	0.460245
chr2	135638413	135638913	Gm14210	.	-	ENSMUSG00000086928.1	19.3333	43.6667	8.33333	11.6667	4.5	6	11	6	14	0.666667	14	11.5	14	0	0	17.3333	4.33333	3	0	1	16.7855	45.1497	12.4213	3.59722	-1.10648	4.40586	12.3657	8.89352	27.0571	-3.06327	6.58488	7.26389	7.72068	-4.47685	-4.47685	4.34414	-1.43981	-0.341049	-4.47685	1.65509	0.358945	0.88248	0.43272
chr2	136224547	136225047	Gm14056	.	+	ENSMUSG00000082647.1	42	47	75	0	1	0	0	0	0	0	0	0	0	0	0	0	0	0	0	1	-4.12346	8.48148	45.463	35.858	36.4815	35.858	35.858	35.858	35.858	35.858	35.858	35.858	35.858	35.858	35.858	35.858	35.858	35.858	35.858	0.43044	0.085925	0.42802	0.58376
chr2	136327395	136327895	Ankrd5	.	+	ENSMUSG00000074771.3	1.33333	0	0	0	0	0	0	0	0	0	0	0	0	0	0	2	2.33333	2	2	1	0.066358	-0.489198	-0.489198	0.489198	0.489198	0.489198	0.489198	0.489198	0.489198	0.489198	0.489198	0.489198	0.489198	0.489198	0.489198	1.42747	2.14352	3.27932	3.01389	0.142215	0.260555	0.25758	0.20105
chr2	139503663	139504163	Ism1	.	+	ENSMUSG00000074766.3	0.666667	2	0	0	0	0	0	0	0	0	0	1	0	0	0	2.66667	0	0	0	1	0.209877	1.45679	0	0	0	0	0	0	0	0	0	1.19753	0	0	0	1.26543	0	0	0	1.50401	1.56906	1.42871	0.89847
chr2	139898972	139899472	Rps19-ps7	.	-	ENSMUSG00000080006.3	47.6667	53.6667	68.6667	14.3333	16	3.33333	1.66667	0.666667	0.333333	0	10.3333	6	4	3.5	3	7.33333	12	3.33333	1	1	7.35957	22.5509	44.662	39.091	41.7886	34.2022	31.2948	31.091	30.1836	29.1219	37.2515	35.4059	33.2022	32.8812	32.3873	32.8565	37.1281	33.659	30.5355	0.72628	0.8953	0.56176	0.653155
chr2	140496955	140497455	Flrt3	.	-	ENSMUSG00000051379.6	8.33333	1	0	1.66667	0	0	0	0	0	0	2.66667	0	0	0	0	5	0	0	0	1	3.28395	-0.660494	-1.35802	2.41975	1.35802	1.35802	1.35802	1.35802	1.35802	1.35802	3.59259	1.35802	1.35802	1.35802	1.35802	3.88272	1.35802	1.35802	1.35802	1.41084	0.99794	1.91604	0.826905
chr2	140781735	140782235	Gm14078	.	-	ENSMUSG00000081731.1	2.33333	5.33333	13.3333	0.333333	1.5	0	0	0	0	0	0	0	0	1	0	0.666667	0	0	0	1	-8.47762	-5.58873	3.30633	9.69367	10.6443	9.5517	9.5517	9.5517	9.5517	9.5517	9.5517	9.5517	9.5517	10.8295	9.5517	9.78627	9.5517	9.5517	9.5517	0.28569	0.11642	0.09561	0.70339
chr2	142402413	142402913	Gm14081	.	+	ENSMUSG00000083215.2	11.3333	13.3333	13	0.666667	1	1.33333	0	0.333333	0	0	2.33333	0	1	2	0.666667	2.33333	0.666667	1	0	1	-6.92901	-2.74383	-1.04012	13.8735	14.1759	15.75	13.5525	14.6821	13.5525	13.5525	15.5525	13.5525	14.716	15.8858	14.3796	14.6821	14.0957	14.9969	13.5525	0.47075	0.37009	0.200895	0.67494
chr2	143332545	143333045	Gm11645	.	-	ENSMUSG00000080895.1	0.333333	4	2.66667	0	1	0	0	0	0	0.666667	0.666667	0	0.666667	0	0	0	0	0	0	1	-1.54475	1.27006	0.837963	1.59414	2.21759	1.59414	1.59414	1.59414	1.59414	3.00772	2.16821	1.59414	2.35957	1.59414	1.59414	1.59414	1.59414	1.59414	1.59414	0.595345	0.27302	0.235195	0.539955
chr2	144068726	144069226	4930444E06Rik	.	+	ENSMUSG00000085127.1	29.6667	24.6667	13.6667	2.33333	10.5	0.666667	2	0	4.66667	0	13.6667	4	1.33333	3	1.33333	6	4.33333	3.33333	5.66667	1	13.7099	14.463	6.46296	8.25309	15.0062	7.99383	9.52469	6.78395	17.7469	6.78395	17.537	11.0679	8.25309	10.1358	8.30864	9.82099	9.82099	11.321	12.8827	0.36124	0.451755	0.780005	0.419075
chr2	145336143	145336643	Gm11759	.	-	ENSMUSG00000084178.1	19.3333	22.3333	26.6667	2.66667	1	0.333333	0	0	0	0	0	0.5	1.66667	0.5	0.333333	2	1.66667	0	1	1	-5.92747	0.683642	7.96142	19.9522	18.8596	18.8719	18.2361	18.2361	18.2361	18.2361	18.2361	18.8472	20.0571	18.9769	18.6867	19.1744	19.446	18.2361	19.6497	2.0162	4.69177	6.64003	0.565075
chr2	145500852	145501352	BC039771	.	+	ENSMUSG00000087594.1	10	0.666667	0	2.66667	1.5	5	2	0.666667	0.666667	0	1.66667	0	0.333333	0.5	4.33333	2	0.333333	2	0	1	3.53241	-1.72685	-2.17747	3.89352	3.27006	9.78241	4.91821	4.1466	3.99846	2.17747	3.65278	2.17747	2.54784	2.91821	6.86883	3.11574	2.42438	4.96759	2.17747	2.04015	3.84029	3.41352	0.485135
chr2	147468663	147469163	Gm14107	.	-	ENSMUSG00000080844.1	37.6667	66.6667	62.3333	0	0	0	0	0	0	0	0	0	0	0	0	0	0	0	0	1	-28.3974	9.98225	10.331	56.2122	56.2122	56.2122	56.2122	56.2122	56.2122	56.2122	56.2122	56.2122	56.2122	56.2122	56.2122	56.2122	56.2122	56.2122	56.2122	0.941495	0.44076	0.34391	0.80202
chr2	149160275	149160775	Gm14132	.	-	ENSMUSG00000081314.1	2.66667	7.33333	7.33333	0.666667	0	0	0	1	0.666667	0.666667	0.333333	0	0.333333	0	0	0	0	0	1	1	-3.25617	1.10802	2.50309	4.78704	4.46605	4.46605	4.46605	7.3179	6.28704	5.87963	4.71296	4.46605	4.83642	4.46605	4.46605	4.46605	4.46605	4.46605	5.87963	0.339815	0.187095	0.470785	0.46839
chr2	149182172	149182672	Gm14131	.	+	ENSMUSG00000081470.1	3	6	10	0.666667	1	0	0.333333	0	0	0	2	2	1	1.5	0.333333	0.666667	0.666667	1.33333	0.333333	1	-3.87346	-0.817901	4.32407	5.60802	5.91049	5.28704	5.39198	5.28704	5.28704	5.28704	7.01543	7.5216	6.45062	7.15741	5.73765	5.5216	5.83025	7.14506	5.87346	0.45313	0.15381	0.30498	0.181895
chr2	149624229	149624729	Gm14133	.	-	ENSMUSG00000087029.1	1.33333	1	5.66667	0	0	0	0	0	0.333333	0	0	0	0	0	0	0	0	0	0	1	-2.70525	-2.56327	2.19599	3.2608	3.2608	3.2608	3.2608	3.2608	4.32253	3.2608	3.2608	3.2608	3.2608	3.2608	3.2608	3.2608	3.2608	3.2608	3.2608	0.62551	0.15381	0.27372	0.30037
chr2	150295651	150296151	Gm14127	.	-	ENSMUSG00000082740.1	14	12.3333	15	1	2	1.33333	2.66667	2	1.33333	1.66667	2	3.5	0	3.5	2	0.666667	1.66667	2	5.66667	1	2.3966	3.80401	8.55093	6.63426	7.50463	8.24537	9.93673	11.196	9.39969	9.56636	7.77623	9.86883	6.04784	9.8071	8.24537	6.28241	7.25772	8.83796	12.1466	1.27497	0.479465	0.98576	0.70029
chr2	150310577	150311077	Zfp345	.	-	ENSMUSG00000074731.2	1.33333	1.33333	1.66667	0	0.5	0	0	0	0	0	0.333333	0.5	0.666667	0	1.66667	2.66667	0	0	0	1	-3.56636	-3.15278	-2.60957	4.12191	4.36883	4.12191	4.12191	4.12191	4.12191	4.12191	4.36883	4.73302	4.88735	4.12191	5.99228	5.38735	4.12191	4.12191	4.12191	1.1945	0.945155	0.709005	1.30746
chr2	150492979	150493479	E130215H24Rik	.	+	ENSMUSG00000087406.1	2.33333	18	1.33333	4	5	0	0.333333	0	0	0	1.33333	0	1	3	9.66667	9.33333	2.33333	0	0	1	-0.714506	13.2361	-0.578704	4.33796	5.56019	1.78858	1.89352	1.78858	1.78858	1.78858	2.99846	1.78858	2.95216	5.14043	11.6713	6.53549	3.4429	1.78858	1.78858	3.07468	4.43957	2.25349	1.24908
chr2	150817667	150818167	Gm14141	.	+	ENSMUSG00000082375.1	5.33333	1.33333	1.66667	0.333333	0.5	0	0	0	0	0	0	0	0	1	0	0	0	0	0	1	1.86111	0.0895062	0.632716	1.0216	1.12654	0.87963	0.87963	0.87963	0.87963	0.87963	0.87963	0.87963	0.87963	2.15741	0.87963	0.87963	0.87963	0.87963	0.87963	0.680895	0.378295	0.369735	0.45474
chr2	151199493	151199993	Gm14148	.	+	ENSMUSG00000083391.1	5.33333	6.33333	17.3333	0.333333	2	1.33333	2.33333	3.66667	1.66667	0	2.33333	2.5	2	1	0.666667	4.33333	2.66667	0	0.666667	1	-3.81944	-1.75154	10.0941	6.70216	8.01698	8.75772	9.91204	15.0972	10.696	6.56019	8.56019	9.36883	8.70216	7.83796	7.38735	8.71451	8.45833	6.56019	7.52932	1.30513	0.79266	0.513145	0.876685
chr2	151969046	151969546	Tcf15	.	+	ENSMUSG00000068079.5	37	0	0	2	0	0	0	0	0	0	0.333333	0	0	0	0	0	0	0	0	1	27.0278	-0.114198	-0.114198	1.36728	0.114198	0.114198	0.114198	0.114198	0.114198	0.114198	0.361111	0.114198	0.114198	0.114198	0.114198	0.114198	0.114198	0.114198	0.114198	1.25355	1.06025	1.38453	0.832645
chr2	152011168	152011668	Gm14166	.	-	ENSMUSG00000081087.1	345.667	372.667	449	112.333	176.5	22	16	6.33333	8.33333	4	116.667	53	48.3333	57.5	57.6667	87.3333	87	38.6667	41.6667	1	257.36	305.212	338.243	277.072	318.254	233.146	227.85	217.442	222.467	211.782	281.686	252.096	243.572	249.035	257.189	250.751	257.887	248.708	242.711	0.235375	0.24252	0.29187	1.71219
chr2	153171559	153172059	2500004C02Rik	.	-	ENSMUSG00000073236.4	196.667	132.667	156	142.333	116	96	93	126.333	118.333	131	122	53	71	57.5	58	235	202.667	95	131.333	1	236.605	159.519	181.988	85.7716	68.5432	107.198	115.29	209.213	216.574	269.707	72.9259	39.821	47.8827	36.7593	45.179	121.343	110.809	90.3519	108.63	2.05157	2.22139	2.10664	0.53181
chr2	153239334	153239834	Gm14472	.	+	ENSMUSG00000082283.1	10.3333	2.33333	3	4.33333	0	0	0	2.66667	0	1	1	3.5	2	0	0.333333	7	3.66667	1.33333	4.66667	1	4.76235	0.552469	1.62037	3.95988	1.15123	1.15123	1.15123	7.71914	1.15123	3.29321	2.08951	4.97222	3.29321	1.15123	1.60185	4.71296	3.78704	3.00926	6.25617	0.196335	0.282695	0.427215	0.760845
chr2	153912900	153913400	Gm14497	.	-	ENSMUSG00000081013.1	7	6	5	0.333333	0.5	0	0	0	0	0	0	1	0	0	0	0.666667	0	0	0.333333	1	0.152778	0.875	1.11574	3.73611	3.84105	3.59414	3.59414	3.59414	3.59414	3.59414	3.59414	4.79167	3.59414	3.59414	3.59414	3.8287	3.59414	3.59414	4.18056	0.99689	0.94384	0.79998	1.30917
chr2	154049227	154049727	Bpifb5	.	+	ENSMUSG00000038572.7	37.3333	0	0	2	0	0	0	0	0.333333	0	3	1	0	0	0	1.33333	1.66667	0	0.333333	1	28.2901	0.888889	0.888889	0.364198	-0.888889	-0.888889	-0.888889	-0.888889	0.17284	-0.888889	1.66049	0.308642	-0.888889	-0.888889	-0.888889	-0.302469	0.320988	-0.888889	-0.302469	3.12133	1.53005	0.83588	0.694555
chr2	154529294	154529794	Gm14217	.	+	ENSMUSG00000082064.3	1083	1133.67	1453.33	450	221.5	86.3333	17.3333	14.6667	13.6667	10.3333	294	344.5	117.333	163.5	150	360.667	345	163.667	87	1	1068.91	1067.22	1215.81	1016.7	835.451	798.654	719.864	723.75	724.025	716.136	882.043	977.593	786.679	821.667	836.562	899.284	893.074	851.154	771.769	0.468215	0.325655	0.44376	1.36205
chr2	155576602	155577102	Procr	.	+	ENSMUSG00000027611.6	788	37.6667	6.33333	84	20.5	0	0	0	0.333333	0	10.6667	6	0	4	0	27.3333	2	2.66667	16	1	1239.35	44.6929	16.5262	45.6836	5.62191	-10.4275	-10.4275	-10.4275	-9.36574	-10.4275	-1.98302	-4.14352	-10.4275	-6.18056	-10.4275	3.75772	-8.97068	-6.74228	5.45525	2.07172	0.95893	1.63809	0.7831
chr2	155881613	155882113	Gm14240	.	+	ENSMUSG00000081002.1	0.333333	2.66667	1.66667	0	0	0	0	0	0	0	0	0	0	0	0	0	0.666667	0	0	1	-0.0123457	1.89506	1.45062	0.0617284	0.0617284	0.0617284	0.0617284	0.0617284	0.0617284	0.0617284	0.0617284	0.0617284	0.0617284	0.0617284	0.0617284	0.0617284	0.604938	0.0617284	0.0617284	0.79675	1.20703	0.93613	1.58031
chr2	156147887	156148387	Gm14251	.	+	ENSMUSG00000081751.1	15	26.3333	28.3333	1.66667	6.5	2.66667	2.33333	0.666667	3.33333	1.66667	3	2.5	1.66667	3	3	2.66667	3.33333	6	8.66667	1	-5.45139	8.2338	13.2431	15.7292	19.6551	18.8218	18.0193	16.6366	22.6242	18.186	17.2168	17.4761	16.4884	18.0193	17.9329	15.9329	17.0008	22.7971	23.5748	0.372515	0.45733	0.408665	0.854665
chr2	156148037	156148537	AL929404.1	.	+	ENSMUSG00000076231.1	11.6667	19.6667	22.3333	1.33333	3.5	0.666667	0.333333	0.333333	1.66667	0.333333	2.33333	1.5	0.666667	0.5	1.66667	2	3	2	2.66667	1	-5.02006	4.66512	10.0293	12.6435	14.4892	13.0633	11.9583	12.983	15.9892	12.5633	13.8534	13.5818	12.6188	12.5941	13.7238	12.7917	13.9954	14.6435	15.0633	0.40775	0.361725	0.283	0.642375
chr2	156236660	156237160	Gm14173	.	-	ENSMUSG00000061272.6	22.6667	38	45.6667	5.66667	6.5	2.66667	1.33333	1.33333	1.66667	1.33333	3.66667	2.5	1	5.5	2	4	3.33333	2	2.66667	1	-10.3395	9.32716	21.8333	29.0988	30.3519	29.5185	26.9691	29.0185	29.5	28.1852	28.4321	28.1728	26.5278	30.8951	27.5617	27.3333	27.6975	28.1543	28.5741	0.63185	0.3673	0.561355	0.521035
chr2	156236510	156237010	AL928935.1	.	-	ENSMUSG00000076230.1	14	26.3333	30	2.33333	2	0.666667	0.666667	0.333333	0.333333	0	1.66667	1	0	2	0.333333	1	1.33333	1	1.33333	1	-7.99691	6.45988	13.3735	17.9105	17.8981	17.6512	16.9969	17.571	17.5031	16.4414	17.9167	17.6389	16.4414	18.7747	16.892	16.8549	17.4228	17.8858	18.2253	0.450595	0.232845	0.44416	0.463115
chr2	156397277	156397777	Gm14168	.	+	ENSMUSG00000055494.5	20	15.6667	13.6667	4.33333	8.5	18.3333	2.66667	10	0.666667	2.33333	5.66667	3	3.33333	15.5	4.33333	16.6667	4.66667	7.33333	21	1	8.33179	8.33179	8.78241	7.27315	10.9769	29.7299	8.3534	25.9769	6.28549	9.47685	9.05093	7.77932	7.8287	18.088	9.15586	12.9275	7.71759	14.2917	24.7238	1.49146	0.713775	0.9083	0.74433
chr2	156615889	156616389	Gm14231	.	-	ENSMUSG00000082196.1	22.3333	25.6667	29.6667	0.666667	4	0	1	0	0	0	1	1	0	0.5	0	1.33333	0	0	0.333333	1	-1.97531	5.47531	12.6173	17.0741	19.7469	16.7531	17.8704	16.7531	16.7531	16.7531	17.6914	17.9506	16.7531	17.4938	16.7531	17.3395	16.7531	16.7531	17.3395	0.698515	0.764945	0.496205	0.394185
chr2	157243929	157244429	Src	.	+	ENSMUSG00000027646.8	30	1.33333	0	6.66667	2	4.66667	0.333333	0.666667	0	5	0.666667	0	0	6	2.33333	6.33333	0	0.666667	0	1	22.0571	2.21759	1.24846	3.1713	0.208333	5.85031	-1.14352	0.720679	-1.24846	9.39352	-0.674383	-1.24846	-1.24846	4.7392	1.30093	1.98611	-1.24846	-0.310185	-1.24846	0.576455	0.892515	0.44456	1.03106
chr2	161080943	161081443	Gm5270	.	-	ENSMUSG00000081099.1	1.66667	1.66667	4	0.666667	0	1.33333	0.666667	0.333333	1.33333	0	0	1	0	1	0	0.666667	0.333333	0.666667	1	1	-2.54012	-2.02778	0.509259	3.55864	3.23765	5.43519	3.79321	4.36728	6.58951	3.23765	3.23765	4.43519	3.23765	4.51543	3.23765	3.47222	3.48457	4.17593	4.65123	1.46117	0.187095	0.5309	1.0806
chr2	161112705	161113205	Gm11448	.	+	ENSMUSG00000081151.1	3	2	3.66667	0.666667	1	0	0	0	0.333333	0	0	0	0	1	0	0	0	0.666667	0	1	-1.39969	-1.35648	0.575617	3.13426	3.43673	2.81327	2.81327	2.81327	3.875	2.81327	2.81327	2.81327	2.81327	4.09105	2.81327	2.81327	2.81327	3.75154	2.81327	1.02198	0.762315	0.24447	0.818535
chr2	162631075	162631575	Gm11450	.	+	ENSMUSG00000082296.1	2.66667	3.66667	5.33333	0.333333	0.5	0	0	0	0	0	0	0	0	0	0	0	0	0	0.333333	1	-2.35494	-0.916667	1.51543	3.70679	3.81173	3.56481	3.56481	3.56481	3.56481	3.56481	3.56481	3.56481	3.56481	3.56481	3.56481	3.56481	3.56481	3.56481	4.15123	1.38562	0.325655	0.522425	1.02292
chr2	162808747	162809247	Gm11453	.	-	ENSMUSG00000080962.1	1.33333	3	5.33333	0	1	0.666667	0	1	0	0	0.666667	0	0.666667	0	0.666667	1.33333	0.666667	0	0	1	-2.06481	-0.435185	2.45988	2.62037	3.24383	3.83025	2.62037	5.47222	2.62037	2.62037	3.19444	2.62037	3.3858	2.62037	3.44753	3.20679	3.16358	2.62037	2.62037	0.63058	0.46979	0.63458	0.804885
chr2	163028610	163029110	Tox2	.	+	ENSMUSG00000074607.5	6.33333	13.3333	0	7.33333	10	0	3.66667	0	10.6667	0	0	0	0	1	3.33333	1.33333	0	0.666667	6	1	3.51235	10.9568	0.148148	4.80247	7.67901	-0.148148	5.38272	-0.148148	23.9167	-0.148148	-0.148148	-0.148148	-0.148148	1.12963	3.49691	0.438272	-0.148148	0.790123	6.23457	0.82311	2.07198	1.62074	0.60361
chr2	164269137	164269637	Sdc4	.	-	ENSMUSG00000017009.3	57.3333	36.6667	0	16.6667	14	0	3.33333	0.333333	2	4.66667	2	1	0	0	57.3333	10.6667	0	0	0	1	48.2546	35.5509	2.53858	9.18364	8.49846	-2.53858	2.46142	-1.40895	2.40278	7.35648	-0.810185	-1.34105	-2.53858	-2.53858	51.0664	2.95525	-2.53858	-2.53858	-2.53858	0.664545	0.65835	0.22208	0.656485
chr2	164286205	164286705	Gm14302	.	-	ENSMUSG00000085760.1	23.6667	4.33333	0.666667	1	0.5	3.66667	0.666667	0	0.333333	4.33333	0.333333	1	0.666667	1	2.33333	3.33333	1.33333	2.66667	3	1	14.1481	1.61111	-0.95679	2.12963	1.79012	7.11728	2.09877	1.54321	2.60494	10.8025	1.79012	2.74074	2.30864	2.82099	4.09259	3.17284	2.52469	5.2284	5.04938	0.96025	2.45438	2.56414	1.16077
chr2	164375779	164376279	Gm14317	.	+	ENSMUSG00000086179.1	14.3333	0	0	1.66667	0	0	0.666667	0	0	0	0	0	0	0	0	6	0	0	0	1	8.94444	0.265432	0.265432	0.796296	-0.265432	-0.265432	0.290123	-0.265432	-0.265432	-0.265432	-0.265432	-0.265432	-0.265432	-0.265432	-0.265432	2.7716	-0.265432	-0.265432	-0.265432	1.2372	1.69074	0.899825	0.86521
chr2	164571181	164571681	Wfdc3	.	-	ENSMUSG00000076434.3	22.3333	2	0.666667	2	3	0	0	0.333333	0.333333	0	0	0	0.666667	0	0	0.666667	5.33333	0	1.66667	1	13.7654	0.444444	-0.425926	2.26543	3.20988	1.01235	1.01235	2.14198	2.07407	1.01235	1.01235	1.01235	1.77778	1.01235	1.01235	1.24691	4.66667	1.01235	3.19753	1.9584	2.49294	1.09849	0.67494
chr2	165480547	165481047	Eya2	.	+	ENSMUSG00000017897.11	629	183.667	10.3333	231.333	53	0	0.333333	0.666667	0	1	1	0	0.333333	0	0	76.6667	8.33333	8	111.333	1	968.525	256.759	46.1914	122.105	2.55556	-36.2778	-36.1728	-34.3086	-36.2778	-34.1358	-35.3395	-36.2778	-35.9074	-36.2778	-36.2778	5.22222	-30.5926	-25.6358	64.1728	5.00038	5.90878	3.16077	0.496375
chr2	165492107	165492607	Gm11460	.	-	ENSMUSG00000081758.1	6.66667	8	2.66667	1.66667	2	0.333333	0.333333	0.333333	0.333333	0	0	0	0	0	0	2	0	0.333333	0.666667	1	0.162037	2.7608	-0.936728	4.43056	4.82562	4.00463	3.47377	4.49846	4.43056	3.36883	3.36883	3.36883	3.36883	3.36883	3.36883	4.3071	3.36883	3.88735	4.33796	0.75771	0.6887	0.256375	0.79101
chr2	166912989	166913489	Gm11472	.	-	ENSMUSG00000081946.1	1.66667	2	2.33333	0	0.5	0	0	0	0	0	0.666667	0	0	0	0	0	0.333333	0	0	1	-1.35185	-0.592593	0.135802	2.04938	2.2963	2.04938	2.04938	2.04938	2.04938	2.04938	2.62346	2.04938	2.04938	2.04938	2.04938	2.04938	2.2963	2.04938	2.04938	0.50218	0.386655	0.370535	0.760385
chr2	167065854	167066354	Ptgis	.	-	ENSMUSG00000017969.7	0	5.33333	0	0	0	0	0	0.666667	0	0	0	0.5	0	0	0	0.666667	2.66667	0	0	1	0	3.96296	0	0	0	0	0	1.96914	0	0	0	0.611111	0	0	0	0.234568	1.89815	0	0	2.47313	1.49413	1.20097	1.40609
chr2	168067680	168068180	Gm14237	.	-	ENSMUSG00000083342.1	1	1	2	0	0	0	0	0	0	0	0	0	0	0	0	1.66667	0	0	0	1	-0.141975	0.209877	1.37037	0.487654	0.487654	0.487654	0.487654	0.487654	0.487654	0.487654	0.487654	0.487654	0.487654	0.487654	0.487654	1.26543	0.487654	0.487654	0.487654	1.13897	0.75674	0.703965	0.95158
chr2	168845519	168846019	Gm9873	.	+	ENSMUSG00000052368.1	38.6667	5.33333	1	0	1	0	1	0	0	0	0	0	0.666667	0	2.66667	7.33333	1.33333	0	0	1	27.713	2.89815	-0.16358	1.06481	1.68827	1.06481	2.1821	1.06481	1.06481	1.06481	1.06481	1.06481	1.83025	1.06481	3.92901	4.79938	2.0463	1.06481	1.06481	0.498375	0.15381	0.0829	0.33627
chr2	171925870	171926370	Gm14274	.	+	ENSMUSG00000083793.1	3	3.33333	5.33333	1.33333	0	0	0	0	0	0	1.66667	0	0	0	1	0.333333	1	0.333333	0	1	-0.549383	0.407407	3.11728	2.75309	1.96296	1.96296	1.96296	1.96296	1.96296	1.96296	3.43827	1.96296	1.96296	1.96296	3.17284	2.03704	2.68519	2.48148	1.96296	0.689775	0.212025	0.256375	0.65866
chr2	172765572	172766072	Bmp7	.	-	ENSMUSG00000008999.7	7.33333	0.333333	7	1	0	0	0.333333	0	0	2.66667	0	0	0	0	0	25.3333	2.66667	0	0	1	0.146605	-3.69907	2.8071	4.46451	3.87809	3.87809	3.98302	3.87809	3.87809	9.60031	3.87809	3.87809	3.87809	3.87809	3.87809	16.9028	5.77623	3.87809	3.87809	0.69344	1.19882	1.49851	0.476995
chr2	172802950	172803450	Spo11	.	+	ENSMUSG00000005883.9	165.333	31	11	22.3333	5.5	0	1	0	0	0	1.33333	0	0	0	2.66667	46.3333	0	0	0	1	184.815	31.4198	14.4136	11.7469	0.450617	-3.78395	-2.66667	-3.78395	-3.78395	-3.78395	-2.57407	-3.78395	-3.78395	-3.78395	-0.919753	21.0494	-3.78395	-3.78395	-3.78395	2.59633	3.83107	1.51362	0.702465
chr2	173746077	173746577	Gm14336	.	-	ENSMUSG00000082543.1	62	47	50.6667	13	13.5	2.33333	0.333333	0.666667	2	0	11	7	4	8.5	7	9.66667	9.33333	5	5	1	26.4576	20.1242	29.0193	33.2708	34.8202	27.9066	24.3202	26.1844	29.1566	24.2153	32.8943	31.5671	28.2955	32.3079	31.5177	29.1659	30.5486	31.0239	29.6721	0.412825	0.641785	0.38748	0.76635
chr2	173809942	173810442	Gm14337	.	-	ENSMUSG00000081700.1	0.666667	0.333333	1.33333	0	0.5	0	0	0	0	0	0	0	0	0	0	0	0	1.33333	0	1	-1.125	-1.15586	-0.125	1.33488	1.58179	1.33488	1.33488	1.33488	1.33488	1.33488	1.33488	1.33488	1.33488	1.33488	1.33488	1.33488	1.33488	3.1929	1.33488	0.393935	0.209235	0.29611	0.426985
chr2	174835491	174835991	Gm14444	.	+	ENSMUSG00000078906.3	5.33333	6	5.66667	1	1.5	0.333333	0.333333	0.333333	0.333333	1	0.333333	1	0	0	0.333333	2	0.666667	0.333333	0.333333	1	0.29784	2.02623	3.01389	3.02932	3.53549	3.0787	2.54784	3.57253	3.50463	4.58488	2.68981	3.64043	2.4429	2.4429	2.89352	3.38117	2.98611	2.96142	3.02932	0.926285	0.945155	0.700535	0.570345
chr2	174893032	174893532	Gm14393	.	-	ENSMUSG00000078905.2	20	9.33333	9.66667	7.33333	3.5	0	0.666667	0	0.333333	0	4.66667	2	1.66667	1.5	4.33333	7.33333	6	0.333333	1	1	10.7114	5.19907	7.19907	7.03549	4.72068	2.08488	2.64043	2.08488	3.1466	2.08488	5.90586	4.31944	3.90586	3.95525	6.77623	5.81944	6.10957	2.6034	3.49846	0.810565	0.356155	0.66544	1.02005
chr2	175095779	175096279	Gm14438	.	+	ENSMUSG00000084323.2	103.333	101.333	120.667	36	35	8	4	3.33333	0.666667	2	37	23.5	11.6667	19	9.66667	31	34.6667	15	5	1	42.4907	52.7562	76.2685	80.9228	82.4969	67.6235	62.2191	63.9907	57.9105	60.3488	82.7932	79.4475	66.4537	72.642	65.9722	72.3364	78.2315	75.2809	61.5463	0.652005	0.30352	0.569025	0.73332
chr2	175395662	175396162	Gm1980	.	-	ENSMUSG00000084858.1	5.33333	6	7.33333	3.33333	1.5	2	0.333333	1.66667	1.66667	2.33333	3.66667	4	5	6	4.33333	5.33333	6	1.66667	6.33333	1	0.819444	2.54784	5.04784	4.06327	3.01389	5.15586	2.02623	6.3534	6.0571	6.93364	4.9892	6.20525	6.8534	7.90895	6.61265	4.58179	5.94599	4.22994	8.60648	0.108245	0.07346	0.0829	0.21229
chr2	175804515	175805015	Rps8-ps2	.	-	ENSMUSG00000083481.2	101	101.333	121.333	35.6667	36	8	3.66667	3.33333	0.666667	1.66667	37	22.5	12	18	9.33333	33.3333	34.3333	16	6	1	39.966	53.071	77.2994	80.392	82.9167	67.3086	61.3056	63.6759	57.5957	59.2932	82.4784	78.1821	66.4167	71.4599	65.3611	73.4846	77.6883	76.2685	62.1574	0.648195	0.376975	0.56559	0.61462
chr2	176870257	176870757	Gm14407	.	-	ENSMUSG00000082023.3	3	3	3	1.33333	0	0	0	0	0	0	0	1	0	0	0	2.66667	0.333333	0	0.666667	1	-0.493827	0.277778	0.864198	2.69753	1.90741	1.90741	1.90741	1.90741	1.90741	1.90741	1.90741	3.10494	1.90741	1.90741	1.90741	3.17284	2.15432	1.90741	2.87654	0.79041	0.50439	0.838505	0.86854
chr2	176912164	176912664	Gm14411	.	-	ENSMUSG00000082765.1	3.66667	1.66667	1.66667	2.33333	1.5	5.33333	0.666667	0.333333	0.333333	0.333333	0.333333	2.5	0.666667	1.5	0.666667	3.66667	1.66667	2	2.33333	1	0.223765	-0.294753	0.00771605	2.97377	2.59722	9.5108	2.06019	2.63426	2.56636	2.21451	1.75154	4.31327	2.27006	3.375	2.33179	3.31327	2.71451	4.29475	4.35648	0.12713	0.134455	0.10025	0.23431
chr2	177013418	177013918	Gm14400	.	-	ENSMUSG00000083817.1	7.66667	6.33333	4	1.66667	4	0.666667	0.666667	0.333333	0.333333	1.33333	1.66667	2.5	6.33333	5	5	4.33333	4	1	3	1	1.55093	2.125	1.06327	3.74537	5.67747	3.89352	3.2392	3.81327	3.74537	5.50463	4.15895	5.49228	8.81327	7.81944	7.99846	4.83796	5.50463	4.12809	6.18981	0.144745	0.13167	0.10025	0.170885
chr2	177051491	177051991	Gm14409	.	-	ENSMUSG00000078869.2	8.33333	8.66667	9.33333	1.33333	2	0.666667	0.333333	1	0.666667	2.66667	1.66667	2.5	4	4	3	2	4	1.66667	4	1	0.915123	3.02006	5.1929	4.51698	5.18364	4.93673	3.83179	6.5787	5.54784	9.44907	5.20216	6.53549	7.8071	7.97377	6.99228	4.66512	6.54784	6.03549	8.28241	0.08936	0.098385	0.130705	0.1874
chr2	178911879	178912379	Gm14292	.	+	ENSMUSG00000061897.5	69.6667	44.3333	63.6667	32.3333	35	30	25.6667	27.3333	32.3333	28.6667	36.3333	36.5	34	39	26.6667	23.6667	44.3333	30.6667	29	1	27.5849	10.0355	36.6713	53.5139	57.7423	70.7855	69.5509	87.1559	101.782	99.1744	57.6003	66.5386	60.162	63.6312	56.9398	43.5571	59.6065	68.3534	59.162	0.52487	0.464215	0.465745	0.73619
chr2	180120340	180120840	B230312C02Rik	.	-	ENSMUSG00000084843.1	3.33333	17	1.33333	0	1	0	0	0	0	0	4	0	0	0	0	10.3333	0	0	0.666667	1	1.94907	14.4676	1.62191	-0.412037	0.21142	-0.412037	-0.412037	-0.412037	-0.412037	-0.412037	2.93981	-0.412037	-0.412037	-0.412037	-0.412037	4.88426	-0.412037	-0.412037	0.557099	0.71106	0.92301	0.69973	0.95662
chr2	180951181	180951681	Gm14398	.	+	ENSMUSG00000083993.1	15.6667	19.6667	26	5.66667	4.5	2	2	0.333333	0.333333	1	6	4.5	4	1.5	1.33333	3.33333	4.66667	1.66667	2.33333	1	-5.80401	1.02932	9.85031	19.2238	18.8596	18.7238	18.2299	16.6188	16.5509	17.6312	20.341	20.341	19.5694	17.3596	17.0139	17.1188	18.7423	17.7978	18.341	0.323465	1.08665	0.575265	1.05641
chr3	3791646	3792146	Rps24-ps2	.	+	ENSMUSG00000069125.1	52.3333	58.3333	62	3	3	0	0	0.333333	0	0	1.33333	1.5	0	0.5	0	1.66667	2.33333	0	0.333333	1	1.47377	17.0108	26.517	41.5818	41.841	39.6435	39.6435	40.7731	39.6435	39.6435	40.8534	41.3719	39.6435	40.3843	39.6435	40.4213	41.2978	39.6435	40.2299	0.378855	0.101175	0.15653	0.383175
chr3	7366353	7366853	Pkia	.	+	ENSMUSG00000027499.7	102.333	17	3	41.3333	10	0	0	0	0	0	0.666667	0	0	0	0	4.66667	0	0	0	1	104.096	20.8341	9.55015	21.7184	1.04861	-6.77855	-6.77855	-6.77855	-6.77855	-6.77855	-6.20448	-6.77855	-6.77855	-6.77855	-6.77855	-4.48225	-6.77855	-6.77855	-6.77855	1.80364	1.59221	1.3567	1.19643
chr3	7613472	7613972	Il7	.	-	ENSMUSG00000040329.8	76.6667	26.6667	3.33333	27.3333	11	10	1.33333	4.66667	0	0	16	22	22.6667	0.5	20	21	1.33333	0	0	1	72.9715	29.2616	9.1196	12.7539	2.55324	8.49769	-4.39738	4.75077	-6.00231	-6.00231	6.51003	15.9483	13.2569	-5.26157	13.689	4.75077	-5.02083	-6.00231	-6.00231	3.92909	7.3148	3.7925	0.402095
chr3	8666789	8667289	Hey1	.	-	ENSMUSG00000040289.3	36	0	0.333333	1.33333	0	0	0	0.666667	9.33333	0	0	1	0	0	7.33333	0	0	0	0	1	26.233	0.0509259	0.285494	0.739198	-0.0509259	-0.0509259	-0.0509259	1.91821	21.0972	-0.0509259	-0.0509259	1.1466	-0.0509259	-0.0509259	7.64043	-0.0509259	-0.0509259	-0.0509259	-0.0509259	0.5525	0.547355	0.71204	0.892965
chr3	14722165	14722665	Gm5843	.	+	ENSMUSG00000084092.1	21	23	6.33333	1	0	0	2	0	0	0	0	0	0	0	0	0	0	0	0	1	12.2917	18.1682	4.63735	2.04784	1.46142	1.46142	4.20216	1.46142	1.46142	1.46142	1.46142	1.46142	1.46142	1.46142	1.46142	1.46142	1.46142	1.46142	1.46142	0.339815	0.34648	0.348555	0.576085
chr3	14886175	14886675	Car2	.	+	ENSMUSG00000027562.7	11375.3	4789	642.667	3479	1098.5	72.6667	16.3333	4.66667	51.6667	50	60.6667	18	2	1	8.33333	1309.33	294	31.3333	16	1	25128	8723.09	1294.49	2891.58	293.472	-429.843	-494.497	-508.867	-408.682	-401.349	-476.441	-501.299	-517.478	-518.343	-511.015	348.614	-348.549	-481.682	-503.738	2.67186	3.20833	1.4989	0.60384
chr3	18143088	18143588	Cyp7b1	.	-	ENSMUSG00000039519.6	49	15.6667	4.66667	21	8.5	0	0	0	0	0	0	5	4	19	45	0	3.33333	0.666667	0	1	41.1713	16.3935	7.96142	11.0386	2.91512	-3.59722	-3.59722	-3.59722	-3.59722	-3.59722	-3.59722	1.70525	0.483025	12.9552	38.9707	-3.59722	-1.26389	-2.65895	-3.59722	2.44678	1.98605	1.35589	0.793185
chr3	20174405	20174905	Cpb1	.	-	ENSMUSG00000011463.5	0.666667	19	19.6667	7.33333	5	0	0	0	0	0.333333	0	0	0	0	0	5.66667	0.333333	0	0	1	0.45679	16.2346	19.1759	4.7037	3.52469	-0.246914	-0.246914	-0.246914	-0.246914	0.462963	-0.246914	-0.246914	-0.246914	-0.246914	-0.246914	2.60494	-1.11022e-15	-0.246914	-0.246914	0.400275	0.458645	0.2005	0.3693
chr15	71624367	71624867	SNORA81	.	+	ENSMUSG00000088895.1	3.33333	3.33333	3.66667	0	0	0	0	0	0	0	0	0	3.33333	0	0	0	0	0	0	1	-1.81327	-0.979938	0.0385802	3.35031	3.35031	3.35031	3.35031	3.35031	3.35031	3.35031	3.35031	3.35031	6.71451	3.35031	3.35031	3.35031	3.35031	3.35031	3.35031	0.09063	0.14135	0.27956	0.41047
chr3	30446680	30447180	Mecom	.	-	ENSMUSG00000027684.9	1947.67	335	0.333333	510.667	121	0	1.33333	0	0	0	1.33333	0	0	0	0	78	8.33333	0	0.666667	1	3425.85	537.993	94.4715	286.198	-13.6628	-94.2369	-92.6319	-94.2369	-94.2369	-94.2369	-93.027	-94.2369	-94.2369	-94.2369	-94.2369	-51.8418	-88.5517	-94.2369	-93.2677	0.865955	0.2522	0.30458	0.471255
chr3	29911050	29911550	Gm16722	.	+	ENSMUSG00000085702.2	49	4	0	15.6667	1	0	0	0	0	0	0	0	0	0	0	4	0	0	0	1	40.2994	5.58951	2.72531	8.17593	-2.10185	-2.72531	-2.72531	-2.72531	-2.72531	-2.72531	-2.72531	-2.72531	-2.72531	-2.72531	-2.72531	-0.756173	-2.72531	-2.72531	-2.72531	0.932625	0.67624	0.847385	0.554065
chr3	30168619	30169119	Gm10258	.	-	ENSMUSG00000069074.2	30.3333	1.66667	0.666667	1.66667	0.5	0	0.666667	0	0	0	0	0	0	0	0	1.33333	0	0	0	1	21.4136	1.47531	0.851852	0.796296	-0.0185185	-0.265432	0.290123	-0.265432	-0.265432	-0.265432	-0.265432	-0.265432	-0.265432	-0.265432	-0.265432	0.320988	-0.265432	-0.265432	-0.265432	0.125865	0.232845	0.148455	0.3693
chr3	32779280	32779780	Gm15574	.	-	ENSMUSG00000081883.2	1.66667	0.333333	0.333333	0	0	0	0.333333	0.666667	0	0	0	0	0	0	0	2	0	0	0	1	-0.126543	-0.645062	-0.589506	0.824074	0.824074	0.824074	0.929012	2.79321	0.824074	0.824074	0.824074	0.824074	0.824074	0.824074	0.824074	1.76235	0.824074	0.824074	0.824074	0.50345	0.716565	0.4958	0.570345
chr3	37006845	37007345	Gm12583	.	+	ENSMUSG00000082878.1	546.667	672	840	8.33333	8.5	0	0	0	0	0	7.33333	2.5	1	0.5	0	4	5.66667	0.666667	0.666667	1	224.239	414.236	490.715	567.35	568.19	561.677	561.677	561.677	561.677	561.677	567.517	564.486	562.841	562.418	561.677	563.647	565.505	562.616	562.647	0.305845	0.437975	0.27876	0.30851
chr3	37024631	37025131	Il2	.	-	ENSMUSG00000027720.6	10.6667	10.6667	7	0	3	1.66667	1	1	1.33333	0.333333	2.66667	3	0.333333	3	0	1.33333	2	0	2	1	0.314815	2.58642	0.820988	5.8642	8.06173	8.60494	6.98148	8.71605	9.21605	6.57407	8.09877	9.17901	6.23457	9.21605	5.8642	6.45062	7.32099	5.8642	8.38889	0.7477	1.36524	1.3922	1.16627
chr3	37225743	37226243	Gm12540	.	+	ENSMUSG00000083353.1	2	4.33333	3	2.66667	0	0	0	0	0	0	0	0	0.666667	1	2.33333	0	0.333333	0	0	1	1.33025	3.58333	3.20062	1.28704	-0.429012	-0.429012	-0.429012	-0.429012	-0.429012	-0.429012	-0.429012	-0.429012	0.33642	0.848765	2.12037	-0.429012	-0.182099	-0.429012	-0.429012	0.054125	0.49061	0.161165	0.788605
chr3	37380163	37380663	Gm12563	.	+	ENSMUSG00000083696.1	1905.67	1676	2417.33	108.667	99	37.3333	30	29	86.3333	98.3333	28.6667	31.5	19.3333	31	31.3333	28.6667	17.6667	13.3333	17.6667	1	1494.78	967.224	1480.33	1829.35	1824.97	1805.9	1802.74	1817.16	1931.04	1975.35	1779.24	1788.44	1774.79	1784.37	1787.79	1772.9	1769.57	1775.14	1775.29	3.20815	3.52036	7.17008	2.32108
chr3	37538618	37539118	Spry1	.	+	ENSMUSG00000037211.5	189	37.6667	16.6667	46	44.5	2.66667	0.666667	0	0	0	28.6667	1	6.66667	2	2	26.6667	25	6.66667	5.33333	1	214.554	32.6651	14.4552	33.4583	34.588	5.75463	2.15586	1.60031	1.60031	1.60031	22.8102	2.79784	8.02006	3.93364	3.79784	15.3904	17.7731	10.5941	7.37809	2.4076	2.25629	2.00822	0.705565
chr3	37858759	37859259	Gm7799	.	-	ENSMUSG00000087457.1	37.6667	26	31.3333	4	4.5	0.666667	0.333333	0	0	0.333333	4	2	0.666667	0.5	2.33333	4.33333	2	1.66667	1	1	10.8603	5.66898	14.348	19.5039	20.3248	18.1644	17.0594	16.9545	16.9545	17.6644	20.3063	19.189	17.7199	17.6952	19.5039	19.1088	18.4113	19.2631	18.3681	0.24919	0.209235	0.24023	0.140495
chr3	38785611	38786111	Fat4	.	+	ENSMUSG00000046743.6	8.66667	0	2	0	0	0	0	0	0.333333	0	0	0	0.333333	0	0.333333	1.33333	2	2	0.333333	1	4.46296	-0.425926	1.4321	0.425926	0.425926	0.425926	0.425926	0.425926	1.48765	0.425926	0.425926	0.425926	0.796296	0.425926	0.876543	1.01235	1.88272	3.21605	1.01235	0.289495	0.710995	0.70517	0.572985
chr3	46251613	46252113	Pabpc4l	.	-	ENSMUSG00000090919.1	54.3333	8	0	16.3333	10	0	0	0	0	0	0	0	0	0	0	6	0	0	0	1	45.7562	8.98457	2.85494	8.56481	4.97222	-2.85494	-2.85494	-2.85494	-2.85494	-2.85494	-2.85494	-2.85494	-2.85494	-2.85494	-2.85494	0.182099	-2.85494	-2.85494	-2.85494	1.45877	0.515535	0.90406	0.760155
chr3	51497442	51497942	Gm10729	.	+	ENSMUSG00000074603.2	41.3333	10.6667	14.3333	7	0	0.666667	1.33333	2	0.666667	9.66667	2	4	36.6667	13	29	23	25.3333	16.6667	27	1	26.4784	3.78704	9.26852	9.3179	4.66358	5.87346	6.26852	9.81173	6.48457	26.0463	6.39198	8.94753	35.5463	16.4537	32.4167	16.5648	21.0463	25.9105	30.5586	0.15983	0.15381	0.13534	0.280985
chr3	51543895	51544395	AC116729.1	.	-	ENSMUSG00000092769.1	1.66667	7	0.333333	1	0	0	0	0	0.333333	2	2	0.5	0.333333	1	3	0.666667	0	0.333333	1.33333	1	0.527778	5.13272	0.0648148	0.756173	0.169753	0.169753	0.169753	0.169753	1.23148	4.42901	1.89815	0.780864	0.540123	1.44753	3.43519	0.404321	0.169753	0.688272	1.9537	0.417895	0.34648	0.23983	0.269975
chr3	51712488	51712988	Gm10728	.	-	ENSMUSG00000074602.3	105.333	144.667	50.3333	22.6667	7	2.66667	8.33333	0	5	32.3333	38.3333	12.5	107.667	71	81.6667	36.6667	64	22.6667	90.6667	1	91.1667	156.324	42.1235	26.4753	16.0864	14.9383	23.6667	10.784	22.5062	87.642	38.3519	23.5864	95.9383	67.2222	86.1389	30.5185	50.7716	38.7222	92.5401	0.802955	0.69017	0.631545	0.65625
chr3	52845199	52845699	Lhfp	.	+	ENSMUSG00000048332.7	14	0	0	7	1	0	1.33333	0.666667	1.33333	0	0	0	0	0	0.666667	5.33333	0	0	8	1	9.60802	1.16358	1.16358	3.49074	-0.540123	-1.16358	0.441358	0.805556	2.18827	-1.16358	-1.16358	-1.16358	-1.16358	-1.16358	-0.33642	1.49691	-1.16358	-1.16358	7.1142	0.912465	1.60908	1.16307	0.815895
chr3	55987373	55987873	Nbea	.	-	ENSMUSG00000027799.7	313.667	13.3333	3	30.6667	8.5	0	0.333333	0	0.666667	10.6667	4	3	0	0	0	25.3333	7	5	0.333333	1	415.029	15.7577	7.72068	16.1127	1.56327	-4.94907	-4.84414	-4.94907	-3.12809	18.5694	-1.59722	-1.63426	-4.94907	-4.94907	-4.94907	8.07562	-0.24537	1.85957	-4.36265	0.52741	1.05469	0.961145	0.86854
chr3	57379582	57380082	Wwtr1	.	-	ENSMUSG00000027803.8	10.6667	0	0.333333	0.666667	0	0	0	0.666667	2	2	0	0	0	0	0	1.66667	2.66667	0.666667	7.33333	1	6.19753	0.0185185	0.253086	0.302469	-0.0185185	-0.0185185	-0.0185185	1.95062	4.92284	4.24074	-0.0185185	-0.0185185	-0.0185185	-0.0185185	-0.0185185	0.759259	1.87963	0.919753	7.59568	0.80042	0.752635	0.893985	0.64765
chr3	58810649	58811149	Med12l	.	+	ENSMUSG00000056476.7	897.333	489	63.3333	779.333	344	35.6667	25.6667	104	284	436.333	32.3333	29.5	138.667	121.5	324.667	725.667	132.333	40.6667	535.333	1	1555.64	828.317	206.194	482.578	86.2816	-92.4838	-100.262	45.9051	303.603	539.038	-114.894	-109.959	-28.7184	-44.1505	177.593	293.572	-57.7307	-90.885	302.507	2.1484	3.23442	2.60227	0.4763
chr3	58957197	58957697	F630111L10Rik	.	-	ENSMUSG00000074590.3	151.667	135.333	24.3333	59.6667	15.5	2	2	0	1.33333	0	3.33333	0	25.3333	5	16.6667	72	27.3333	3.66667	4	1	166.914	158.265	28.3457	36.0679	7.65432	-1.41358	-1.90741	-4.64815	-1.2963	-4.64815	-1.82716	-4.64815	16.8148	0.487654	11.7469	34.3765	12.9167	0.339506	-0.0925926	2.15841	6.00995	3.64993	0.69983
chr3	58998776	58999276	Gpr87	.	-	ENSMUSG00000051431.5	29.6667	35.6667	0	8	11.5	0	1.66667	0	0.333333	0	1	0	0.333333	0	1.33333	13.6667	2.66667	0	0	1	21.9383	33.4321	1.44444	3.98148	7.5	-1.44444	0.728395	-1.44444	-0.382716	-1.44444	-0.506173	-1.44444	-1.07407	-1.44444	0.0802469	5.52469	0.453704	-1.44444	-1.44444	0.743895	0.80938	0.479255	0.865675
chr3	59147928	59148428	Igsf10	.	-	ENSMUSG00000036334.7	243.667	126	12.3333	139.667	24	2.66667	9	26	20.3333	34	3.66667	0.5	0.333333	5.5	7	100	8	3.33333	53	1	318.38	163.059	33.6389	70.787	-3.20062	-17.6574	-7.79321	31.2932	23.9722	59.6512	-18.7438	-21.2006	-21.4414	-16.2809	-14.5093	32.1111	-16.3858	-17.2747	27.5031	1.17814	0.82052	0.92221	0.68882
chr3	63099543	63100043	Mme	.	+	ENSMUSG00000027820.6	2.66667	0	1.66667	0	2	0	0	0	0	0.666667	0	0	0	0	0	0.666667	9.66667	0	0.666667	1	1.20988	1.66533e-16	1.51235	-1.66533e-16	1.45679	-1.66533e-16	-1.66533e-16	-1.66533e-16	-1.66533e-16	1.41358	-1.66533e-16	-1.66533e-16	-1.66533e-16	-1.66533e-16	-1.66533e-16	0.234568	6.58642	-1.66533e-16	0.969136	0.999425	0.4934	0.535135	0.961895
chr3	65153101	65153601	A730090N16Rik	.	-	ENSMUSG00000090120.1	12.6667	7.66667	1.66667	9.33333	4	8.66667	2.66667	12.6667	0.333333	7.33333	11.3333	4.5	1.66667	1.5	4.66667	5.66667	25.3333	5.66667	6.66667	1	10.8981	9.17593	4.84877	3.0463	-0.342593	9.14506	0.552469	23.3673	-2.27469	12.8673	5.58333	1.51543	-1.51543	-1.46605	1.71914	-0.484568	13.0463	4.35494	3.60185	0.17745	0.098385	0.192025	0.239585
chr3	65197008	65197508	Gm5540	.	+	ENSMUSG00000048916.5	78.3333	46.3333	48.6667	16.6667	11.5	1	0	0	0.666667	0	13.3333	2	2.66667	2	7.66667	14.6667	6.33333	0	0	1	61.8704	36.5617	43.7037	18.8951	16.1173	8.88889	7.17284	7.17284	8.99383	7.17284	17.7037	9.40741	9.92593	9.50617	15.1667	14.6358	11.4321	7.17284	7.17284	0.53488	0.64295	0.67895	0.81326
chr3	66100509	66101009	Veph1	.	-	ENSMUSG00000027831.8	6	0	0	4	0	0	1.33333	0	0.333333	0	0	0	0	0	0	0	0	0	0	1	3.79167	0.637346	0.637346	1.91204	-0.637346	-0.637346	0.967593	-0.637346	0.424383	-0.637346	-0.637346	-0.637346	-0.637346	-0.637346	-0.637346	-0.637346	-0.637346	-0.637346	-0.637346	1.31641	0.950725	0.730995	0.617485
chr3	67177768	67178268	Mlf1	.	+	ENSMUSG00000048416.9	18	5	0.666667	1.33333	6	0	0	0	0	0	1.33333	0.5	0.666667	0	0	1.33333	0	1	0	1	11.821	4.19136	1.08642	0.290123	4.08642	-0.5	-0.5	-0.5	-0.5	-0.5	0.709877	0.111111	0.265432	-0.5	-0.5	0.0864198	-0.5	0.944444	-0.5	2.12331	1.30131	1.1096	0.457145
chr3	68112853	68113353	Gm5848	.	-	ENSMUSG00000068979.1	2	5.66667	8	1	0	1	0.333333	0	0	0	1.66667	0	0	0	0	0	0.666667	0	0	1	-2.59568	0.737654	4.10802	4.08333	3.49691	5.21296	3.60185	3.49691	3.49691	3.49691	4.97222	3.49691	3.49691	3.49691	3.49691	3.49691	4.04012	3.49691	3.49691	0.810565	0.927115	0.64002	1.21605
chr3	69124257	69124757	Gm17214	.	-	ENSMUSG00000091315.1	4	5.66667	3.66667	1.66667	2	4	0	0	0.666667	0	2.66667	0.5	0.333333	0.5	3.33333	2.66667	4.66667	0.666667	1.66667	1	0.847222	3.125	2.27932	2.1713	2.56636	7.22685	1.10957	1.10957	2.93056	1.10957	3.34414	1.72068	1.47994	1.85031	4.75463	2.375	4.36265	2.04784	3.29475	0.40775	0.575065	0.60876	0.482265
chr3	69139432	69139932	Gm17212	.	-	ENSMUSG00000090941.1	3	2	0.666667	0.333333	2.5	0.666667	0	1	0	0	0.666667	0	0.666667	2.5	1.66667	0.333333	0.333333	0.333333	0	1	1.44599	1.4892	0.618827	0.109568	1.80093	1.17747	-0.0324074	2.81944	-0.0324074	-0.0324074	0.541667	-0.0324074	0.733025	2.83179	1.83796	0.0416667	0.214506	0.486111	-0.0324074	0.55757	0.564075	0.391715	0.408065
chr3	69521065	69521565	Rpl32-ps	.	-	ENSMUSG00000068969.1	15	17	17.6667	2.33333	1.5	0	0	0	0	0	1.33333	0.5	0.333333	1	0	0.666667	1.33333	0	0	1	-1.32485	3.51466	6.44059	12.01	11.6335	10.5409	10.5409	10.5409	10.5409	10.5409	11.7508	11.152	10.9113	11.8187	10.5409	10.7755	11.5224	10.5409	10.5409	0.770255	0.65542	0.73603	0.716805
chr3	70610963	70611463	Gm6634	.	-	ENSMUSG00000086538.1	34.3333	2.66667	0	0	3.5	0	0.666667	0	0	0	0	0	0	0	0	2.33333	0	0	0	1	24.6543	1.95679	0	0	2.6358	0	0.555556	0	0	0	0	0	0	0	0	1.12963	0	0	0	3.97827	4.31479	1.76153	0.369065
chr3	78770471	78770971	Gm9762	.	-	ENSMUSG00000037096.4	77.6667	66	95	58.6667	62	58.3333	43.6667	48	58.6667	51.6667	46	53.5	51.3333	65.5	47.6667	56.3333	47	53.6667	29	1	35.385	32.5702	69.669	73.0162	76.8989	106.059	96.4853	127.022	157.38	154.874	65.7569	82.1026	75.4205	85.044	77.8248	62.7878	62.5409	94.7816	60.6458	2.21393	3.18209	3.04299	0.424115
chr3	79688204	79688704	Fam198b	.	+	ENSMUSG00000027955.10	52.6667	9.33333	12	3.66667	14	0	1.66667	0	0.333333	2.66667	12	27	34.3333	9	15.3333	7.33333	6	0	0	1	41.3534	7.26698	11.5077	2.33796	11.054	0.0169753	2.18981	0.0169753	1.0787	5.7392	9.45525	26.4799	29.2515	8.49228	15.1034	3.75154	4.04167	0.0169753	0.0169753	1.32656	0.589	0.64809	0.55957
chr3	80606463	80606963	Gria2	.	-	ENSMUSG00000033981.7	55.6667	0.666667	1.66667	0	3.5	0	1	0	0	0	0	0.5	0.666667	0	0	0	0	0	0	1	44.2346	0.450617	1.51235	-1.66533e-16	2.6358	-1.66533e-16	1.11728	-1.66533e-16	-1.66533e-16	-1.66533e-16	-1.66533e-16	0.611111	0.765432	-1.66533e-16	-1.66533e-16	-1.66533e-16	-1.66533e-16	-1.66533e-16	-1.66533e-16	0.670755	1.87784	0.810055	0.55647
chr3	80719482	80719982	Gm17731	.	+	ENSMUSG00000091291.1	3.66667	3.66667	4.33333	0	0	0	0	0	0	0	0	0	0	0	0	0	0	0	0	1	-1.53241	-0.612654	0.782407	3.2608	3.2608	3.2608	3.2608	3.2608	3.2608	3.2608	3.2608	3.2608	3.2608	3.2608	3.2608	3.2608	3.2608	3.2608	3.2608	0.054125	0.103955	0.12223	0.20942
chr3	81949549	81950049	Gucy1a3	.	-	ENSMUSG00000033910.8	573.333	53	0.666667	152.667	69	0	0	0	0	0	0	0	0	0	0	94	23.3333	0	0.666667	1	846.873	75.7739	25.4468	76.8526	23.8063	-24.8603	-24.8603	-24.8603	-24.8603	-24.8603	-24.8603	-24.8603	-24.8603	-24.8603	-24.8603	25.9915	-9.81096	-24.8603	-23.8912	1.46117	1.5494	1.4025	0.617485
chr3	82161743	82162243	Mtap9	.	+	ENSMUSG00000033900.7	338.667	79.6667	13.3333	125	85.5	0.666667	0.666667	0	0	1.33333	30.6667	5	2.33333	0	2.66667	62	24.3333	2.66667	0	1	472.242	105.069	36.2485	58.4614	35.0046	-22.1806	-22.8349	-23.3904	-23.3904	-20.5694	-0.766975	-18.088	-20.983	-23.3904	-20.5262	9.92438	-7.72994	-19.7052	-23.3904	46.1114	43.5992	32.8179	0.80179
chr3	84109118	84109618	Trim2	.	-	ENSMUSG00000027993.10	79.6667	66.6667	69	23.3333	22.5	2.33333	2.33333	3	5.66667	5.66667	16.6667	13.5	9.66667	19	7	40.6667	39	4.66667	14.3333	1	67.7315	63.3889	71.4105	18.9969	20.2809	6.49691	6.15741	10.0648	16.0525	15.1019	15.8056	16.5463	11.6204	19.358	10.108	24.6698	27.75	9.17901	17.0525	1.87919	2.02755	1.44	0.471025
chr3	83978445	83978945	Gm6525	.	+	ENSMUSG00000078175.2	19	12.3333	19.3333	0	4.5	2	0	0	0	0	0.666667	0.5	0	0.5	0	2.33333	0.666667	0.333333	0	1	0.371914	-1.83796	6.8966	11.6898	15.0602	14.9244	11.6898	11.6898	11.6898	11.6898	12.2639	12.3009	11.6898	12.4306	11.6898	12.8194	12.233	12.2083	11.6898	0.589005	0.22727	0.230555	1.20263
chr3	85806163	85806663	Prss48	.	-	ENSMUSG00000049013.3	16.3333	0.333333	1	6	0	3.66667	2	0	0	0	0.333333	0	0.333333	0	0	2	0.333333	0.333333	0	1	11.2068	1.23148	1.9537	2.91049	-1.05247	4.5216	1.68827	-1.05247	-1.05247	-1.05247	-0.805556	-1.05247	-0.682099	-1.05247	-1.05247	-0.114198	-0.805556	-0.533951	-1.05247	0.50218	0.86217	0.30458	0.87955
chr3	87483741	87484241	Gm6570	.	-	ENSMUSG00000060209.4	27.3333	31.3333	37.6667	1.33333	0.5	1.33333	1.33333	0.666667	5	5.66667	2.66667	2.5	2.33333	9.5	2.33333	1.33333	3.66667	2	2	1	-0.489198	8.62191	19.2145	20.0633	19.5201	21.4707	20.8781	21.2423	30.9954	31.5694	21.5077	22.0818	21.6806	28.1806	21.8225	19.8596	21.909	22.0633	21.7978	0.411555	0.40601	0.31809	0.45474
chr3	87600622	87601122	Insrr	.	+	ENSMUSG00000005640.5	80.6667	10.3333	0	1	0	0	7.66667	0	0	0	0.333333	0	0	0	0	0.333333	0	0	0	1	72.1034	8.30093	0.146605	0.439815	-0.146605	-0.146605	11.767	-0.146605	-0.146605	-0.146605	0.100309	-0.146605	-0.146605	-0.146605	-0.146605	-0.0725309	-0.146605	-0.146605	-0.146605	1.25608	1.84456	0.943395	0.31952
chr3	88380813	88381313	Gm10704	.	-	ENSMUSG00000074479.1	41	62	60.6667	19.3333	22.5	5	1.33333	3	3.33333	3.33333	18.3333	9.5	13.6667	22	11	13.3333	17.3333	8	14	1	-1.32099	28.5309	32.7099	45.7716	49.6481	39.7778	33.7778	39.4321	40.1296	39.2037	46.4877	41.9444	44.0741	51.1481	43.2716	38.9691	43.5556	42.8148	46.1358	0.594075	0.57932	0.39212	0.33363
chr3	88456814	88457314	Rxfp4	.	-	ENSMUSG00000049741.4	21.3333	27	34	16.6667	5	3.66667	3	1.66667	15.3333	16.3333	15	13	11	5	7.33333	6.33333	9.66667	10.6667	16.6667	1	14.9938	24.6543	35.2778	10.7593	2.80864	4.61111	3.46914	3.46914	33.3704	36.6049	10.7901	12.3333	8.8642	4.17284	6.7284	2.2716	5.62346	12.9444	15.537	1.40591	1.93048	1.40793	0.6309
chr3	88710181	88710681	n-R5s197	.	+	ENSMUSG00000065236.1	3.66667	4	1	1	2.5	4.33333	1.66667	0.666667	1.66667	1.33333	2	4	2.33333	0.5	0.333333	1	6	0.333333	5.66667	1	2.16049	3.2963	1.33333	0.154321	1.40123	6.21605	1.74074	1.53704	3.7037	2.38889	1.2963	3.85185	1.97531	0.308642	0.0185185	-0.0185185	3.59259	0.0864198	5.66667	0.555035	0.500285	0.39252	0.33627
chr3	88939813	88940313	Pklr	.	+	ENSMUSG00000041237.6	139	45.6667	34.6667	21	7.5	0.666667	8.66667	0.666667	1.66667	1	0	0	0	0	0	14.6667	17.6667	0.333333	0	1	145.09	41.9823	34.0162	15.6968	6.78935	2.27083	14.4745	3.03009	5.19676	3.20293	1.06096	1.06096	1.06096	1.06096	1.06096	8.52392	12.6042	1.57948	1.06096	0.78167	0.494715	0.25254	1.40919
chr3	89032728	89033228	Muc1	.	+	ENSMUSG00000042784.3	20.6667	15	18	7	1	14.3333	14	12.6667	0	3.33333	6.66667	19	21.3333	2.5	10.6667	8.33333	1.33333	0.666667	11.6667	1	14.6512	13.4846	18.6265	3.41667	-0.614198	18.9722	20.287	25.466	-1.23765	5.79321	4.06481	17.9784	16.9352	1.62654	9.57099	3.00926	-0.256173	-0.299383	10.3796	0.556305	0.547505	1.3563	0.763485
chr3	89141700	89142200	Efna4	.	-	ENSMUSG00000028040.7	258.667	109.333	27.6667	55.6667	2	0	14.3333	0	0	0	2.66667	2	0.666667	0	2	7.33333	5.33333	0.666667	3.33333	1	321.557	119.915	27.9799	37.2485	0.736111	-0.720679	21.3719	-0.720679	-0.720679	-0.720679	1.51389	1.51389	0.0447531	-0.720679	1.47685	3.01389	2.93364	0.217593	3.125	0.72868	0.96334	1.1562	0.73309
chr3	90875333	90875833	4930529C04Rik	.	+	ENSMUSG00000086377.1	38.3333	60.6667	81.3333	18.3333	8.5	13.3333	4	10.6667	9.33333	15.3333	17	12.5	5.33333	6	2.33333	6.66667	11	5	9	1	-9.03241	21.5849	50.3812	50.3966	43.9769	56.3287	43.5941	60.3472	58.6127	72.5201	50.7608	50.267	42.6559	43.4522	40.0139	40.841	44.8225	44.2731	46.7238	0.484565	0.248095	0.35622	0.609345
chr3	93081812	93082312	Rplp0-ps1	.	+	ENSMUSG00000081640.1	5.66667	8.66667	11.3333	2	2.5	0.666667	0.666667	0	0	0.333333	1.33333	0.5	0.333333	0.5	1.33333	2.66667	1	1.33333	0	1	-1.39815	2.45988	6.67593	5.54012	6.12037	5.49691	4.84259	4.28704	4.28704	4.99691	5.49691	4.89815	4.65741	5.02778	5.81173	5.55247	5.00926	6.14506	4.28704	1.24608	0.659675	0.439925	0.793645
chr3	94393137	94393637	Gm15235	.	+	ENSMUSG00000081537.1	7	12	16	2.33333	7.5	1.66667	5	1.66667	0.333333	0	0.666667	0	0.666667	1	0.333333	0.666667	0.333333	0.333333	1	1	-3.30093	2.47685	8.48302	8.51698	12.7762	9.78858	14.8133	11.4799	8.10957	7.04784	7.62191	7.04784	7.81327	8.32562	7.49846	7.28241	7.29475	7.56636	8.46142	0.28823	0.51422	0.22672	0.47963
chr3	94408456	94408956	Gm9154	.	-	ENSMUSG00000062896.3	540	579.667	772.667	143	194.5	42.3333	30.3333	22.6667	23.3333	16	117.333	77	60	68	57.6667	117	135.667	52.3333	41.6667	1	329.423	391.438	511.815	539.747	569.889	498.537	489.84	491.333	496.852	481.309	523.302	513.864	493.802	499.025	498.414	507.506	527.056	505.031	483.935	1.08117	0.620815	0.648495	0.58973
chr3	96380656	96381156	Gm16253	.	+	ENSMUSG00000087610.1	51.3333	35.6667	5.33333	16	17.5	10.3333	15.3333	6.33333	31	15.6667	20.3333	15	24.6667	31	12.3333	29	23.3333	19.3333	31.3333	1	35.0216	27.1512	0.243827	15.9907	18.5648	19.8549	28.3735	19.0031	72.6327	40.8117	20.4969	20.108	25.6204	31.179	17.1605	19.8951	19.8858	29.1327	34.9414	2.91725	4.45994	2.38643	0.338905
chr3	96473803	96474303	Ankrd35	.	+	ENSMUSG00000038354.7	7.33333	0.333333	0	0	0	0	1	0.666667	0	0	0	0	1.66667	0	0.666667	1	0.333333	0	0.333333	1	3.96296	0.117284	-0.0617284	0.0617284	0.0617284	0.0617284	1.17901	2.03086	0.0617284	0.0617284	0.0617284	0.0617284	1.88272	0.0617284	0.888889	0.475309	0.308642	0.0617284	0.648148	7.2958	8.99582	7.64541	0.261605
chr3	98528249	98528749	Hsd3b2	.	-	ENSMUSG00000063730.6	4	7	1.33333	0	0	0.666667	0.333333	0.333333	0	0	0	0	0	0	0.333333	0	0	0	0	1	0.0339506	3.37963	-0.712963	1.92284	1.92284	3.13272	2.02778	3.05247	1.92284	1.92284	1.92284	1.92284	1.92284	1.92284	2.37346	1.92284	1.92284	1.92284	1.92284	0.290765	0.088705	0.205135	0.327895
chr3	99303696	99304196	M6pr-ps	.	+	ENSMUSG00000080832.3	132	149	298.667	31.6667	50	20.6667	13	9	9	7.33333	65	39.5	29.3333	20.5	19.3333	52	59.6667	39	23.6667	1	5.66512	42.0046	214.073	153.106	168.372	159.86	151.514	151.144	151.89	147.631	177.782	169.471	156.551	149.236	150.471	159.125	168.65	177.304	154.181	0.411555	0.52111	0.39132	0.650515
chr3	100217232	100217732	Gm12464	.	+	ENSMUSG00000081440.1	5.33333	7	8	0	0	0	0	0	0	0	0	0.5	0	0	0	0	0	0	0	1	-4.9892	-2.42747	-0.125	7.72994	7.72994	7.72994	7.72994	7.72994	7.72994	7.72994	7.72994	8.34105	7.72994	7.72994	7.72994	7.72994	7.72994	7.72994	7.72994	0.660745	1.07404	0.713245	0.870945
chr3	101890087	101890587	Casq2	.	+	ENSMUSG00000027861.6	1.66667	0.666667	1.66667	0	0	0	1	0	0	0.333333	0	0	0	0	0	0	0	0	0	1	-1.15278	-1.39969	-0.337963	1.85031	1.85031	1.85031	2.96759	1.85031	1.85031	2.56019	1.85031	1.85031	1.85031	1.85031	1.85031	1.85031	1.85031	1.85031	1.85031	0.27061	0.448965	0.56095	0.591905
chr3	104555833	104556333	Gm6485	.	-	ENSMUSG00000089999.1	38.6667	26	32.6667	26.3333	14	15.3333	14.6667	8.33333	22	20	16.6667	21	17.6667	27	15.3333	12.6667	14	22.3333	16.6667	1	19.088	12.9336	23.1991	27.8009	20.7269	31.1651	32.3256	27.8194	58.9059	55.9861	22.6898	30.8102	24.9738	32.4552	24.7762	16.0725	18.9861	37.3503	26.1898	1.60732	0.68475	1.0856	0.32526
chr3	104583723	104584223	Ppm1j	.	+	ENSMUSG00000002228.6	1.33333	6.66667	0.333333	1	0	0.666667	0	0	1	1.33333	0.333333	1	0	0	0.666667	0	0	0.333333	1.33333	1	0.763889	5.27623	0.442901	0.378086	-0.208333	1.00154	-0.208333	-0.208333	2.43981	2.61265	0.0385802	0.989198	-0.208333	-0.208333	0.618827	-0.208333	-0.208333	0.310185	1.57562	1.86511	1.89456	1.49971	0.57562
chr3	105254997	105255497	Kcnd3	.	+	ENSMUSG00000040896.10	27.3333	2	1.66667	7.33333	5	0.666667	14.3333	1.33333	0	0.666667	4	1	3	1	2	3.66667	0.333333	1.66667	0.333333	1	20.0231	2.69599	2.75154	3.71142	2.53241	-0.029321	20.8534	2.41512	-1.2392	0.174383	2.11265	-0.0416667	1.82253	0.0385802	0.958333	0.569444	-0.992284	1.06944	-0.652778	0.97547	1.94426	1.83899	0.47676
chr3	116231246	116231746	Gm4596	.	-	ENSMUSG00000082394.1	327.333	278.333	418.667	36.3333	22	8.66667	7.66667	14.6667	14.6667	13	51.6667	29	34.6667	27	51.6667	21.3333	46	15.3333	12	1	181.613	113.833	252.277	274.896	266.883	262.34	261.772	280.269	282.677	278.735	286.538	278.025	279.371	272.624	298.242	260.822	279.081	269.488	261.84	0.5236	0.826095	0.657365	0.56794
chr3	120985766	120986266	Tmem56	.	-	ENSMUSG00000028132.8	193.333	47.3333	32.6667	5.66667	13.5	3	1.66667	1	1	15.3333	4.33333	2.5	2.33333	6	3.33333	9.33333	33.3333	2.33333	3.66667	1	206.585	28.659	16.8194	19.804	26.6744	20.6991	18.2423	18.9213	18.7176	51.125	19.6312	18.8781	18.4769	22.0571	19.7145	20.8164	37.1559	19.3225	20.304	0.1976	0.27023	0.45687	0.565075
chr3	121235012	121235512	Slc44a3	.	-	ENSMUSG00000039865.7	4.33333	3.66667	0.333333	1	0	0	0	0	0	0	1.33333	0.5	0	0	0	0.666667	0	10	26.3333	1	2.59105	3.09722	0.683642	0.137346	-0.449074	-0.449074	-0.449074	-0.449074	-0.449074	-0.449074	0.760802	0.162037	-0.449074	-0.449074	-0.449074	-0.214506	-0.449074	12.6312	24.8904	0.79675	2.87153	1.43537	1.43051
chr3	122564551	122565051	Gm9364	.	+	ENSMUSG00000091611.1	15.6667	13.6667	26	7.33333	5	1	0.666667	0	0	0	0	0.5	0.333333	0	0.666667	0.666667	0	0	0.666667	1	1.32253	2.71142	16.9769	13.3133	12.1343	10.0787	8.91821	8.36265	8.36265	8.36265	8.36265	8.97377	8.73302	8.36265	9.18981	8.59722	8.36265	8.36265	9.33179	0.482025	0.487825	0.712845	0.954215
chr3	123393520	123394020	Ndst3	.	-	ENSMUSG00000027977.9	4	0	0	0	0	0	1.33333	0	0	0	0.666667	0	0	0	0	0.333333	0	0	2	1	2.10031	0.143519	0.143519	-0.143519	-0.143519	-0.143519	1.46142	-0.143519	-0.143519	-0.143519	0.430556	-0.143519	-0.143519	-0.143519	-0.143519	-0.0694444	-0.143519	-0.143519	2.38117	0.88357	0.605565	0.504275	1.00353
chr3	127248291	127248791	Mir302d	.	+	ENSMUSG00000065447.1	8	4.66667	3	2.66667	0.5	1	1.66667	0.666667	2.33333	1	4	4	6	4.5	3.66667	5.33333	7.33333	3.33333	8.66667	1	4.00463	2.98611	2.36883	2.11883	0.649691	2.11883	2.57562	2.37191	6.10031	2.54475	3.75463	4.68673	6.1929	5.09414	4.36574	3.06327	5.39043	4.93981	9.31019	0.28823	0.590465	0.375575	0.529175
chr3	128657766	128658266	Gm9387	.	-	ENSMUSG00000074236.2	14.6667	14	9.66667	0.666667	4	2	1	0	0	0	3	1	0.666667	0	0.333333	1.66667	0.666667	5	1.66667	1	3.63735	6.125	4.01389	5.59105	8.26389	8.50463	6.38735	5.27006	5.27006	5.27006	7.81944	6.46759	6.03549	5.27006	5.72068	6.04784	5.81327	12.0787	7.45525	0.64566	0.672135	0.65576	0.862575
chr3	128902545	128903045	Pitx2	.	+	ENSMUSG00000028023.9	19	8.33333	0	4.33333	2	0	0	0	0	0	0	0	0	0	0	0	0	0	0	1	12.7639	7.08488	0.70216	2.10648	0.75463	-0.70216	-0.70216	-0.70216	-0.70216	-0.70216	-0.70216	-0.70216	-0.70216	-0.70216	-0.70216	-0.70216	-0.70216	-0.70216	-0.70216	0.854675	0.875945	0.908705	0.88746
chr3	129035388	129035888	Enpep	.	-	ENSMUSG00000028024.7	3.66667	32.6667	0.333333	7.33333	0	0.666667	1.66667	2.33333	0	0	0.666667	1	1.33333	1	1.33333	9	3	4.66667	8.66667	1	2.08179	29.6373	0.587963	4.59722	-0.353395	0.856481	1.81944	5.52315	-0.353395	-0.353395	0.220679	0.844136	1.11574	0.924383	1.1713	4.24537	1.78858	6.02006	8.55401	0.483295	1.28049	0.90647	0.727815
chr3	129539404	129539904	Cfi	.	+	ENSMUSG00000058952.7	1.66667	2.66667	0	0	0	0	0	0	0	0	0	0	0	0	0	0	0.666667	0	0	1	0.697531	1.95679	0	0	0	0	0	0	0	0	0	0	0	0	0	0	0.54321	0	0	0.66962	0.35205	0.4958	0.33053
chr3	130813138	130813638	Lef1	.	+	ENSMUSG00000027985.8	43	62.3333	6	22.6667	3	9.33333	5.33333	1.33333	0	5.33333	0.333333	0	0	3	3.66667	26.3333	3.33333	0.666667	0.666667	1	34.9367	63.1775	8.05401	13.4151	-0.0787037	11.1373	6.01389	1.37809	-2.27623	9.16512	-2.02932	-2.27623	-2.27623	1.07562	1.68673	11.3102	0.0570988	-1.33796	-1.3071	1.03072	1.62007	0.660805	0.93747
chr3	134943934	134944434	Bdh2	.	+	ENSMUSG00000028167.9	22.6667	6.33333	0	2	3	0	0	0	0	0	0.666667	0	0	0	0	0	0	0	0	1	15.4815	5.26543	0.45679	0.796296	1.74074	-0.45679	-0.45679	-0.45679	-0.45679	-0.45679	0.117284	-0.45679	-0.45679	-0.45679	-0.45679	-0.45679	-0.45679	-0.45679	-0.45679	1.5367	1.21686	0.466145	0.620355
chr3	134970413	134970913	Nhedc2	.	+	ENSMUSG00000037994.8	127	33.6667	4	12	4	1.33333	0	0	0	0.333333	0.666667	0	0	0	16.3333	9.66667	6.33333	0	0	1	130.745	31.4923	5.06019	7.02623	1.68056	0.884259	-1.31327	-1.31327	-1.31327	-0.603395	-0.739198	-1.31327	-1.31327	-1.31327	14.8102	3.63735	2.94599	-1.31327	-1.31327	1.97348	1.32638	1.19129	0.80822
chr3	137003780	137004280	Emcn	.	+	ENSMUSG00000054690.10	272.333	43.3333	0	124.333	19.5	0	0	0	0	0	2	0	0	0	0	17.3333	0.666667	0.333333	0	1	363.855	59.6481	19.3765	62.1111	-4.08025	-19.3765	-19.3765	-19.3765	-19.3765	-19.3765	-17.6481	-19.3765	-19.3765	-19.3765	-19.3765	-10.5556	-18.8333	-18.858	-19.3765	0.935155	0.63196	0.447995	0.87141
chr3	137284325	137284825	Ddit4l	.	+	ENSMUSG00000046818.7	6	0	0.333333	0.666667	2	0	2	0	2.66667	1.33333	5.66667	0	0	0.5	0	0.666667	3.33333	0	0.666667	1	4.38117	1.22685	1.46142	-0.905864	0.229938	-1.22685	1.51389	-1.22685	5.23611	1.59414	3.35957	-1.22685	-1.22685	-0.486111	-1.22685	-0.992284	1.10648	-1.22685	-0.257716	0.755175	0.214805	0.300345	0.518165
chr3	137969736	137970236	Gm16559	.	-	ENSMUSG00000089635.1	3.66667	21	0	0	0.5	0	0	0	0	0	0	0	0	0	0	0	0	0	0	1	1.7284	17.7963	0	0	0.246914	0	0	0	0	0	0	0	0	0	0	0	0	0	0	0.12713	0.113635	0.09601	0.59283
chr3	142545208	142545708	9530052C20Rik	.	+	ENSMUSG00000090913.1	37.6667	28.6667	18.6667	22.3333	31.5	18.3333	11.6667	7.66667	11.3333	32	9.33333	10.5	54.3333	14.5	6.66667	86.3333	38	43.3333	22.3333	1	22.6481	20.0926	12.8117	20.6975	29.1358	30.4321	23.2099	22.0494	30.6111	81.0957	12.4259	15.8086	50.1327	18.0988	12.2099	52.0679	29.4877	55.6358	26.6543	9.06941	11.143	10.0343	0.35542
chr3	144423691	144424191	Clca1	.	-	ENSMUSG00000056025.6	170.333	41.3333	11.3333	16	21	0	0	0	2	0	0	0	0	2	2	155.333	7.66667	0.666667	1.33333	1	190.85	39.9429	12.7577	9.35957	14.6003	-1.79475	-1.79475	-1.79475	3.1466	-1.79475	-1.79475	-1.79475	-1.79475	0.53858	0.402778	83.4954	3.3534	-0.856481	-0.0108025	1.84382	0.63885	0.917575	0.793645
chr3	144482208	144482708	Clca2	.	-	ENSMUSG00000028262.8	12	3.66667	0.333333	1.33333	0.5	0	0	0	0	0	0	0	0	0	0	3	0.333333	0	0	1	7.23457	2.78395	0.37037	0.654321	0.111111	-0.135802	-0.135802	-0.135802	-0.135802	-0.135802	-0.135802	-0.135802	-0.135802	-0.135802	-0.135802	1.32099	0.111111	-0.135802	-0.135802	1.26229	0.914655	0.726755	0.884365
chr3	145312699	145313199	Cyr61	.	-	ENSMUSG00000028195.3	13.6667	0	0.333333	1.33333	0	0	0	0	0	0	0	0	0	0	0	5.33333	0	0	7.33333	1	7.37963	-0.830247	-0.595679	1.62037	0.830247	0.830247	0.830247	0.830247	0.830247	0.830247	0.830247	0.830247	0.830247	0.830247	0.830247	3.49074	0.830247	0.830247	8.44444	1.28117	1.21802	0.78263	0.661755
chr3	145780172	145780672	Mcoln3	.	+	ENSMUSG00000036853.4	40	10.6667	0.666667	12.6667	4	0	0	0	0	2.66667	0	0	0	0	0	4.66667	0	0	0	1	31.2083	9.5787	1.71451	7.74228	1.86574	-1.12809	-1.12809	-1.12809	-1.12809	4.59414	-1.12809	-1.12809	-1.12809	-1.12809	-1.12809	1.16821	-1.12809	-1.12809	-1.12809	0.89485	0.578005	1.25765	1.01454
chr3	145812546	145813046	Mcoln2	.	+	ENSMUSG00000011008.7	426.667	136	29.3333	120.333	53	0	0	0	0.666667	0.666667	14.3333	12	27	12	9.66667	59.3333	3	0.333333	0.666667	1	613.426	175.154	49.6667	58.2346	18.0679	-20.7654	-20.7654	-20.7654	-18.9444	-19.3519	-9.44444	-8.46914	2.11728	-9.81481	-10.8827	10.9444	-18.6235	-20.2469	-19.7963	4.07524	6.00817	6.46098	0.716345
chr3	146314031	146314531	4930503B20Rik	.	-	ENSMUSG00000090202.1	20.3333	5	12	11.6667	3.5	0	0	0.333333	0	0	2	0	0	0	0	12.6667	10	0.333333	0	1	10.8796	1.44753	9.28086	10.3179	4.87963	2.24383	2.24383	3.37346	2.24383	2.24383	3.97222	2.24383	2.24383	2.24383	2.24383	8.62654	9.05247	2.76235	2.24383	0.514725	0.28827	0.421775	0.57562
chr3	146515080	146515580	Ttll7	.	+	ENSMUSG00000036745.8	37	23.6667	8.33333	12.3333	9	14	0.333333	0	0	0	0	0	0.333333	0	0	12.6667	0	0.666667	0	1	28.5324	21.7299	9.33488	7.16512	5.53549	18.3627	-1.28549	-1.39043	-1.39043	-1.39043	-1.39043	-1.39043	-1.02006	-1.39043	-1.39043	4.99228	-1.39043	-0.45216	-1.39043	1.28879	1.66172	1.38051	0.994925
chr3	148848209	148848709	Gm9912	.	-	ENSMUSG00000053583.3	0	3.66667	1.33333	0	0.5	0	0	0	0	0	0	0	0	0	0	0	0	0	0.333333	1	-0.0617284	2.58642	1.14815	0.0617284	0.308642	0.0617284	0.0617284	0.0617284	0.0617284	0.0617284	0.0617284	0.0617284	0.0617284	0.0617284	0.0617284	0.0617284	0.0617284	0.0617284	0.648148	0.51346	0.67639	0.606125	0.79434
chr3	151412661	151413161	Ifi44	.	-	ENSMUSG00000028037.7	982.333	320.333	57	328.333	90.5	0.333333	3.33333	0.333333	10.6667	8.33333	68.6667	19	29.6667	45	137	49.3333	6.66667	0.333333	1	1	1652.75	484.273	121.897	169.215	0.683642	-60.0571	-55.6929	-59.5633	-36.6281	-42.1867	-11.8225	-41.4769	-35.2485	-23.6744	69.5108	-34.162	-56.2238	-60.1744	-59.2793	1.25101	0.63753	0.16964	0.482035
chr3	152330854	152331354	Ak5	.	-	ENSMUSG00000039058.7	25.6667	36	31.6667	7.33333	12	12.3333	12.3333	14.3333	4	4.66667	14.6667	9	5	11	18.6667	32	20.3333	11.6667	6	1	17.088	32.0077	31.2423	5.33796	9.77623	17.9738	19.3503	30.2145	9.88117	10.2824	11.875	9.65895	5.31944	10.5046	18.733	17.2948	13.6836	15.6281	6.77006	1.07737	1.18342	0.751375	0.7027
chr3	152644960	152645460	St6galnac5	.	-	ENSMUSG00000039037.5	60.6667	25.3333	26	19	19	0.666667	2	2	5.33333	10.3333	1.33333	1	4	0	2.66667	24.6667	39.3333	1.33333	40.6667	1	38.1682	10.9954	14.446	24.2577	25.8194	12.1034	13.6343	16.0417	23.3627	33.6898	12.1034	12.091	14.9738	10.8935	13.7577	23.5725	36.0849	12.7515	49.4738	0.41536	0.747065	0.404025	0.78
chr3	152582953	152583453	Gm16213	.	+	ENSMUSG00000090017.1	17.3333	3	0.333333	3.33333	6.5	0	0	0	3.33333	1.66667	0.666667	3.5	1.33333	0	4	5	3	0.333333	3	1	11.4568	2.80247	0.851852	1.52469	4.37037	-0.617284	-0.617284	-0.617284	7.33951	2.90123	-0.0432099	3.2037	0.851852	-0.617284	3.65432	1.90741	1.52469	-0.0987654	2.88889	1.36052	0.824625	0.313455	0.50956
chr3	153515138	153515638	2510003D18Rik	.	-	ENSMUSG00000086438.1	4	6	0.333333	1	0	0	0	0	0	0	0	1.5	0	0	0	0	0.333333	0	0	1	1.70216	4.21451	-0.0200617	0.841049	0.25463	0.25463	0.25463	0.25463	0.25463	0.25463	0.25463	1.98302	0.25463	0.25463	0.25463	0.25463	0.501543	0.25463	0.25463	0.251725	0.612605	0.31305	0.54592
chr3	154326809	154327309	4922501L14Rik	.	+	ENSMUSG00000042943.7	6.66667	0	0	0	0	0	0	0	0	0	0	0	0	0	0	0.666667	0	13.6667	14.6667	1	3.53086	0	0	0	0	0	0	0	0	0	0	0	0	0	0	0.234568	0	17.5062	14.642	1.32656	0.494715	1.39482	0.89847
chr4	3865320	3865820	Plag1	.	-	ENSMUSG00000003282.3	464.333	120.667	69.3333	263.667	116.5	164.667	130.667	145	120.667	160	121	127.5	140.667	159	119	113	89	134.333	134.333	1	699.397	177.082	117.705	140.11	34.7701	142.36	123.19	202.011	186.323	282.486	38.0787	67.7022	68.1836	81.591	70.2145	17.9738	12.7886	90.0849	76.7454	0.751365	1.51642	1.2407	0.54569
chr4	5782384	5782884	Gm11796	.	-	ENSMUSG00000083232.1	0.333333	0	1.33333	0	0	0	0	0	0	0	0	0	0	0	0	1.33333	0	0	0	1	-0.185185	-0.234568	0.975309	0.234568	0.234568	0.234568	0.234568	0.234568	0.234568	0.234568	0.234568	0.234568	0.234568	0.234568	0.234568	0.820988	0.234568	0.234568	0.234568	0.69978	0.353365	0.50891	0.708435
chr4	6284427	6284927	4930430E12Rik	.	-	ENSMUSG00000085295.1	73	49.6667	66.6667	0.333333	3	1.33333	0	7.66667	1.33333	5.33333	2	1	4.66667	1	4.66667	1.33333	2.33333	1	0.666667	1	26.01	9.85262	34.4946	37.2338	39.2894	39.2894	37.0918	53.9745	40.4437	48.5332	38.8202	38.2894	41.7215	38.3696	42.1474	37.6782	38.7461	38.5363	38.061	3.79321	8.77417	9.5652	0.250595
chr4	6918454	6918954	Tox	.	-	ENSMUSG00000041272.5	942.667	264	18	149	34	2	4.33333	0	0	1.33333	0	1	0	0	1.33333	16.3333	11	0.333333	0	1	1531.57	360.915	35.8534	81.4491	7.1466	-15.2299	-11.7361	-18.4645	-18.4645	-15.6435	-18.4645	-17.267	-18.4645	-18.4645	-16.9398	-10.1744	-11.1065	-17.946	-18.4645	1.51669	1.34691	0.682785	1.20768
chr4	6615065	6615565	Gm11802	.	+	ENSMUSG00000086052.1	38	4.66667	0	0.333333	1	0	0.333333	0	0	0	0	0	0	0	0	0	0.333333	0	0	1	27.9074	3.11728	-0.271605	0.41358	0.895062	0.271605	0.376543	0.271605	0.271605	0.271605	0.271605	0.271605	0.271605	0.271605	0.271605	0.271605	0.518519	0.271605	0.271605	0.12713	0.78167	0.31386	0.272845
chr4	7690397	7690897	Gm11794	.	-	ENSMUSG00000082024.1	0.666667	1.33333	1.33333	0	0	0	0	0	0	0	0	0	0	0	0	0	0	0	0	1	-1.125	-0.365741	-0.125	1.33488	1.33488	1.33488	1.33488	1.33488	1.33488	1.33488	1.33488	1.33488	1.33488	1.33488	1.33488	1.33488	1.33488	1.33488	1.33488	0.28569	0.30073	0.20473	0.34728
chr4	8045516	8046016	Gm11800	.	+	ENSMUSG00000083068.1	0.333333	1.66667	2.33333	1	0	0	0	0	0.333333	0.666667	0	1.5	0.666667	0	0	0	0	0	0	1	-1.48302	-0.322531	0.652778	2.11883	1.53241	1.53241	1.53241	1.53241	2.59414	2.94599	1.53241	3.2608	2.29784	1.53241	1.53241	1.53241	1.53241	1.53241	1.53241	0.43298	0.371405	0.39212	0.634
chr4	10366640	10367140	Gm11814	.	-	ENSMUSG00000084215.1	3.66667	7.33333	11.3333	1.33333	4	2.66667	1.33333	2	2.33333	2.33333	1.66667	4	1.33333	0.5	0.333333	2	3	1	0	1	-2.60802	1.23765	6.62654	5.12654	7.33025	8.49074	5.94136	9.48457	10.034	9.34877	5.81173	8.62037	5.80556	5.07716	4.78704	5.27469	6.4784	5.78086	4.33642	0.485835	0.239735	0.695495	0.45738
chr4	10780739	10781239	Gm12919	.	+	ENSMUSG00000083220.1	25	30	46.6667	5.66667	3	11.3333	8	1	1	0	6	10.5	11	5.5	1.66667	8	4.66667	11.3333	5.33333	1	-15.885	-6.11651	15.6335	36.4468	34.9097	49.1134	45.0887	35.564	35.3603	32.7122	37.564	43.3542	42.5394	38.2431	34.5826	36.7739	35.9653	47.4221	38.49	0.44806	0.511435	0.639615	0.38031
chr4	10873504	10874004	Gm11828	.	+	ENSMUSG00000081715.1	16.6667	15.3333	14.3333	2	7	1.33333	2.66667	1	0	1.33333	2.33333	2	2	6	0.666667	2.33333	1.66667	0	2.66667	1	0.270833	2.47454	3.8696	11.3156	15.365	12.26	13.9514	12.9144	10.0625	12.8835	12.0625	12.2971	12.2045	16.0502	10.8897	11.1921	11.2724	10.0625	13.2724	0.89231	0.878585	0.54441	0.50956
chr4	11327242	11327742	Gm11821	.	+	ENSMUSG00000081884.1	19.6667	11.6667	22	3.33333	2.5	2	3.66667	2.33333	4.33333	7.66667	3.66667	5	1.33333	5.5	3	5	1.66667	3	5.33333	1	5.57562	2.34722	14.5509	9.0787	8.77006	10.1713	12.4676	12.8133	17.1281	23.8441	10.0046	12.2392	8.40586	12.4676	10.2022	9.46142	8.1466	11.0725	12.7145	0.71867	1.23737	0.786065	0.920725
chr4	11631353	11631853	Gem	.	+	ENSMUSG00000028214.7	501.667	84.6667	19.6667	42	25.5	0	1	0	0	0	12.3333	2	1	0	6.33333	32.3333	6.66667	0	0	1	706.801	78.3997	8.85648	39.1651	29.8873	10.0725	11.1898	10.0725	10.0725	10.0725	19.7824	12.3071	11.2361	10.0725	16.8194	27.1898	14.5417	10.0725	10.0725	1.64621	0.87448	1.23223	1.0392
chr4	12041180	12041680	Gm11839	.	+	ENSMUSG00000083246.1	24.3333	25.6667	38.3333	25.6667	19.5	6.66667	28	10	23.3333	16	15.3333	18.5	33.6667	1	10.6667	35	25.3333	4	18	1	3.42747	9.38426	26.2176	30.4799	28.1404	22.6466	54.5571	34.3565	65.196	49.6528	24.7948	31.6219	41.3935	14.1219	23.6528	31.5355	29.2269	18.2701	30.3688	0.99055	0.551605	0.56559	0.815895
chr4	12052186	12052686	Gm11841	.	+	ENSMUSG00000081593.1	32	42	62.6667	10.6667	13.5	7	17	2	10	5.33333	9.33333	10.5	5	0.5	4	11.6667	14.3333	3.33333	1.66667	1	-5.21682	10.8758	39.1474	35.1644	38.4576	38.044	53.9823	33.0008	50.4884	39.294	35.1119	38.4946	32.7847	28.5934	32.1242	33.8403	37.3588	32.3897	30.0378	0.840725	0.626385	0.486925	0.617255
chr4	12058872	12059372	Gm11843	.	-	ENSMUSG00000082676.1	5.66667	2.66667	1.33333	0	0	0.666667	0.666667	0	0	0	0	0.5	0	0	0	1	0	0	0	1	1.63735	0.705247	-0.0416667	1.25154	1.25154	2.46142	1.8071	1.25154	1.25154	1.25154	1.25154	1.86265	1.25154	1.25154	1.25154	1.66512	1.25154	1.25154	1.25154	0.23157	0.1261	0.282595	0.25633
chr4	12833734	12834234	Gm11818	.	+	ENSMUSG00000055963.5	46.6667	4.66667	2	15.6667	8.5	0	0	0	0.666667	0	1.33333	1	0	0	0	9.33333	0.333333	0.666667	0	1	38.7685	6.41667	4.8858	7.87346	3.48457	-3.02778	-3.02778	-3.02778	-1.20679	-3.02778	-1.8179	-1.83025	-3.02778	-3.02778	-3.02778	1.71914	-2.78086	-2.08951	-3.02778	1.66877	1.11289	0.87017	0.62896
chr4	13670332	13670832	Runx1t1	.	+	ENSMUSG00000006586.9	46.6667	2.66667	0	1.33333	0	0	1	0	0	0	0	0	0	0	0	0.666667	0	0	0	1	35.7917	2.00772	0.0509259	0.739198	-0.0509259	-0.0509259	1.06636	-0.0509259	-0.0509259	-0.0509259	-0.0509259	-0.0509259	-0.0509259	-0.0509259	-0.0509259	0.183642	-0.0509259	-0.0509259	-0.0509259	0.43298	1.73782	1.20784	1.15286
chr4	14096962	14097462	Gm11824	.	+	ENSMUSG00000082128.1	223	299.667	336	19.3333	27	3	2	0.333333	0.333333	0.333333	15	6	11.6667	9.5	4	12.3333	20	4.33333	4	1	60.4931	188.78	186.746	219.748	226.945	210.779	208.89	207.279	207.211	206.859	217.902	212.433	216.513	215.056	210.421	212.433	219.266	212.05	210.704	1.38194	0.368615	0.4843	0.65625
chr4	14856804	14857304	Gm11837	.	+	ENSMUSG00000086587.1	7.66667	2	1.66667	3.33333	0	0.333333	0.333333	0	0	1	1.33333	1	0	0	0.666667	1	0	0.666667	0	1	5.07253	2.29475	2.35031	1.30401	-0.837963	-0.20216	-0.733025	-0.837963	-0.837963	1.30401	0.371914	0.359568	-0.837963	-0.837963	-0.0108025	-0.424383	-0.837963	0.100309	-0.837963	1.34912	0.39076	0.274525	0.628035
chr4	15076691	15077191	Necab1	.	-	ENSMUSG00000040536.9	5.33333	0.666667	0.666667	1.33333	0	0.333333	0.666667	0	0	1	0.666667	0	0	0	0	0.333333	0	0	0	1	3.08179	0.791667	0.927469	0.449074	-0.341049	0.294753	0.214506	-0.341049	-0.341049	1.80093	0.233025	-0.341049	-0.341049	-0.341049	-0.341049	-0.266975	-0.341049	-0.341049	-0.341049	0.920075	0.6695	0.36126	0.931965
chr4	15748267	15748767	Gm11855	.	-	ENSMUSG00000081026.1	18	24	23	0	0	0	0	0	0	0	0	0	0	0	0	0	0	0	0	1	0.376543	9.75926	11.6142	10.9444	10.9444	10.9444	10.9444	10.9444	10.9444	10.9444	10.9444	10.9444	10.9444	10.9444	10.9444	10.9444	10.9444	10.9444	10.9444	0.12713	0.29237	0.2838	0.708665
chr4	17779789	17780289	Mmp16	.	+	ENSMUSG00000028226.7	35.3333	0	0.333333	2.66667	2	0	1.33333	0	0	0	0	0	0	0	0	0.666667	0	0.333333	1	1	25.8441	0.282407	0.516975	1.43364	1.17438	-0.282407	1.32253	-0.282407	-0.282407	-0.282407	-0.282407	-0.282407	-0.282407	-0.282407	-0.282407	-0.0478395	-0.282407	0.236111	1.13117	0.62297	0.50718	0.295705	0.358055
chr4	18120427	18120927	Gm11852	.	+	ENSMUSG00000083150.1	2	1.33333	1.33333	0	0	0	0	0	0.333333	0	0	0	0	0	0	0	0	0	0	1	0.16821	0.236111	0.476852	0.733025	0.733025	0.733025	0.733025	0.733025	1.79475	0.733025	0.733025	0.733025	0.733025	0.733025	0.733025	0.733025	0.733025	0.733025	0.733025	0.492175	0.30352	0.44033	0.639505
chr4	19225229	19225729	Gm11877	.	+	ENSMUSG00000082320.1	7	10.6667	22	0.666667	0	0	1.66667	0	0.333333	0	0.333333	0	0	0	0.666667	0.333333	0.666667	0	0	1	-7.5679	-2.8642	10.1728	11.6358	11.3148	11.3148	13.4877	11.3148	12.3765	11.3148	11.5617	11.3148	11.3148	11.3148	12.142	11.3889	11.858	11.3148	11.3148	0.38139	0.540465	0.22672	0.7113
chr4	20317992	20318492	Gm11873	.	+	ENSMUSG00000081964.1	5.66667	2.66667	5.33333	0	0	0	0.666667	0	0	0	0	0	0	0	0	0	0	0	0	1	-2.06019	-2.99228	0.131173	4.94907	4.94907	4.94907	5.50463	4.94907	4.94907	4.94907	4.94907	4.94907	4.94907	4.94907	4.94907	4.94907	4.94907	4.94907	4.94907	0.27315	0.53226	0.31769	0.499015
chr4	21858225	21858725	6230409E13Rik	.	+	ENSMUSG00000028246.7	30	0.333333	0	0	0	1.33333	0.666667	0	0	0	0	0	0	0	0	0	0	0	0	1	20.7469	0.117284	-0.0617284	0.0617284	0.0617284	2.25926	0.617284	0.0617284	0.0617284	0.0617284	0.0617284	0.0617284	0.0617284	0.0617284	0.0617284	0.0617284	0.0617284	0.0617284	0.0617284	2.01393	0.841195	1.31817	0.71061
chr4	22446524	22447024	Gm11878	.	+	ENSMUSG00000081810.1	441.667	542	593.667	121.333	239	34.3333	14	7	9	9.66667	114.333	65	44	67.5	45.6667	113	104.333	40.3333	40.3333	1	252.606	398.94	348.471	448.511	521.177	413.517	390.486	384.579	389.424	390.344	446.227	427.764	405.634	423.097	412.332	429.98	433.566	416.159	407.122	0.27061	0.281375	0.31809	0.51553
chr4	23445337	23445837	Gm11889	.	-	ENSMUSG00000082876.1	79	86.6667	95.6667	25.3333	27.5	28.6667	28	12.6667	15.3333	14.6667	28	25	21.3333	13	13.3333	24.3333	23.6667	28	14.6667	1	16.7948	37.483	50.1219	70.5386	74.3164	90.7299	94.7886	79.7793	87.409	86.2485	73.8225	77.8164	71.2485	64.8657	66.3719	65.588	68.3719	86.9151	67.7176	0.26681	0.296625	0.217845	0.55957
chr4	25469178	25469678	Gm11893	.	-	ENSMUSG00000081789.1	41.3333	61.6667	87.3333	3	3.5	0	3	0.333333	0	0	1	1	1	1	0	2.66667	1	0.333333	0	1	-13.2199	15.9776	49.2677	46.3002	46.9977	44.3619	48.794	45.4915	44.3619	44.3619	45.3002	45.5594	45.5255	45.6397	44.3619	45.6273	45.0841	44.8804	44.3619	0.546295	0.23695	1.03014	0.763715
chr4	25727141	25727641	Fut9	.	-	ENSMUSG00000055373.7	7.33333	5.33333	8	1	0	0	1.33333	4.66667	1	1.33333	0.666667	1.5	0.333333	1	1.33333	0	0.333333	0.666667	1.33333	1	1.07253	1.0108	4.65278	3.53858	2.95216	2.95216	4.5571	13.7052	5.60031	5.77315	3.52623	4.68056	3.32253	4.22994	4.47685	2.95216	3.19907	3.89043	4.73611	1.0799	0.608355	0.873605	0.898935
chr4	27794552	27795052	Gm11914	.	-	ENSMUSG00000082674.1	438.333	457.333	615.333	153.667	155	80.3333	42.3333	5.66667	3.33333	1.33333	150.667	69	92.6667	23.5	15.6667	148	170	145.667	17.3333	1	307.765	337.506	435.704	409.037	408.852	405.238	368.481	319.247	314.481	309.346	407.543	368.364	380.247	326.519	321.963	387.586	407.676	449.747	323.549	0.34108	0.32287	0.4129	0.40543
chr4	28539225	28539725	Gm11913	.	+	ENSMUSG00000081011.1	2	1.33333	1.66667	0	0	0	0	0	0	0	0	0	0	0	0	0	0	0	0	1	0.0740741	0.141975	0.685185	0.82716	0.82716	0.82716	0.82716	0.82716	0.82716	0.82716	0.82716	0.82716	0.82716	0.82716	0.82716	0.82716	0.82716	0.82716	0.82716	0.19887	0.27023	0.19626	0.25346
chr4	32293872	32294372	Gm11929	.	+	ENSMUSG00000083564.1	2	1	2.66667	0	0	0	0	0	0	0	0	0	0	0	0	0	0	0	0	1	-1.28241	-1.48611	0.248457	2.18364	2.18364	2.18364	2.18364	2.18364	2.18364	2.18364	2.18364	2.18364	2.18364	2.18364	2.18364	2.18364	2.18364	2.18364	2.18364	0.658205	0.6846	0.69166	0.9346
chr4	32325528	32326028	Bach2	.	+	ENSMUSG00000040270.9	1026.33	764.333	78	468	144	35.3333	16.3333	0	55	61.6667	144	86	205	257.5	414	225	62.6667	13.6667	48.3333	1	1618.76	1089.11	41.3704	383.787	138.324	88.9599	68.3611	43.2377	161.188	187.071	140.478	120.077	206.935	245.262	441.003	167.602	82.3611	60.7438	88.2253	1.40464	1.92638	1.02045	0.49064
chr4	32330457	32330957	D130062J21Rik	.	+	ENSMUSG00000090278.1	71.3333	20.6667	2.33333	30	0.5	0	3.33333	0	3.33333	0.666667	2.66667	1	38.6667	14.5	51	5.33333	20	0	0.666667	1	65.6343	22.2762	6.97377	15.7855	-4.54167	-4.78858	0.21142	-4.78858	3.16821	-3.375	-2.55401	-3.59105	27.7608	8.14352	43.0633	-2.12809	8.3287	-4.78858	-3.81944	1.7532	0.63885	0.656965	0.65912
chr4	33037566	33038066	Ankrd6	.	-	ENSMUSG00000040183.6	117	54.6667	22.3333	86	36	18.6667	24.3333	28	36	50.6667	22	26.5	16.3333	17.5	19.6667	42.6667	26	29.6667	29.6667	1	123.184	59.5972	28.6836	50.7423	20.341	18.909	29.5324	50.3009	71.2485	112.829	10.0571	19.1065	7.31636	8.48302	12.5201	16.1312	9.97994	29.0571	21.7546	3.58306	5.38443	5.12202	1.25459
chr4	33288488	33288988	Gm11930	.	+	ENSMUSG00000083887.1	21.6667	17	21	0	0.5	0	0	0	0	0	0	0	0.333333	0	0	0	0	0	0	1	0.847994	0.625772	6.9838	13.4298	13.6767	13.4298	13.4298	13.4298	13.4298	13.4298	13.4298	13.4298	13.8002	13.4298	13.4298	13.4298	13.4298	13.4298	13.4298	0.556305	0.790025	0.64305	0.452105
chr4	33295715	33296215	Srsf12	.	+	ENSMUSG00000054679.2	5	0	0.333333	0.333333	0	1.33333	0	0	0	0	0	0	0	0.5	0	0.333333	0	0.333333	0.666667	1	2.56019	0.0354938	0.270062	0.106481	-0.0354938	2.16204	-0.0354938	-0.0354938	-0.0354938	-0.0354938	-0.0354938	-0.0354938	-0.0354938	0.705247	-0.0354938	0.0385802	-0.0354938	0.483025	0.933642	0.786605	0.564075	0.48773	0.722545
chr4	33396862	33397362	Gm11934	.	-	ENSMUSG00000086127.1	1	20.6667	1	2	2	0	0	0	1.33333	3.33333	0	0	0.333333	0	0	1.33333	0	0	0.333333	1	-0.00154321	17.1404	0.554012	1.60031	1.80401	0.347222	0.347222	0.347222	3.69907	7.37809	0.347222	0.347222	0.717593	0.347222	0.347222	0.933642	0.347222	0.347222	0.933642	11.6603	14.3753	12.9772	0.628265
chr4	38210700	38211200	Gm12380	.	+	ENSMUSG00000084148.1	3.66667	4	4.66667	1.66667	2	0	0	0	0	0	0.333333	1.5	0	1.5	0.333333	2	3	0.333333	0.666667	1	-1.05401	0.0817901	1.58179	3.84414	4.2392	2.78241	2.78241	2.78241	2.78241	2.78241	3.02932	4.5108	2.78241	4.65278	3.23302	3.72068	4.92438	3.30093	3.75154	0.3587	0.85102	0.43145	0.576085
chr4	39842945	39843445	Gm12387	.	-	ENSMUSG00000084220.1	14	9	13	0	0	0	1.33333	0	0	0	0.333333	0	0	0	0	0	0.666667	2	0	1	2.57716	1.15123	6.64506	5.86728	5.86728	5.86728	7.47222	5.86728	5.86728	5.86728	6.1142	5.86728	5.86728	5.86728	5.86728	5.86728	6.41049	8.65741	5.86728	0.15983	0.088705	0.10912	0.118475
chr4	42023908	42024408	Gm13306	.	+	ENSMUSG00000073877.4	19.6667	10.6667	11.3333	6.66667	4.5	6.33333	8.66667	4	0.333333	0.666667	5.66667	3	4	1.5	1	5.66667	15.6667	3.33333	3.33333	1	12.8465	8.78472	11.2971	4.08565	3.03627	9.03009	13.0795	8.96219	0.727623	1.07948	4.25231	2.98071	3.74614	1.53627	0.875772	2.51775	10.0671	4.20293	3.51157	0.71867	0.839875	0.483095	0.4435
chr4	42354155	42354655	Gm2506	.	-	ENSMUSG00000078734.2	19.3333	11	11.6667	4.66667	4	4.66667	5.33333	2	0	0.333333	3.33333	3.5	2	0.5	0	4	14.3333	3.33333	1.66667	1	11.9552	8.40586	10.9306	3.37809	3.34722	7.45216	8.64352	5.50154	0.353395	1.06327	3.17438	4.17438	2.49537	1.09414	0.353395	2.32253	9.85957	4.89043	2.53858	1.19068	1.07682	0.834675	0.705565
chr4	42679045	42679545	Il11ra2	.	-	ENSMUSG00000066201.4	21.3333	18	19.6667	9.33333	10	3.33333	3	2	1	0.333333	4	2.5	1.66667	3.5	1	8.33333	12.3333	1.66667	2	1	7.29012	8.28395	12.1883	13.1235	14.5679	11.821	11.1728	11.8889	9.38889	7.45062	10.0926	9.54938	8.56173	10.5	7.95062	10.9877	14.963	9.04938	9.26543	0.64693	0.482255	0.38708	0.4466
chr4	42869393	42869893	Gm12394	.	-	ENSMUSG00000078722.2	6.66667	0.666667	1	1.33333	3.5	4.33333	4.66667	0.333333	0	0	1.33333	0	0.333333	0	0	1.33333	1.66667	0.666667	0	1	3.2037	0.123457	0.574074	1.11728	2.96296	6.97531	7.5679	1.45679	0.32716	0.32716	1.53704	0.32716	0.697531	0.32716	0.32716	0.91358	1.53704	1.26543	0.32716	0.163635	0.266125	0.1654	0.17639
chr4	42866510	42867010	Gm12429	.	-	ENSMUSG00000078721.1	10.3333	4	0.666667	2	5.5	5.33333	6.66667	3	0	1	0.666667	0	1	0	0.333333	1.66667	2.33333	1.66667	2.33333	1	6.1358	3.08642	0.808642	1.03086	4.01235	7.78395	10.1944	7.03704	-0.222222	1.91975	0.351852	-0.222222	0.941358	-0.222222	0.228395	0.555556	1.4321	2.08642	2.62963	0.53995	0.590315	0.313455	0.873815
chr4	43279780	43280280	Atp8b5	.	+	ENSMUSG00000028457.12	111.333	24.3333	23	77.3333	7	0	6.33333	0	0.333333	0.666667	0.333333	3	1	0.5	1.33333	16	6.33333	0	0.333333	1	105.684	17.2361	18.8627	55.0849	8.99846	3.69599	13.591	3.69599	4.75772	5.10957	3.9429	7.0108	4.85957	4.43673	5.22068	11.838	7.95525	3.69599	4.28241	2.03001	2.09133	2.10263	0.83528
chr4	43521369	43521869	Gm12454	.	-	ENSMUSG00000087142.1	246	168.667	128	137.333	120	218	228.667	79	6.33333	5	91	35.5	55	37	17.6667	300.333	240.333	90.6667	52	1	267.076	166.397	106.606	125.122	114.307	265.856	302.532	180.042	49.0664	44.9985	97.2022	68.696	79.7762	65.375	51.7392	204.597	175.986	129.758	82.4799	2.18744	3.77022	3.47243	0.86521
chr4	43654155	43654655	Gm12473	.	-	ENSMUSG00000086043.1	8.33333	0.666667	0	0.333333	1	0	0	0	0	0	0.333333	0	0	0	0	5.66667	0	0	0	1	4.7392	0.54784	0.0972222	0.0447531	0.526235	-0.0972222	-0.0972222	-0.0972222	-0.0972222	-0.0972222	0.149691	-0.0972222	-0.0972222	-0.0972222	-0.0972222	2.75463	-0.0972222	-0.0972222	-0.0972222	1.13403	0.824625	0.89599	0.75465
chr4	43644556	43645056	Npr2	.	+	ENSMUSG00000028469.8	127	36	6.66667	65	32	3	0.333333	2	2.33333	3.33333	2	0.5	5	2	0.333333	17.6667	2.33333	1	0.666667	1	137.009	39.9722	13.9352	36.4907	16.713	-2.94753	-7.47222	-2.42901	-1.87963	-0.546296	-5.84877	-6.96605	-2.64506	-5.24383	-7.12654	1.36111	-5.92284	-6.13272	-6.60802	1.31401	1.01583	1.16204	0.628725
chr4	43812877	43813377	Gm12492	.	-	ENSMUSG00000081329.1	1	2	3	1	0	0	0.333333	1.33333	0.333333	0.333333	0	0	0	0	0.333333	0	0	0.333333	0.333333	1	-1.74691	-0.635802	0.679012	2.67901	2.09259	2.09259	2.19753	5.74691	3.15432	2.80247	2.09259	2.09259	2.09259	2.09259	2.54321	2.09259	2.09259	2.61111	2.67901	0.644395	0.291055	0.486925	0.4076
chr4	44541781	44542281	Gm19980	.	-	ENSMUSG00000092605.1	17.3333	113	2.66667	94.6667	24	13.3333	5.33333	2	34	29.3333	0.333333	0	0	0	0	47.3333	20.6667	8.66667	22.6667	1	24.7353	138.149	16.3279	49.1103	4.71528	4.96836	-5.60571	-8.74769	59.9375	55.4684	-13.6489	-13.8958	-13.8958	-13.8958	-13.8958	11.4437	-0.414352	-2.50077	7.91281	0.63692	0.636065	0.717075	0.71061
chr4	46256521	46257021	Gm12444	.	-	ENSMUSG00000082194.2	6	8.33333	21.3333	4.33333	6.5	0.333333	0.666667	0	2	0.333333	1.33333	4.5	1	2.5	0	2	3	1	0.333333	1	-14.2222	-10.9938	3.40741	20.1852	22.3642	18.0123	17.9321	17.3765	22.3179	18.0864	18.5864	22.2284	18.5401	20.2407	17.3765	18.3148	19.5185	18.821	17.963	0.91754	0.2522	0.58214	0.50142
chr4	46287462	46287962	Gm12445	.	-	ENSMUSG00000081483.1	4.66667	4	4.66667	2	2.5	0	0	0.666667	0.666667	0.666667	1.33333	1	0	0	0.333333	0.333333	0	1	0	1	0.0694444	0.637346	2.13735	3.47994	4.06019	2.22685	2.22685	4.19599	4.04784	3.64043	3.43673	3.42438	2.22685	2.22685	2.67747	2.30093	2.22685	3.6713	2.22685	0.41536	0.113635	0.30498	0.56771
chr4	46339917	46340417	Gm12447	.	+	ENSMUSG00000080816.1	36.6667	44	54.6667	11.6667	17.5	2	1.66667	0.333333	1	1	7.66667	10	5.66667	6	2	7.33333	10.3333	3.33333	1.33333	1	-5.65895	8.53858	25.6127	40.5046	46.159	35.6651	34.6034	33.5602	35.0787	34.5725	38.4985	42.6219	37.9244	38.4182	34.6281	36.1651	39.4491	36.9676	34.2145	0.64566	0.47815	0.648895	0.617485
chr4	47466253	47466753	Gm12430	.	+	ENSMUSG00000081152.1	88.3333	101.333	123.667	11	10.5	34.3333	17.6667	26.3333	28	21.6667	30.6667	28.5	32	66.5	27	38.6667	24.6667	24.3333	10.3333	1	7.17284	34.8951	61.8488	81.5741	82.1728	118.506	100.92	127.623	136.241	124.093	96.5741	101.704	101.191	127.16	99.8364	94.8086	89.9012	103.728	84.4321	0.82311	0.55293	0.47038	0.55957
chr4	48057774	48058274	Nr4a3	.	+	ENSMUSG00000028341.3	138.667	8	5.66667	28.3333	8	1.66667	0	0	2.66667	4.66667	5	4.5	18.6667	13	67	17.6667	2.66667	4	43.3333	1	148.184	8.54784	7.875	16.9769	3.69907	0.322531	-2.41821	-2.41821	4.04475	7.47685	1.66821	2.43364	13.7546	9.37191	59.9769	6.52006	-0.520062	3.00772	38.2546	1.54686	1.78077	3.08232	0.73596
chr4	48597795	48598295	Tmeff1	.	+	ENSMUSG00000028347.8	6	1.33333	6.66667	0	0	6	5.33333	0	2.33333	0.666667	1.66667	2	1.33333	1	0	1.33333	8.66667	2	0	1	2.36883	0.183642	5.57253	0.785494	0.785494	9.66821	9.07562	0.785494	6.48302	2.19907	2.2608	3.02006	2.25463	2.06327	0.785494	1.37191	6.66204	3.57562	0.785494	1.17307	1.16421	0.75641	0.449235
chr4	49519179	49519679	Baat	.	-	ENSMUSG00000039653.3	4	0	0.333333	0	1	1	0	0	0	0	1.33333	1	1.33333	0	1.66667	7.33333	3	0	1.66667	1	2.25926	0.302469	0.537037	-0.302469	0.320988	1.41358	-0.302469	-0.302469	-0.302469	-0.302469	0.907407	0.895062	1.16667	-0.302469	1.5679	3.4321	1.83951	-0.302469	1.88272	0.522335	0.349265	0.37397	0.77736
chr4	49610498	49610998	2810432L12Rik	.	-	ENSMUSG00000039611.2	25	1	0.333333	9.66667	3	0	0	0	0	0	0	0	0	0	0	1.33333	0	0	0	1	18.4892	2.35957	1.8966	4.98611	0.535494	-1.66204	-1.66204	-1.66204	-1.66204	-1.66204	-1.66204	-1.66204	-1.66204	-1.66204	-1.66204	-1.07562	-1.66204	-1.66204	-1.66204	1.04086	0.589	1.70284	0.73906
chr4	50064025	50064525	Gm12458	.	-	ENSMUSG00000081120.1	2.33333	2.66667	2.33333	0	0	0	0	0	0	0	0	0	0	0	0	0	0	0	0	1	-0.260802	0.621914	0.850309	1.33488	1.33488	1.33488	1.33488	1.33488	1.33488	1.33488	1.33488	1.33488	1.33488	1.33488	1.33488	1.33488	1.33488	1.33488	1.33488	0.465675	0.35205	0.595645	0.341775
chr4	51202728	51203228	Gm12460	.	+	ENSMUSG00000084116.1	8.33333	10.3333	12.3333	0	0	0	0	0	0	0	0.666667	0	0	0	0	0.666667	0	0	0	1	-2.81636	0.695988	4.36883	7.45833	7.45833	7.45833	7.45833	7.45833	7.45833	7.45833	8.03241	7.45833	7.45833	7.45833	7.45833	7.6929	7.45833	7.45833	7.45833	0.465675	0.378295	0.134945	0.32239
chr4	52253524	52254024	Gm12466	.	+	ENSMUSG00000083539.1	18.3333	11	16	0.666667	0	0	0	0	0	0	0	0	0	0	0.333333	0	0	0	0	1	4.31636	1.47068	8.24228	7.60957	7.28858	7.28858	7.28858	7.28858	7.28858	7.28858	7.28858	7.28858	7.28858	7.28858	7.7392	7.28858	7.28858	7.28858	7.28858	0.55757	0.500285	0.32193	0.573215
chr4	52374833	52375333	Gm12475	.	-	ENSMUSG00000083338.1	23.3333	23	35	1.33333	0	0	0	0	0	0	0.666667	0	2.33333	0	0	0	0.666667	0.666667	0.666667	1	-4.49228	-0.300926	15.5324	20.7207	19.9306	19.9306	19.9306	19.9306	19.9306	19.9306	20.5046	19.9306	22.338	19.9306	19.9306	19.9306	20.4738	20.8688	20.8997	0.745025	0.584895	0.599885	0.499015
chr4	53172517	53173017	Abca1	.	-	ENSMUSG00000015243.4	839.667	696.333	144.667	400.667	218.5	15	12.6667	17.6667	77.6667	361.333	96	71.5	85	347.5	695	212	33	6.66667	486.667	1	1349.41	1055.26	197.623	247.352	102.605	-16.3395	-17.7654	-0.820988	121.13	554.515	28.358	27.0432	30.6975	235.562	645.012	79.6543	-16.4012	-28.3086	363.457	2.20759	2.27989	1.47127	0.661065
chr4	53804078	53804578	Gm12471	.	-	ENSMUSG00000084403.1	12.3333	10	15.3333	0	0	0	0	0	0	0	0.666667	1	0	0	0	0	0	0	0.666667	1	-1.19367	-0.631944	6.3804	8.49614	8.49614	8.49614	8.49614	8.49614	8.49614	8.49614	9.07022	9.69367	8.49614	8.49614	8.49614	8.49614	8.49614	8.49614	9.46528	0.580265	0.97976	0.400995	0.43272
chr4	53890546	53891046	Gm12468	.	+	ENSMUSG00000083985.1	132.667	111	128.667	0	0	0	0	0	0	0	0	0	0	0	0	0	0	0	0	1	58.0664	41.4799	61.7546	80.0571	80.0571	80.0571	80.0571	80.0571	80.0571	80.0571	80.0571	80.0571	80.0571	80.0571	80.0571	80.0571	80.0571	80.0571	80.0571	0.6217	0.50586	0.72979	1.32111
chr4	54248498	54248998	Gm12469	.	-	ENSMUSG00000083624.1	30.6667	23.3333	24.3333	0	1	0	0	0	0	0	0	0	0	0	0.333333	0	0	0	0	1	7.76235	6.23765	9.98457	13.713	14.3364	13.713	13.713	13.713	13.713	13.713	13.713	13.713	13.713	13.713	14.1636	13.713	13.713	13.713	13.713	0.473285	0.572435	0.15229	0.631365
chr4	54577244	54577744	Gm12476	.	+	ENSMUSG00000081428.1	1.33333	1.33333	1	0	0	0	0	0	0	0	0	0	0	0	0	0	0	0	0	1	-0.0169753	0.396605	0.328704	0.572531	0.572531	0.572531	0.572531	0.572531	0.572531	0.572531	0.572531	0.572531	0.572531	0.572531	0.572531	0.572531	0.572531	0.572531	0.572531	0.765185	0.79281	1.41762	1.07005
chr4	55405323	55405823	Gm12516	.	-	ENSMUSG00000084144.1	13.6667	38	8.33333	4.33333	13.5	3.33333	8.66667	2.66667	3.33333	6.33333	10.3333	2.5	0.666667	9.5	0.666667	7.66667	13.3333	3	0.333333	1	9.33642	35.8179	9.07099	1.6821	9.4784	3.9537	12.287	5.44136	6.83025	12.7253	7.00309	1.6821	-0.361111	7.78086	-0.299383	2.78704	7.65741	3.00926	-0.540123	0.88724	0.334015	0.52666	0.7441
chr4	55421929	55422429	Gm12513	.	-	ENSMUSG00000084404.1	4.66667	5.66667	5	0	0	0	0	0	0	0	0	0	0	0	0	0	0	0	0	1	-0.310185	1.62809	2.1034	2.60648	2.60648	2.60648	2.60648	2.60648	2.60648	2.60648	2.60648	2.60648	2.60648	2.60648	2.60648	2.60648	2.60648	2.60648	2.60648	0.339815	0.4629	0.46151	0.451875
chr4	56907920	56908420	Mir32	.	-	ENSMUSG00000065544.1	20.6667	6.33333	0.666667	1.33333	7.5	1.66667	1.66667	0	0	4	2	1	1.66667	0	1.66667	2.66667	2	1	0.333333	1	13.0525	4.44753	0.225309	1.15123	6.08951	3.10185	2.53395	0.361111	0.361111	8.86728	2.08951	1.55864	2.1821	0.361111	2.23148	1.62654	1.8179	1.80556	0.947531	0.53615	0.8302	0.917575	0.65579
chr4	57003013	57003513	6430704M03Rik	.	-	ENSMUSG00000045589.7	2.66667	2.33333	0	0	0	0	0.666667	0	0	0.666667	0	0	0	0	0	0	0	0	0	1	1.14815	1.64198	-0.0617284	0.0617284	0.0617284	0.0617284	0.617284	0.0617284	0.0617284	1.47531	0.0617284	0.0617284	0.0617284	0.0617284	0.0617284	0.0617284	0.0617284	0.0617284	0.0617284	1.0031	1.08665	0.56559	1.24598
chr4	57156059	57156559	Epb4.1l4b	.	-	ENSMUSG00000028434.6	876.333	629.667	55.6667	339.667	132	4.33333	5	5	69.6667	44.3333	134	20.5	6	0	0	90.3333	2	2.66667	35	1	1446.31	980.204	126.432	170.398	20.6049	-60.5679	-59.4506	-55.821	77.9506	38.8148	22.8981	-46.5	-61.4259	-67.216	-67.216	-18.1914	-65.7593	-63.5309	-33.6543	0.945305	0.884155	0.561355	0.587095
chr4	57580800	57581300	AF064781	.	+	ENSMUSG00000089945.3	84	2.33333	21.3333	3	4.5	0.333333	0.333333	1.33333	0.333333	1	0	0	0	0	0	3.66667	0.666667	0.333333	1.66667	1	68.0448	-6.30093	12.7793	9.9429	11.375	8.64043	8.10957	11.659	9.06636	10.1466	8.00463	8.00463	8.00463	8.00463	8.00463	9.81327	8.54784	8.52315	10.1898	1.16179	0.599995	0.469175	0.45474
chr4	57730278	57730778	Akap2	.	+	ENSMUSG00000038729.12	84	2.33333	21.3333	3	4.5	0.333333	0.333333	1.33333	0.333333	1	0	0	0	0	0	2.33333	0.666667	0.333333	1.66667	1	68.0448	-6.30093	12.7793	9.9429	11.375	8.64043	8.10957	11.659	9.06636	10.1466	8.00463	8.00463	8.00463	8.00463	8.00463	9.13426	8.54784	8.52315	10.1898	1.02198	0.070675	0.383245	0.68068
chr4	57928919	57929419	D630039A03Rik	.	-	ENSMUSG00000052117.5	73.3333	3.66667	0.333333	15.3333	1	0	0	0	0	0	0	0	0	0	0	2.66667	0	0	0	1	66.1404	5.3071	2.89352	7.97685	-2.03549	-2.65895	-2.65895	-2.65895	-2.65895	-2.65895	-2.65895	-2.65895	-2.65895	-2.65895	-2.65895	-1.39352	-2.65895	-2.65895	-2.65895	0.578995	0.891195	0.26565	0.451875
chr4	58566520	58567020	Lpar1	.	-	ENSMUSG00000038668.8	23	30.3333	2.33333	7.33333	9	0.333333	0	0	0	0	2	0	0	0	2.33333	6.66667	0.666667	2	0	1	14.9336	26.6188	1.84722	5.28858	7.26389	0.973765	0.337963	0.337963	0.337963	0.337963	2.06636	0.337963	0.337963	0.337963	2.88735	3.71451	0.881173	3.12809	0.337963	1.25736	0.497505	1.19754	0.86017
chr4	58496447	58496947	Gm12577	.	-	ENSMUSG00000083834.1	21	19.6667	13.3333	0	2	0	0.666667	0	0	0.333333	1	1	0	0	0	0.333333	0.666667	0	0	1	4.5108	7.27623	3.61574	9.24228	10.6991	9.24228	9.79784	9.24228	9.24228	9.95216	10.1806	10.4398	9.24228	9.24228	9.24228	9.31636	9.78549	9.24228	9.24228	0.27188	0.3368	0.361665	0.26711
chr4	59175778	59176278	Rpsa-ps11	.	-	ENSMUSG00000082978.1	17	32.3333	37	4	6	2	0.666667	0	0	0	2.66667	1.5	2	0	1.66667	6	3.66667	0.666667	1.33333	1	-6.72608	11.6628	20.385	19.8804	21.9174	20.5656	17.8866	17.331	17.331	17.331	19.5656	19.0594	19.473	17.331	19.2014	20.3681	19.9668	18.2693	19.115	0.488365	0.199555	0.58334	1.09689
chr4	59927678	59928178	Slc46a2	.	-	ENSMUSG00000028386.1	45.6667	12.3333	12.3333	6	8	0	0	0	0	0	8	8	15.3333	28	14.3333	12	4	0.666667	12.3333	1	33.7747	8.93519	10.9105	4.87963	7.03395	0.916667	0.916667	0.916667	0.916667	0.916667	7.25	9.25617	14.213	24.5741	15.0833	7.04012	3.73765	1.85494	13.2994	1.12769	0.92565	0.522425	1.41113
chr4	61869230	61869730	Zfp37	.	-	ENSMUSG00000028389.4	34.6667	0	0	2.66667	0	0	0	0	0	0	0.666667	0	0	0	0	0	0	0	0	1	25.5231	0.572531	0.572531	1.14352	-0.572531	-0.572531	-0.572531	-0.572531	-0.572531	-0.572531	0.00154321	-0.572531	-0.572531	-0.572531	-0.572531	-0.572531	-0.572531	-0.572531	-0.572531	3.71146	3.41215	2.11191	0.451875
chr4	62626356	62626856	Zfp618	.	+	ENSMUSG00000028358.9	92.6667	4.33333	0	20.6667	1.5	0	0.333333	0.666667	0	0	13.6667	13	1	15	0.666667	1.66667	0.666667	0	0	1	91.7577	9.00154	5.84722	8.49228	-4.75463	-5.84722	-5.74228	-3.87809	-5.84722	-5.84722	4.90586	7.44907	-4.68364	7.41204	-5.02006	-5.06944	-5.30401	-5.84722	-5.84722	1.0107	0.41847	0.84315	0.40233
chr4	63324160	63324660	Gm11214	.	-	ENSMUSG00000081503.1	2	2.66667	4.66667	0	0	0	0	0.333333	0	0	0	0	0	0	1.33333	0	0	0.333333	0.333333	1	-1.45679	-0.401235	2.00617	2.35802	2.35802	2.35802	2.35802	3.48765	2.35802	2.35802	2.35802	2.35802	2.35802	2.35802	3.88272	2.35802	2.35802	2.87654	2.94444	0.50852	0.551605	0.84556	0.79124
chr4	63556906	63557406	Rpl17-ps4	.	-	ENSMUSG00000084345.2	106.667	118.667	115.667	35.6667	49.5	16.3333	5.66667	6.33333	6.33333	4	30.6667	17.5	19	22	13.6667	27.3333	25.3333	13	15	1	43.7361	71.6281	66.6682	84.483	96.3904	82.5293	68.7361	74.0324	74.5756	68.3719	82.4892	77.6744	76.3349	78.841	73.4645	74.0509	76.2485	76.6312	74.8287	0.742495	0.503075	0.62771	0.34154
chr4	63681510	63682010	Tnc	.	-	ENSMUSG00000028364.8	4.66667	0.666667	0	0.666667	0	0	1	0	0.666667	2	1	0	0	0	0	13.3333	12	0.666667	7.33333	1	2.61111	0.765432	0.314815	0.00617284	-0.314815	-0.314815	0.802469	-0.314815	1.50617	3.94444	0.623457	-0.314815	-0.314815	-0.314815	-0.314815	6.48148	7.69136	0.623457	7.29938	0.307115	0.253665	0.22208	0.61198
chr4	67964074	67964574	Tcp1-ps1	.	-	ENSMUSG00000081231.1	2	1.33333	1.66667	0	0	0	0	0	0	0	0	0	0	0	0	0	0	0	0	1	0.242284	0.310185	0.853395	0.658951	0.658951	0.658951	0.658951	0.658951	0.658951	0.658951	0.658951	0.658951	0.658951	0.658951	0.658951	0.658951	0.658951	0.658951	0.658951	0.589005	0.199555	0.19162	0.42481
chr4	69352750	69353250	Gm11221	.	+	ENSMUSG00000082998.2	67.3333	92	108.333	15.6667	15	5.66667	1.33333	0	2.33333	3	9.33333	4	9.33333	10	5.66667	6.66667	9.33333	3.66667	6.33333	1	-10.5085	30.5409	50.8063	77.6566	78.6011	75.1998	68.3603	66.7554	72.4529	73.1381	74.0147	71.0394	75.2739	76.064	72.7708	70.1319	73.0887	71.7431	73.4406	0.23157	0.36041	0.27876	0.308745
chr4	69514730	69515230	Gm11222	.	+	ENSMUSG00000085627.2	7	1.66667	4.66667	0.333333	3	0	0.333333	0.666667	0.666667	0	2.66667	1	1	1	0	0.666667	1.33333	0.333333	0.666667	1	2.74228	0.205247	3.35957	1.1466	3.20216	1.00463	1.10957	2.97377	2.82562	1.00463	3.2392	2.20216	2.16821	2.28241	1.00463	1.2392	1.98611	1.52315	1.97377	0.751365	0.343695	0.766085	0.1874
chr4	69616060	69616560	Gm11224	.	-	ENSMUSG00000084342.1	66.6667	90.3333	145.333	9.66667	6.5	4	3.33333	1.33333	1.66667	1	14	9	6	2.5	2.66667	13	11.6667	2	4	1	-6.95525	32.4151	98.6281	69.0787	67.4182	68.5478	67.4306	66.0849	66.5664	64.5725	73.4923	71.7022	68.2207	65.2948	65.2948	69.054	70.2454	65.2207	66.9861	0.28569	0.310405	0.30962	0.68905
chr4	69707940	69708440	Gm11225	.	+	ENSMUSG00000082368.1	3.33333	3.33333	2.66667	0	0	0	0	0.333333	0	0	0	0	0	0	0	0	0	0	0	1	-0.279321	0.554012	0.615741	1.81636	1.81636	1.81636	1.81636	2.94599	1.81636	1.81636	1.81636	1.81636	1.81636	1.81636	1.81636	1.81636	1.81636	1.81636	1.81636	0.28569	0.23695	0.664635	0.452105
chr4	72203449	72203949	Gm11235	.	+	ENSMUSG00000083372.1	9	2.33333	11	1.33333	2	0.666667	1.66667	0.333333	0	0	1	0.5	0	0.5	0.666667	0.666667	1.66667	0.666667	0	1	2.55556	-0.833333	8.09259	3.32716	3.99383	3.74691	4.70988	3.66667	2.53704	2.53704	3.47531	3.14815	2.53704	3.27778	3.3642	2.7716	3.74691	3.47531	2.53704	0.87977	0.15381	0.52666	0.91832
chr4	73159261	73159761	Gm11488	.	-	ENSMUSG00000081871.1	18.6667	22.6667	20.3333	7.66667	1.5	4	0.666667	0	2.66667	1.33333	3	7	6.66667	3	3	3.33333	5	6.33333	3	1	-2.94522	4.48688	4.93133	19.9329	15.8773	20.902	15.3403	14.7847	21.2477	17.6057	17.3341	22.1366	21.2045	18.1366	18.0502	16.4144	18.1736	23.3032	18.2909	0.64693	0.899555	0.74107	0.35542
chr4	73873850	73874350	Gm11405	.	+	ENSMUSG00000083767.1	94.6667	98	130	12.3333	18.5	22	17.3333	14.3333	19.6667	19	24	20	36	23	13.3333	18	23.3333	28.3333	14.3333	1	11.3472	27.9707	66.159	85.6528	91.6898	106.968	103.622	106.924	121.381	120.782	95.1651	97.3441	107.585	96.8133	90.3935	86.1836	92.1466	111.319	91.3441	1.26609	0.69706	0.396355	0.727355
chr4	74793262	74793762	Gm12912	.	+	ENSMUSG00000081067.1	8	10.3333	9.33333	4.66667	0	0	0	0	0	0	0	0	0	0	0	0	0	0	0	1	-1.22994	2.51698	3.28241	8.66204	5.63735	5.63735	5.63735	5.63735	5.63735	5.63735	5.63735	5.63735	5.63735	5.63735	5.63735	5.63735	5.63735	5.63735	5.63735	0.41409	0.5739	0.244065	0.42148
chr4	76572964	76573464	Gm11246	.	+	ENSMUSG00000081656.1	3	4	11.3333	1.33333	0	0	0	0	0	0	0	1	0	0.5	0	0	0.666667	1	1	1	-1.71296	-0.262346	7.83642	3.91667	3.12654	3.12654	3.12654	3.12654	3.12654	3.12654	3.12654	4.32407	3.12654	3.86728	3.12654	3.12654	3.66975	4.57099	4.54012	0.307115	0.342375	0.32233	0.57918
chr4	78419875	78420375	Gm12913	.	-	ENSMUSG00000082697.1	383.667	351.333	444.667	1.33333	0	0.333333	0.333333	0	1	1.33333	0.333333	0.5	0.333333	0	0.666667	0.333333	0	1.66667	1	1	-477.137	-531.464	-462.513	1000.08	999.294	999.93	999.399	999.294	1001.94	1002.11	999.541	999.905	999.664	999.294	1000.12	999.368	999.294	1001.6	1000.71	0.688505	1.08503	1.73267	0.939645
chr4	79647984	79648484	Gm11407	.	+	ENSMUSG00000082179.1	936.667	617	643.667	3	1.5	0.333333	0.666667	1	0	1.33333	3.33333	2	1.66667	1.5	1	1.33333	7	1.66667	0.333333	1	781.172	180.027	57.7461	719.834	718.988	718.532	718.451	720.748	717.896	720.717	720.717	720.13	719.717	719.766	719.106	718.482	722.6	720.204	718.482	0.106975	0.05821	0.18315	0.441095
chr4	79649568	79650068	Gm11408	.	-	ENSMUSG00000083076.1	52	34.3333	49.3333	0	0	0	0	0	0	0.666667	0.666667	0	1	0	0	0.666667	0.666667	0.333333	0	1	12.0262	2.06636	23.0787	28.6898	28.6898	28.6898	28.6898	28.6898	28.6898	30.1034	29.2639	28.6898	29.8534	28.6898	28.6898	28.9244	29.233	29.2083	28.6898	0.96405	0.497505	9.58077	2.72683
chr4	79649642	79650142	Gm11410	.	+	ENSMUSG00000083219.1	42	39	43.3333	0.666667	0	0	0	0.666667	0	0	0.666667	1	1.33333	0	0	0.333333	2	0	0	1	0.179012	4.2716	13.1512	31.8765	31.5556	31.5556	31.5556	33.5247	31.5556	31.5556	32.1296	32.7531	33.0247	31.5556	31.5556	31.6296	33.0123	31.5556	31.5556	1.66003	0.91744	13.1384	3.72921
chr4	82839641	82840141	Gm11185	.	+	ENSMUSG00000083245.1	8.33333	12.3333	31.6667	5	8	1.33333	4	3	6.66667	3.66667	8.66667	3	4	1	2	2.66667	3.66667	4.66667	0.666667	1	-3.19753	2.01235	23.7901	11.0926	13.9568	10.037	13.9691	15.0988	23.1852	15.5926	14.6235	11.1543	11.9198	9.11728	10.037	9.10494	10.4753	14.213	8.80864	0.545025	0.50718	0.61884	0.49351
chr4	84320740	84321240	Bnc2	.	-	ENSMUSG00000028487.10	8.33333	0	0.333333	0	0	0	1.33333	0	0.333333	0	0.666667	0	0	0	0	0.333333	0	0	0	1	4.78549	0.143519	0.378086	-0.143519	-0.143519	-0.143519	1.46142	-0.143519	0.91821	-0.143519	0.430556	-0.143519	-0.143519	-0.143519	-0.143519	-0.0694444	-0.143519	-0.143519	-0.143519	0.98167	2.34368	1.84019	0.581355
chr4	84074778	84075278	Gm12421	.	-	ENSMUSG00000083743.1	2.66667	3	3.66667	0	0	0	0	0	0	0	0.333333	1	0	0	0	0	0	0	0	1	-1.00309	-0.0277778	1.17593	2.21296	2.21296	2.21296	2.21296	2.21296	2.21296	2.21296	2.45988	3.41049	2.21296	2.21296	2.21296	2.21296	2.21296	2.21296	2.21296	0.756445	0.378295	0.396355	0.576315
chr4	84343516	84344016	Gm12420	.	+	ENSMUSG00000081775.1	7	5	5.33333	0	0	0	0	0	0	0	0.666667	1.5	1.33333	1	0	0	0	0	0	1	0.260802	0.205247	1.59414	3.48611	3.48611	3.48611	3.48611	3.48611	3.48611	3.48611	4.06019	5.21451	4.95525	4.76389	3.48611	3.48611	3.48611	3.48611	3.48611	0.947705	0.196775	0.300345	0.515295
chr4	87679018	87679518	Mllt3	.	-	ENSMUSG00000028496.10	2755.67	682.667	478.667	865	627	115.667	76.6667	10.6667	14.3333	12.6667	477.333	290	397.667	599.5	514	907.667	436.667	80.6667	56	1	4957.82	1053.27	635.84	639.549	371.515	76.3549	47.5802	-35.6296	-26.2469	-30.5617	245.46	184.049	256.321	426.898	445.13	498.506	196.914	29.1235	-6.56173	1.18815	2.58752	1.88639	0.31115
chr4	87679154	87679654	Gm12631	.	+	ENSMUSG00000084809.1	8	12.3333	0	0	0	0	0	0	0	0	0	3	0.666667	0	0	2.66667	0	0	0	1	4.40741	9.85185	0	0	0	0	0	0	0	0	0	3.31481	0.765432	0	0	1.26543	0	0	0	1.54304	2.72066	2.03021	0.21206
chr4	88409362	88409862	Gm13284	.	+	ENSMUSG00000082789.1	0.333333	4	0.333333	0.666667	1	1.66667	0.333333	0	0	0.333333	0.333333	0	0	0	1	2.66667	3	0.666667	0	1	-0.381173	2.43364	-0.195988	0.751543	1.05401	3.1713	0.535494	0.430556	0.430556	1.14043	0.677469	0.430556	0.430556	0.430556	1.64043	1.69599	2.57253	1.36883	0.430556	2.3095	3.65188	3.98438	0.937005
chr4	88773880	88774380	Gm12602	.	-	ENSMUSG00000085569.1	5.66667	10.6667	0	2	0	0	0	0	0.666667	0	0	0	0	0	0	0	0	0	0	1	3.20216	8.76389	0.313272	0.939815	-0.313272	-0.313272	-0.313272	-0.313272	1.50772	-0.313272	-0.313272	-0.313272	-0.313272	-0.313272	-0.313272	-0.313272	-0.313272	-0.313272	-0.313272	0.99929	1.15454	0.643455	1.58868
chr4	89111085	89111585	Gm12608	.	-	ENSMUSG00000080808.1	4.33333	0	0	0	0	0	3	0	0	0	0	0	0	0	0	0	0	0.333333	2	1	2.08025	-0.0617284	-0.0617284	0.0617284	0.0617284	0.0617284	4.49383	0.0617284	0.0617284	0.0617284	0.0617284	0.0617284	0.0617284	0.0617284	0.0617284	0.0617284	0.0617284	0.580247	2.58642	0.45313	0.88284	0.3659	0.43272
chr4	90523323	90523823	Gm12632	.	+	ENSMUSG00000082622.1	1.66667	2.33333	3	0	0	0	0	0	0	0	0.333333	0	0	0	0	0	0	0	0	1	-1.34414	-0.337963	0.729938	2.04167	2.04167	2.04167	2.04167	2.04167	2.04167	2.04167	2.28858	2.04167	2.04167	2.04167	2.04167	2.04167	2.04167	2.04167	2.04167	0.42537	0.1566	0.334635	0.38868
chr4	90704340	90704840	Gm12643	.	+	ENSMUSG00000079962.2	55.6667	75.3333	111.667	11.6667	15.5	3.33333	3	2.33333	0	1	5.33333	2.5	1.33333	2	0.666667	4.66667	7.66667	2	3	1	-21.5386	10.5787	56.6466	73.8472	78.0756	70.8534	70.2052	71.6497	65.7731	67.9151	70.0448	68.5818	67.2423	68.1065	66.6003	68.0694	70.9213	68.5633	69.2793	0.144745	0.1261	0.408665	0.51553
chr4	91858190	91858690	Gm12666	.	-	ENSMUSG00000066107.6	124.333	127.333	163.667	17	16.5	6.66667	2.66667	0.666667	1.66667	1	14	15	10.3333	5.5	3.33333	14.3333	13.3333	10	3.33333	1	41.7747	59.5957	98.6914	95.5957	96.5833	93.4167	87.5031	85.5833	87.75	85.7562	94.6759	98.8858	92.9475	89.1451	87.2593	90.8735	92.3981	96.6944	87.4599	0.124595	0.07346	0.09601	0.228805
chr4	92932729	92933229	Gm12642	.	-	ENSMUSG00000082325.1	14.6667	23.3333	31.3333	1.66667	0	0	0	0	0	0	0	0	0	0	0.333333	0	0.666667	0.333333	0	1	-11.8534	-0.810185	10.5417	21.8225	20.7608	20.7608	20.7608	20.7608	20.7608	20.7608	20.7608	20.7608	20.7608	20.7608	21.2114	20.7608	21.304	21.2793	20.7608	0.480755	0.51686	0.430245	0.78023
chr4	93468773	93469273	Gm12650	.	+	ENSMUSG00000073797.4	1.33333	2.33333	4	0	0	0	0	0	0.333333	0.333333	0	0	0	0	0	0.333333	0.333333	0	0	1	-1.1821	-0.0339506	2.00926	1.73765	1.73765	1.73765	1.73765	1.73765	2.79938	2.44753	1.73765	1.73765	1.73765	1.73765	1.73765	1.81173	1.98457	1.73765	1.73765	0.59027	0.263345	0.37397	0.86521
chr4	94092029	94092529	Gm12648	.	-	ENSMUSG00000085931.1	0.333333	1.66667	0	0	0.5	0	0.333333	0	0	0	0	0	0	0	0.333333	4.66667	0.666667	0.333333	0	1	0.0493827	1.20988	0	0	0.246914	0	0.104938	0	0	0	0	0	0	0	0.450617	2.2963	0.54321	0.518519	0	0.76772	0.702635	0.543605	0.581355
chr4	94062098	94062598	Gm12654	.	+	ENSMUSG00000081508.1	0	3	0	1.33333	0	0	0	0	0	0	0	0	0	0	0	0	0	1	0	1	0.197531	2.38272	0.197531	0.592593	-0.197531	-0.197531	-0.197531	-0.197531	-0.197531	-0.197531	-0.197531	-0.197531	-0.197531	-0.197531	-0.197531	-0.197531	-0.197531	1.24691	-0.197531	0.553765	0.263345	0.25758	0.471255
chr4	94718663	94719163	Jun	.	-	ENSMUSG00000052684.3	5394	3175.33	2412.67	1281	227.5	232.667	253	246	442.667	924	1554	1587	3446.33	1566	2876.67	1665	1168.67	809.333	4948.33	1	8054.54	2989.07	1033.23	3290.2	2344.67	2445.05	2490.64	2580.83	2801.68	3358.33	3274.2	3546.69	5010.3	3501	4967.22	3320.84	2917.81	2875.88	5632.95	1.81113	2.15937	3.54142	1.24381
chr4	95739147	95739647	Hspe1-ps6	.	-	ENSMUSG00000083880.1	4.33333	5.33333	9	0	0	0	0	0	0	0	0	0	0	0	0	0	0	0	0	1	-0.841049	0.979938	5.62809	2.98302	2.98302	2.98302	2.98302	2.98302	2.98302	2.98302	2.98302	2.98302	2.98302	2.98302	2.98302	2.98302	2.98302	2.98302	2.98302	0.08936	0.37287	0.13958	0.291995
chr4	97439174	97439674	Nfia	.	+	ENSMUSG00000028565.11	1943.33	648.667	275.667	533	355.5	135	182.667	314.333	628.333	828.333	209	242	454.333	494	686	500	269.667	222.333	533.667	1	3328.78	943.402	321.572	392.249	226.626	149.718	216.144	457.712	755.817	1071.23	131.589	197.583	351.527	385.62	667.947	284.055	151.99	200.891	434.478	0.72741	1.40968	1.08378	0.192905
chr4	98062225	98062725	Inadl	.	+	ENSMUSG00000061859.9	301	192.667	14	191	89	4.66667	3.66667	4.33333	18.6667	58	4.33333	4	7	6	24.6667	122	47	4	6.33333	1	415.699	258.15	38.1127	105.005	36.054	-17.4151	-18.983	-14.4769	17.6497	111.418	-20.9522	-20.2299	-17.7299	-18.5262	-0.816358	41.6806	5.20833	-19.088	-17.8287	2.31697	1.55776	3.07528	1.68203
chr4	98328077	98328577	AL627124.1	.	+	ENSMUSG00000076294.1	1.66667	4	0	0	0	0	0	0	0	0	0	0	0	0	0	0	0	0	0	1	0.697531	2.8642	0	0	0	0	0	0	0	0	0	0	0	0	0	0	0	0	0	0.27188	0.181525	0.478455	0.664625
chr4	98330806	98331306	Gm12846	.	+	ENSMUSG00000081046.1	2.66667	3.33333	2	0.333333	0	0	0	0	0	0	0	0	0	0	0	0.666667	0.666667	0	0	1	-0.0895062	1.07099	0.558642	1.44136	1.29938	1.29938	1.29938	1.29938	1.29938	1.29938	1.29938	1.29938	1.29938	1.29938	1.29938	1.53395	1.84259	1.29938	1.29938	0.60916	0.548825	0.70437	0.98128
chr4	98460208	98460708	A730085A09Rik	.	+	ENSMUSG00000085843.1	3.66667	3.33333	1.66667	1	1	1	0.666667	1	0	0	1	2	1.66667	0	0.666667	2.33333	3	2	0.333333	1	0.0972222	0.739198	-0.118827	2.21759	2.25463	3.34722	2.18673	4.48302	1.63117	1.63117	2.56944	3.86574	3.45216	1.63117	2.45833	2.7608	3.77315	4.4213	2.21759	0.499645	0.641635	0.35702	0.61966
chr4	99097695	99098195	Gm12684	.	-	ENSMUSG00000081150.1	3.33333	3.66667	6.33333	0	0	0	0	0	0	0	0	0	0	0	0	0	0	0	0	1	-2.12963	-1.01852	2.4321	3.66667	3.66667	3.66667	3.66667	3.66667	3.66667	3.66667	3.66667	3.66667	3.66667	3.66667	3.66667	3.66667	3.66667	3.66667	3.66667	0.747565	0.6736	0.30962	0.496145
chr4	99379413	99379913	Gm12682	.	-	ENSMUSG00000086592.1	2.33333	4.33333	4.33333	0.666667	1	1.33333	0.333333	0	0	0.333333	0.666667	0	1.66667	0	0.333333	3.66667	2	2.33333	0	1	0.212963	2.29321	3.1821	1.1821	1.48457	3.05864	0.966049	0.861111	0.861111	1.57099	1.43519	0.861111	2.6821	0.861111	1.31173	2.66975	2.3179	4.1142	0.861111	2.10302	1.55087	0.95307	0.606475
chr4	99724874	99725374	Gm12702	.	+	ENSMUSG00000085142.1	3.66667	0	0	0.333333	0	0.666667	0.333333	0	0	0.333333	0	0.5	0.333333	0	0	0.666667	2	0	0.666667	1	1.76389	0.0354938	0.0354938	0.106481	-0.0354938	1.17438	0.0694444	-0.0354938	-0.0354938	0.674383	-0.0354938	0.575617	0.334877	-0.0354938	-0.0354938	0.199074	1.4213	-0.0354938	0.933642	1.89146	1.99472	1.08155	0.3693
chr4	100034414	100034914	Gm12706	.	-	ENSMUSG00000080967.1	1.33333	1.33333	0	0	0	0	0	0	0	0	0	0	0	0	0	0	0	0	0	1	0.555556	0.969136	0	0	0	0	0	0	0	0	0	0	0	0	0	0	0	0	0	0.054125	0.128885	0.248305	0.45761
chr4	101721482	101721982	Gm12799	.	-	ENSMUSG00000082264.1	50	78.3333	93	24.3333	26	16.3333	12.6667	8.33333	8	4.66667	27.6667	18	13	11	6	26.6667	38.6667	17.3333	10.6667	1	-1.31173	40.1512	60.6821	56.7562	60.108	62.5617	59.4352	58.0278	58.2191	49.7932	60.392	58.2191	51.2932	50.0154	46.2809	53.6883	64.6019	62.0031	50.5895	0.587735	0.564075	0.6971	0.495915
chr4	104585810	104586310	1700024P16Rik	.	+	ENSMUSG00000078612.2	49	2.66667	0.666667	2.33333	0	0	0	0	0	0	2.66667	0	0	0	0	5.33333	0	0	0	1	38.3534	2.73611	1.36574	0.689815	-0.779321	-0.779321	-0.779321	-0.779321	-0.779321	-0.779321	1.45525	-0.779321	-0.779321	-0.779321	-0.779321	1.88117	-0.779321	-0.779321	-0.779321	1.44114	1.02287	0.687025	0.43536
chr4	104782245	104782745	Prkaa2	.	-	ENSMUSG00000028518.8	382.333	89.6667	2	65	36.5	0.666667	0	0	0	0	16.3333	0	0	0	0	27	8	0	0	1	531.656	107.032	14.909	31.017	14.4676	-11.841	-13.0509	-13.0509	-13.0509	-13.0509	-0.29784	-13.0509	-13.0509	-13.0509	-13.0509	0.924383	-7.625	-13.0509	-13.0509	2.04142	2.15102	2.82131	0.31115
chr4	105047301	105047801	Gm12722	.	-	ENSMUSG00000081819.1	0	1.66667	1.33333	0	1	0	0	0	0.333333	0	0	0	0	0	0	0	0	0	0	1	-1.06944	0.140432	0.140432	1.06944	1.6929	1.06944	1.06944	1.06944	2.13117	1.06944	1.06944	1.06944	1.06944	1.06944	1.06944	1.06944	1.06944	1.06944	1.06944	0.81437	0.51407	0.526255	0.43249
chr4	105250694	105251194	Gm12726	.	+	ENSMUSG00000082061.1	3.33333	2.66667	6	2	0.5	0	0	0.333333	1	0	0.333333	0.5	0	0	0.333333	2.66667	1.33333	0	0	1	-0.858025	-0.438272	3.38272	3.64815	2.64198	2.39506	2.39506	3.52469	5.04321	2.39506	2.64198	3.00617	2.39506	2.39506	2.84568	3.66049	3.37654	2.39506	2.39506	0.35997	0.38108	0.52666	1.04804
chr4	105466573	105467073	Gm12728	.	+	ENSMUSG00000083780.1	7	7	10.3333	2.33333	1.5	0.666667	1.33333	0	0.333333	0	0.333333	1	0	0	0.333333	1	0.333333	1.66667	0	1	-1.52778	0.0277778	4.63889	6.74383	6.36728	6.48457	6.87963	5.27469	6.33642	5.27469	5.5216	6.47222	5.27469	5.27469	5.72531	5.68827	5.5216	7.58333	5.27469	0.563915	0.431085	0.83347	0.62586
chr4	105771278	105771778	Gm12727	.	+	ENSMUSG00000082768.1	33	33	19.3333	1.33333	0	0	0	0	1	1.33333	0	0.5	0	0	0.333333	0.666667	0	0.666667	0	1	7.95679	14.0679	3.01852	16.358	15.5679	15.5679	15.5679	15.5679	18.216	18.3889	15.5679	16.179	15.5679	15.5679	16.0185	15.8025	15.5679	16.5062	15.5679	0.472015	0.873165	0.66584	0.99252
chr4	105810133	105810633	Gm12725	.	-	ENSMUSG00000081189.1	3.33333	2	3	0	0	0.666667	2.33333	0	0	0	0	0.5	0	0	0	0	0	0	0	1	-1.33488	-1.41512	-0.100309	2.87191	2.87191	4.08179	6.22377	2.87191	2.87191	2.87191	2.87191	3.48302	2.87191	2.87191	2.87191	2.87191	2.87191	2.87191	2.87191	0.650735	0.343695	0.400595	0.617255
chr4	106403280	106403780	Heatr8	.	-	ENSMUSG00000047502.8	3.33333	0.333333	0	0.333333	1	0	0.333333	0	0	0	0	1	0	1.5	0	0	0	0	0	1	1.57253	0.214506	0.0354938	0.106481	0.587963	-0.0354938	0.0694444	-0.0354938	-0.0354938	-0.0354938	-0.0354938	1.16204	-0.0354938	1.83488	-0.0354938	-0.0354938	-0.0354938	-0.0354938	-0.0354938	1.01944	0.23695	0.34391	0.91258
chr4	107432828	107433328	Gm12906	.	-	ENSMUSG00000084874.2	23.3333	35.6667	56	5	10	10.6667	9.33333	11.3333	33.6667	8.66667	7.66667	3.5	3.33333	4.5	4.33333	4.33333	9.66667	2.33333	6	1	-15.6373	0.912037	28.6404	34.3287	38.9028	46.6065	45.6096	55.1991	104.304	50.2917	37.1435	34.8966	34.4398	35.767	35.767	33.2299	37.662	34.3287	37.4583	0.63058	1.10307	0.43105	1.12992
chr4	110186087	110186587	Gm12807	.	-	ENSMUSG00000082348.1	3.66667	7.66667	6.33333	0.666667	0	0	1.66667	0	0	0	0	0	0	0	0.666667	0	0	0	0	1	-3.44136	0.669753	0.929012	5.49074	5.16975	5.16975	7.34259	5.16975	5.16975	5.16975	5.16975	5.16975	5.16975	5.16975	5.99691	5.16975	5.16975	5.16975	5.16975	0.411555	0.217595	0.26101	0.53158
chr4	110962472	110962972	Gm12804	.	+	ENSMUSG00000081068.1	15.3333	16.3333	18.3333	0.333333	1	0	1.33333	2.33333	4.33333	4.66667	3	1	0.666667	1.5	2.33333	0.333333	1	1	0.333333	1	1.01312	4.96991	9.22299	8.58565	9.06713	8.44367	10.0486	14.3202	18.635	18.3387	10.9931	9.6412	9.2091	10.314	10.9931	8.51775	9.1659	9.88812	9.03009	0.12713	0.19267	0.4954	0.31952
chr4	111100288	111100788	n-R5s191	.	-	ENSMUSG00000084673.1	4	0	0	1	0	0	0	0	0	0	0	0	0	0	0	3	0	0	0	1	2.1034	0.146605	0.146605	0.439815	-0.146605	-0.146605	-0.146605	-0.146605	-0.146605	-0.146605	-0.146605	-0.146605	-0.146605	-0.146605	-0.146605	1.31019	-0.146605	-0.146605	-0.146605	0.26554	0.209235	0.46655	0.294865
chr4	112628641	112629141	Gm12816	.	-	ENSMUSG00000083011.1	298	365	449	116	139.5	20.6667	12.6667	3	1.33333	1.66667	117.667	58.5	42.3333	29.5	32	102.667	87.3333	48	10	1	191.917	301.954	347.454	270.101	285.718	222.496	213.601	201.323	197.416	197.583	273.089	247.712	229.431	219.089	224.518	249.262	248.922	250.027	204.231	0.427905	0.128885	0.40019	0.44373
chr4	112652168	112652668	Gm12818	.	-	ENSMUSG00000082678.1	5	5.66667	11	1.33333	1.5	0	1.66667	0	0	0	0.333333	1	2.66667	0.5	0.333333	2.33333	2	0.333333	0	1	-1.21605	0.493827	6.88889	4.53086	4.83333	3.74074	5.91358	3.74074	3.74074	3.74074	3.98765	4.93827	6.49383	4.48148	4.19136	4.87037	5.19753	4.25926	3.74074	0.460605	1.05601	0.81773	0.52344
chr4	114581253	114581753	Foxd2	.	-	ENSMUSG00000055210.3	27.3333	11.6667	5.33333	10	2	12.6667	12.6667	0	0.666667	0	5	8	12.6667	17	9.33333	11.3333	12.6667	13	1.33333	1	19.3519	9.85185	5.64815	6.26543	0.888889	17.5185	18.9691	-0.567901	1.25309	-0.567901	3.51852	7.7716	10.5988	14.2716	9.01852	5.24691	7.87654	16.1975	1.21605	1.14531	2.35057	2.8808	0.496375
chr4	114913937	114914437	Gm12834	.	-	ENSMUSG00000081138.1	5	6.66667	6	0	0	0	0	0	0	0.666667	0	0	0	0	0	0	0	0.333333	0	1	-1.79321	0.75	1.45988	4.3179	4.3179	4.3179	4.3179	4.3179	4.3179	5.73148	4.3179	4.3179	4.3179	4.3179	4.3179	4.3179	4.3179	4.83642	4.3179	0.72628	0.16217	0.300745	0.4825
chr4	115320072	115320572	Cyp4b1	.	-	ENSMUSG00000028713.10	2.66667	0	8	0.666667	0	0	0	0	0	0	0	0	0	0	0	1.33333	2.66667	0	0	1	1.14352	-0.066358	7.53858	0.387346	0.066358	0.066358	0.066358	0.066358	0.066358	0.066358	0.066358	0.066358	0.066358	0.066358	0.066358	0.652778	1.96451	0.066358	0.066358	0.76645	0.723455	0.30458	0.606475
chr4	115324743	115325243	Gm12848	.	+	ENSMUSG00000082043.1	0	0.333333	2.33333	0	0	0	0	0	0	0	0	0	0	0	0	6	0	0	0.666667	1	-0.908951	-0.729938	1.27623	0.908951	0.908951	0.908951	0.908951	0.908951	0.908951	0.908951	0.908951	0.908951	0.908951	0.908951	0.908951	3.94599	0.908951	0.908951	1.87809	0.323465	0.540465	0.26565	0.19841
chr4	115690281	115690781	Faah	.	-	ENSMUSG00000034171.7	285.333	85	26.3333	112	74	9.33333	11.3333	11.6667	4.66667	3.33333	11.3333	3.5	0	9	0	119.667	24.6667	2	0.666667	1	378.961	103.761	40.7176	58.5972	36.7022	-1.53241	2.52932	9.79475	-3.98302	-7.91512	-6.02623	-11.125	-14.946	-6.47068	-14.946	49.554	1.00463	-12.1559	-13.9769	2.67821	1.16832	2.09536	0.61943
chr4	115873307	115873807	Gm12952	.	-	ENSMUSG00000081459.3	72	80	101	19.6667	14	4.33333	1.66667	3.66667	3	5.33333	25	23	10	11.5	11.3333	22	30.3333	9.66667	7	1	15.6867	36.2361	63.4954	59.912	57.0972	52.7083	48.233	54.5972	53.3194	57.5015	64.7022	68.9614	55.1157	56.6404	57.4552	57.3935	65.3688	58.7207	53.3194	0.78167	1.00483	0.817325	0.71417
chr4	117401654	117402154	Gm12844	.	-	ENSMUSG00000084260.1	323	324.333	444.667	67	72	100.333	98.3333	104	151	103.667	79.6667	75	111	163.5	98.6667	74	82.3333	91	119.333	1	191.325	194.39	303.161	278.99	284.015	354.076	363.317	418.002	511.836	459.916	289.441	301.021	321.725	361.947	325.095	273.731	285.274	329.404	340.286	0.650735	0.968915	0.639615	1.19907
chr4	118032344	118032844	Hyi	.	+	ENSMUSG00000006395.9	184	258.333	103	164.667	139.5	94	112.333	109	70.6667	43.6667	69	59	59.3333	83.5	118	133.667	145.667	61.6667	82	1	196.167	319.72	98.8927	122.922	104.434	126.904	157.805	204.57	159.561	117.638	61.8233	66.9159	61.6011	79.6073	124.706	85.5147	99.9282	81.8233	87.1505	3.777	3.45673	3.95352	0.763715
chr4	118129868	118130368	Mpl	.	-	ENSMUSG00000006389.6	3697.33	736	9	1311.67	217.5	0.333333	0.333333	6.66667	0	0	0.333333	0	1	0	0.666667	424.333	48	0	0	1	7027.94	1356.33	283.869	846.199	-136.338	-274.622	-275.153	-260.326	-275.258	-275.258	-275.011	-275.258	-274.094	-275.258	-274.431	-32.9336	-244.968	-275.258	-275.258	0.95531	0.83035	1.12895	0.92623
chr4	118862366	118862866	Ermap	.	-	ENSMUSG00000028644.9	702.667	398.667	180.667	147.667	56.5	0	2	0	8.66667	12	0	0	0	4	15.3333	332.333	24	3.66667	24	1	993.293	481.698	130.463	169.917	112.247	71.2037	73.9444	71.2037	91.0988	97.5247	71.2037	71.2037	71.2037	75.4506	86.2901	259.139	86.7346	76.1914	94.2531	1.02198	0.45044	0.3304	0.53181
chr4	119193344	119193844	Gm12957	.	+	ENSMUSG00000084379.1	2	2.33333	4.33333	0.333333	0	0	0	0	0	0	0	0	0	0	0	0	0	0	0	1	-3.24537	-2.4429	-0.103395	4.28858	4.1466	4.1466	4.1466	4.1466	4.1466	4.1466	4.1466	4.1466	4.1466	4.1466	4.1466	4.1466	4.1466	4.1466	4.1466	1.4386	1.39281	0.87401	1.55427
chr4	121870571	121871071	Gm12896	.	+	ENSMUSG00000083558.1	5.33333	13	21.3333	0	1.5	1.33333	2.66667	0.666667	0	0.666667	0	0	0	0.5	0	0	0	0	0	1	-5.68827	2.15123	12.3549	8.42901	9.5216	10.6265	12.3179	10.3981	8.42901	9.84259	8.42901	8.42901	8.42901	9.16975	8.42901	8.42901	8.42901	8.42901	8.42901	2.08426	2.57359	2.18976	0.983915
chr4	122132202	122132702	Gm12895	.	+	ENSMUSG00000083365.1	5.33333	13	21.3333	0	1.5	1.33333	2.66667	0.666667	0	0.666667	0	0	0	0.5	0	0	0	0	0	1	-5.68827	2.15123	12.3549	8.42901	9.5216	10.6265	12.3179	10.3981	8.42901	9.84259	8.42901	8.42901	8.42901	9.16975	8.42901	8.42901	8.42901	8.42901	8.42901	2.31838	2.61654	2.3132	1.14953
chr4	122602825	122603325	Gm12891	.	+	ENSMUSG00000080929.1	9.33333	13.6667	26.6667	0.333333	2	1.66667	1.33333	0.333333	0.333333	0.666667	2.33333	1	1	0.5	0.333333	3.33333	3.66667	1.66667	2	1	-6.00772	-0.236111	14.8873	11.4522	12.767	14.0509	12.9151	12.4398	12.3719	12.7238	13.3102	12.5077	12.4738	12.0509	11.7608	12.9398	13.946	13.6188	13.8349	0.70105	0.291055	0.408665	0.661295
chr4	122910548	122911048	Heyl	.	+	ENSMUSG00000032744.4	19.6667	2	1.33333	0	0	0	0	0	0	4	0	0	0	0	0	3	0.666667	0	0	1	12.2778	1.22222	0.975309	0.234568	0.234568	0.234568	0.234568	0.234568	0.234568	8.74074	0.234568	0.234568	0.234568	0.234568	0.234568	1.69136	0.777778	0.234568	0.234568	1.39322	0.72756	1.204	0.64478
chr4	122952465	122952965	Gm12900	.	-	ENSMUSG00000082634.1	2.33333	2.66667	1.33333	0	0	0	0	0	0	0	0	0	0	0	0	0	0	0	0	1	-1.37809	-0.49537	-1.24228	2.45216	2.45216	2.45216	2.45216	2.45216	2.45216	2.45216	2.45216	2.45216	2.45216	2.45216	2.45216	2.45216	2.45216	2.45216	2.45216	0.61917	0.9258	0.3304	0.587325
chr4	123464866	123465366	Rhbdl2	.	+	ENSMUSG00000043333.6	14	3	0	0	0	0	0	0	0	0	0	0	0.333333	0	0	0	0	0	0.666667	1	7.95679	1.69753	-0.487654	0.487654	0.487654	0.487654	0.487654	0.487654	0.487654	0.487654	0.487654	0.487654	0.858025	0.487654	0.487654	0.487654	0.487654	0.487654	1.45679	0.68597	0.51964	0.85626	0.559335
chr4	125840485	125840985	1700029G01Rik	.	-	ENSMUSG00000073758.4	53	13.6667	3.66667	11.6667	17	2.33333	2.66667	0.666667	1.33333	13.3333	8.66667	3.5	2.66667	3.5	0.666667	17	8.33333	5	1.66667	1	42.071	11.5648	3.87963	7.58333	12.8735	3.20062	3.39815	1.4784	2.86111	29.3364	6.29321	3.33025	2.26235	3.26852	0.33642	8.13889	5.19444	6.3179	1.69444	1.29513	0.674925	0.668875	0.620125
chr4	126153665	126154165	Gm12929	.	-	ENSMUSG00000084099.1	12.6667	14.3333	26.6667	5	7.5	1	0.666667	2	2	4.66667	4	3.5	4	5.5	5.33333	4	4.33333	1.33333	2	1	-3.84182	0.318673	14.794	14.6566	17.1319	13.1196	11.9591	16.5517	16.3449	21.2986	14.7554	15.2245	15.4838	16.9344	17.0887	13.3727	14.4406	13.2616	13.9282	0.97293	0.60293	1.29458	0.730225
chr4	126800684	126801184	Gm12942	.	+	ENSMUSG00000070737.4	176	185.667	127.667	160.333	160	137.667	147.667	170.667	124.667	108.333	147	103	67.6667	153	119	314	241.333	172.667	230.667	1	196.647	223.018	140.268	107.019	105.439	158.766	185.069	283.433	236.242	236.34	99.2353	91.0625	54.9853	118.883	113.593	178.445	142.63	165.198	200.445	0.70359	0.171845	0.283395	0.23144
chr4	128546390	128546890	Gm12969	.	-	ENSMUSG00000084011.1	1	2.33333	3.33333	0	0	0.666667	0	0.666667	0	0.666667	0	0	0	0	0	0	0	0.666667	0.666667	1	-2.21759	-0.859568	0.554012	2.56327	2.56327	3.77315	2.56327	4.53241	2.56327	3.97685	2.56327	2.56327	2.56327	2.56327	2.56327	2.56327	2.56327	3.50154	3.53241	0.38139	0.32991	0.7796	0.609115
chr4	128938398	128938898	C77080	.	-	ENSMUSG00000050390.6	234	112.333	11	78	39	3.66667	3.33333	0	1	0.333333	15	12	0.333333	11	1.66667	31.3333	36.6667	4	16	1	290.724	132.285	19.4769	43.091	20.2886	-3.27315	-3.84722	-8.84722	-6.19907	-8.13735	2.90586	3.44907	-8.47685	1.27006	-6.97685	7.62191	14.6528	-3.4213	7.03549	0.756445	0.96876	0.51779	0.67804
chr4	129250635	129251135	Lck	.	-	ENSMUSG00000000409.8	118	62.3333	5.33333	39	44	3.33333	2.33333	0	0	2.33333	3	0.5	1	1	5	35.6667	17	1.66667	0.666667	1	120.66	64.2222	8.40123	23.3827	29.2531	1.75926	0.0308642	-3.32099	-3.32099	1.69136	-0.771605	-2.70988	-2.15741	-2.04321	1.99383	15.7469	7.85802	-1.01235	-2.35185	4.90468	4.77739	2.62706	0.595005
chr4	129438910	129439410	Gm12967	.	-	ENSMUSG00000080944.1	6.66667	8.66667	13.3333	0	0.5	0	0	0	0	0	0.333333	0	0	0	0	0.333333	0.333333	0	0	1	-0.626543	2.58951	8.70062	4.15741	4.40432	4.15741	4.15741	4.15741	4.15741	4.15741	4.40432	4.15741	4.15741	4.15741	4.15741	4.23148	4.40432	4.15741	4.15741	5.31991	8.59894	4.8628	0.661755
chr4	129576086	129576586	Gm12966	.	+	ENSMUSG00000070729.5	883.667	704	789	154	118	141.667	108.333	148.667	149.333	121	173	157	121.667	174.5	124	134.667	179.333	131.667	178.333	1	970.808	610.308	556.765	523.26	499.143	582.853	560.254	671.501	694.995	679.809	534.902	554.087	516.958	557.476	539.316	494.032	527.482	551.004	577.421	0.927545	0.41158	0.636585	0.71084
chr4	129724768	129725268	Gm12963	.	-	ENSMUSG00000085517.1	3.66667	0	0	1.33333	0	0	0.333333	0	0	0	0	0	0	0	0	0	0	0	0	1	1.92593	0.197531	0.197531	0.592593	-0.197531	-0.197531	-0.0925926	-0.197531	-0.197531	-0.197531	-0.197531	-0.197531	-0.197531	-0.197531	-0.197531	-0.197531	-0.197531	-0.197531	-0.197531	2.88341	2.36009	2.51472	1.14139
chr4	129724833	129725333	Col16a1	.	+	ENSMUSG00000040690.9	51	12.6667	5.33333	25.6667	9	0	1.66667	0	0.333333	0.333333	0.333333	0	0	0	0	11.6667	1.33333	0	0	1	43.8997	14.5941	9.4892	13.2269	2.51698	-4.40895	-2.23611	-4.40895	-3.34722	-3.69907	-4.16204	-4.40895	-4.40895	-4.40895	-4.40895	1.5787	-3.42747	-4.40895	-4.40895	2.7374	2.2035	2.51472	1.11363
chr4	130125454	130125954	Nkain1	.	+	ENSMUSG00000078532.2	3.33333	12.3333	4.66667	4.66667	8	1	0	2.66667	10.6667	1	0.666667	0	0.333333	0	0	0.333333	0	0.333333	0	1	-2.64043	5.67438	0.186728	7.20216	10.2948	5.89352	4.17747	10.7454	28.2423	6.31944	4.75154	4.17747	4.54784	4.17747	4.17747	4.25154	4.17747	4.69599	4.17747	0.64693	0.864805	0.917575	0.454975
chr4	131704549	131705049	Gm13215	.	-	ENSMUSG00000081394.1	37.6667	37.3333	51.3333	2.33333	5.5	1	1.33333	2	2.33333	0.333333	5.33333	2.5	3.66667	4.5	4.33333	3.66667	6.66667	3.33333	1.33333	1	-7.11883	-1.14352	19.1034	36.4028	39.1682	36.6497	36.5386	40.0818	40.6312	35.6435	39.2052	37.7423	38.6682	39.625	39.625	36.7423	39.4028	39.4707	36.7176	0.825645	0.620965	0.674715	0.782635
chr4	133609502	133610002	Gm13060	.	+	ENSMUSG00000049410.8	3.33333	0	0	0.333333	0	0	0	0	0	1.33333	0.333333	0	0	0	0.333333	3.33333	0.333333	0	0	1	1.63426	0.0972222	0.0972222	0.0447531	-0.0972222	-0.0972222	-0.0972222	-0.0972222	-0.0972222	2.72377	0.149691	-0.0972222	-0.0972222	-0.0972222	0.353395	1.53241	0.149691	-0.0972222	-0.0972222	1.5694	1.29589	1.08761	0.49351
chr4	133755815	133756315	Gm13131	.	-	ENSMUSG00000081772.1	2	0.666667	4.66667	0	0	0	0.333333	0	0	0	0	0	0	0	0	0	0	0	0.666667	1	-2.5679	-3.01852	0.895062	3.46914	3.46914	3.46914	3.57407	3.46914	3.46914	3.46914	3.46914	3.46914	3.46914	3.46914	3.46914	3.46914	3.46914	3.46914	4.43827	0.52741	0.27991	0.669675	0.361155
chr4	133939515	133940015	Extl1	.	-	ENSMUSG00000028838.5	4.33333	7.33333	0.333333	0.333333	2.5	0.333333	0.666667	0	0	0	0	0	0.333333	0	0	0.333333	0.666667	0	0	1	2.17747	5.60957	0.270062	0.106481	1.79784	0.600309	0.520062	-0.0354938	-0.0354938	-0.0354938	-0.0354938	-0.0354938	0.334877	-0.0354938	-0.0354938	0.0385802	0.507716	-0.0354938	-0.0354938	0.978	0.70542	0.491165	1.01191
chr4	134699950	134700450	Gm16224	.	-	ENSMUSG00000084986.1	26	16.3333	2.66667	11.6667	4	0	0	0	0	0	1.33333	0	0	0	0.333333	14.3333	1	0	0	1	18.3148	13.9815	3	7.50617	2.42593	-0.567901	-0.567901	-0.567901	-0.567901	-0.567901	0.641975	-0.567901	-0.567901	-0.567901	-0.117284	6.69136	0.154321	-0.567901	-0.567901	0.213955	0.74134	0.60653	0.86544
chr4	135129295	135129795	Grhl3	.	-	ENSMUSG00000037188.7	14.3333	3.33333	0.666667	2.66667	0	0	0	0	4	0.666667	0	2	3.33333	8.5	0.666667	0.666667	0.333333	0	0.666667	1	9.10802	2.79938	1.01543	1.28704	-0.429012	-0.429012	-0.429012	-0.429012	9.06481	0.984568	-0.429012	1.80556	2.93519	7.66358	0.398148	-0.194444	-0.182099	-0.429012	0.540123	1.26116	0.832835	0.713245	1.05881
chr4	135272263	135272763	Gm12989	.	-	ENSMUSG00000083678.1	76.3333	107.667	187	34	42	13	13	20.3333	39.3333	10.6667	48.6667	27	20.3333	16.5	14	36.3333	32	16.3333	11	1	-4.83179	45.1744	138.958	95.017	102.64	89.9552	91.5478	113.894	156.554	94.9799	106.035	97.9244	88.9244	85.838	85.3256	91.0231	91.7577	92.3071	82.4491	1.38448	0.805275	1.28347	0.484905
chr4	135312360	135312860	Gm12988	.	-	ENSMUSG00000082743.1	14.3333	7	8.66667	3.33333	0	0.666667	0	0	0	1.33333	0.666667	0	0	0	0	0	0	0	0	1	5.0571	1.68056	4.65586	5.76389	3.62191	4.83179	3.62191	3.62191	3.62191	6.4429	4.19599	3.62191	3.62191	3.62191	3.62191	3.62191	3.62191	3.62191	3.62191	0.682165	0.515535	0.22248	0.44373
chr4	135553187	135553687	Gm13007	.	+	ENSMUSG00000083852.1	94.3333	109	183.333	4	5.5	15	14.6667	11.6667	26.3333	24.3333	4.66667	6.5	16.3333	5	13	8.33333	12.3333	15.3333	27.6667	1	-6.84568	23.9321	110.58	97.2222	98.9074	115.636	117.309	119.414	153.231	151.784	98.4938	101.506	108.79	99.8086	107.617	98.9198	102.895	114.302	121.315	0.53995	0.7192	1.26029	1.27924
chr4	136017914	136018414	6030445D17Rik	.	+	ENSMUSG00000066178.2	26.6667	0	0	14.3333	0	0	0	0	0	0	0	0	0	0	0	2.66667	0	0	0	1	20.8503	2.49228	2.49228	7.47685	-2.49228	-2.49228	-2.49228	-2.49228	-2.49228	-2.49228	-2.49228	-2.49228	-2.49228	-2.49228	-2.49228	-1.22685	-2.49228	-2.49228	-2.49228	1.40591	2.18855	1.70788	0.75511
chr4	136140325	136140825	Gm12987	.	-	ENSMUSG00000082711.1	13.3333	26.3333	25.3333	5.66667	3.5	5.66667	6.33333	3.66667	2.33333	6.33333	6	3	9.33333	4.5	10	7	7	5	14.3333	1	-1.41821	13.5139	15.2423	13.1219	12.0231	17.8318	19.2824	17.9244	15.0849	23.2392	14.2392	12.7022	17.9059	14.0787	19.554	12.9491	14.091	16.196	23.6343	0.323465	1.55234	0.595645	0.90925
chr4	136165471	136165971	Gm12986	.	-	ENSMUSG00000083054.1	2	1	2	0.666667	0	0	0	0	0.666667	0	0	0	0.666667	1	0	0.666667	0	0.666667	0	1	-0.501543	-0.705247	0.455247	1.72377	1.40278	1.40278	1.40278	1.40278	3.22377	1.40278	1.40278	1.40278	2.16821	2.68056	1.40278	1.63735	1.40278	2.34105	1.40278	0.37505	0.93137	0.4843	0.61152
chr4	136776064	136776564	Gm13005	.	-	ENSMUSG00000080806.1	0.333333	1.66667	1	0	0	0	0	0	0	0	0.666667	0	0	0	0	0.666667	0	2	0	1	0.131173	1.29167	0.983025	-0.0817901	-0.0817901	-0.0817901	-0.0817901	-0.0817901	-0.0817901	-0.0817901	0.492284	-0.0817901	-0.0817901	-0.0817901	-0.0817901	0.152778	-0.0817901	2.70833	-0.0817901	0.12713	0.400585	0.37437	0.440865
chr4	136950957	136951457	Gm13004	.	+	ENSMUSG00000070667.6	115.667	118.667	139.667	18	18	4.33333	0.666667	2	4	1	18.3333	10	9	7	9	13	21	7	5.66667	1	33.3449	50.2215	73.1443	93.9514	95.4144	87.9205	81.8279	86.4205	90.7662	83.4144	95.5872	91.4637	89.5502	88.081	90.5687	87.8958	94.9884	90.6983	87.3711	0.500915	0.38108	0.600285	1.13348
chr4	137771378	137771878	2310026L22Rik	.	+	ENSMUSG00000078519.3	28.6667	8.33333	15.3333	21.6667	13	6.66667	12.3333	12	13	12	8	3	7.33333	3	2.66667	15.6667	23.6667	8.66667	15.6667	1	20.4475	7.08951	15.5833	14.3611	9.48457	9.09568	18.2562	24.6389	28.5154	25.6142	5.62654	2.60802	6.31173	2.64506	2.15741	7.23765	14.5895	10.6883	14.8364	0.108245	0.63343	0.230555	0.30324
chr4	138009978	138010478	Camk2n1	.	+	ENSMUSG00000046447.3	14	5.66667	0	0	0	0	0.666667	0	0	0	0	0	0	6	3.33333	4.66667	0	0	0	1	8.20988	4	-0.234568	0.234568	0.234568	0.234568	0.790123	0.234568	0.234568	0.234568	0.234568	0.234568	0.234568	6.22222	3.87963	2.53086	0.234568	0.234568	0.234568	0.776595	0.803955	0.382845	0.42962
chr4	138648658	138649158	Nbl1	.	-	ENSMUSG00000041120.6	1.33333	1	1	0.333333	0	0	0.333333	0	0	0	1	0	0	0	0.333333	0	0	0	10	1	0.518519	0.660494	0.864198	0.179012	0.037037	0.037037	0.141975	0.037037	0.037037	0.037037	0.975309	0.037037	0.037037	0.037037	0.487654	0.037037	0.037037	0.037037	10.2037	0.60789	0.431085	0.56479	0.393955
chr4	138893968	138894468	mmu-mir-2134-2	.	+	ENSMUSG00000087943.1	17487	9524.33	13545	73	105.5	70.6667	49	41.3333	68.6667	65.6667	49.3333	55.5	32	28.5	40.3333	34.3333	33.3333	30	28.6667	1	26510	8296.53	8935.93	9902.41	9924.78	9940.69	9924.64	9935.31	9996.38	10005.6	9888.52	9904.54	9880.8	9877.76	9891.64	9871.91	9874.64	9889.91	9881.03	4.53738	5.45303	6.98742	3.11117
chr4	138897847	138898347	Gm13019	.	+	ENSMUSG00000083404.1	1	0.666667	1	0.666667	0	0.333333	0	1	0	0	0	0	0	0	0.333333	0.666667	5.33333	1	7.66667	1	0.425926	0.530864	0.981481	0.240741	-0.0802469	0.555556	-0.0802469	2.7716	-0.0802469	-0.0802469	-0.0802469	-0.0802469	-0.0802469	-0.0802469	0.37037	0.154321	3.57407	1.3642	7.8642	0.88104	0.187095	0.67512	0.383175
chr4	140366657	140367157	Gm13032	.	+	ENSMUSG00000085918.1	2.66667	0.666667	0	0.666667	0.5	0.333333	0.333333	2.33333	0	0	0	0	0	0	0	0.333333	0	0	0	1	1.29012	0.530864	0.0802469	0.240741	0.166667	0.555556	0.0246914	5.7963	-0.0802469	-0.0802469	-0.0802469	-0.0802469	-0.0802469	-0.0802469	-0.0802469	-0.00617284	-0.0802469	-0.0802469	-0.0802469	0.6847	1.1975	1.14653	0.358055
chr4	140566082	140566582	Mfap2	.	+	ENSMUSG00000060572.10	15.3333	2.66667	2.33333	2.66667	0	4.33333	2	0.666667	0	0	1.33333	3.5	8.33333	3	5.33333	13.6667	2.66667	2	7.33333	1	3.65741	-3.84259	-3.6142	7.51543	5.79938	12.4475	8.54012	7.76852	5.79938	5.79938	7.00926	9.62037	13.5525	9.15123	11.4846	12.7685	7.69753	8.58951	13.4136	0.4544	0.812165	0.31769	0.60051
chr4	141161761	141162261	Fblim1	.	-	ENSMUSG00000006219.6	10	6.66667	4.33333	7	0.5	1.33333	3.66667	0.666667	0	1.33333	0.333333	0.5	0	0	9.33333	15.3333	0	1.33333	2.66667	1	5.94444	5.30247	4.27778	4.41975	0.0123457	1.96296	5.2963	1.73457	-0.234568	2.58642	0.0123457	0.376543	-0.234568	-0.234568	9.35185	7.54938	-0.234568	1.62346	2.97531	1.0799	0.91744	2.1837	0.64501
chr4	141179486	141179986	Slc25a34	.	-	ENSMUSG00000040740.7	5.33333	18	4.33333	5.66667	4.5	0	0	0	0	0.666667	1.33333	0	2	0	2	19	1.66667	0.333333	6	1	0.867284	13.1512	2.16975	5.60802	5.24383	1.87346	1.87346	1.87346	1.87346	3.28704	3.08333	1.87346	4.01543	1.87346	4.07099	11.571	3.08333	2.39198	8.25617	1.17433	1.19735	2.07257	1.66793
chr4	141795066	141795566	Kazn	.	-	ENSMUSG00000040606.6	149.333	98	19.3333	44	26	0	0	0.333333	0.333333	0	50.6667	15	3.33333	39.5	32.6667	37.3333	7	0	0	1	173.497	119.821	33.3395	15.5988	5.45679	-14.7531	-14.7531	-13.6235	-13.6914	-14.7531	21.1667	0.518519	-11.3889	17.963	16.3827	5.37037	-10.0494	-14.7531	-14.7531	1.74812	1.09764	1.52937	0.2975
chr4	142833021	142833521	Gm13050	.	-	ENSMUSG00000082575.1	278.667	291	355	36.3333	36.5	4.33333	6.66667	2	3	3	26.6667	22	18	17	12.6667	25	22	14	14.3333	1	172.415	198.267	233.406	207.98	210.461	189.591	193.36	188.091	190.202	189.326	202.807	204.894	198.511	197.782	195.597	195.782	197.165	200.85	197.19	0.498375	0.6582	0.80805	0.821865
chr4	142979070	142979570	Anp32b-ps1	.	+	ENSMUSG00000081792.2	2184	2641	3517	358.667	416	278.667	159.667	40	23	20.6667	426.667	318	259.333	162	52	399.667	455	325	123.667	1	1573.45	2071.54	2526.6	2483.92	2502.68	2515.24	2428.22	2310.14	2281.97	2278.31	2504.32	2494.42	2437.51	2357.76	2279.26	2457.58	2497.43	2521.33	2341.11	1.90175	1.62155	1.21711	0.697655
chr4	144116695	144117195	Gm13121	.	-	ENSMUSG00000083390.1	3.66667	1.66667	0.333333	1	0.5	0	0.333333	0	0	0	0	0.5	0.333333	0.5	0	0	0.333333	0	0	1	0.71142	0.192901	-0.782407	1.6034	1.26389	1.01698	1.12191	1.01698	1.01698	1.01698	1.01698	1.62809	1.38735	1.75772	1.01698	1.01698	1.26389	1.01698	1.01698	0.19887	0.386655	0.244065	0.55693
chr4	144138221	144138721	Gm13126	.	-	ENSMUSG00000082418.1	5	6.66667	12.6667	0	0	0.666667	0	0	0	0	0	0	0	0.5	0.333333	0.666667	1.33333	0	1	1	-4.87346	-2.33025	4.82407	7.39815	7.39815	8.60802	7.39815	7.39815	7.39815	7.39815	7.39815	7.39815	7.39815	8.13889	7.84877	7.63272	8.37963	7.39815	8.81173	0.52741	0.27302	0.426815	0.67804
chr4	145045285	145045785	Gm13223	.	+	ENSMUSG00000083081.1	2.66667	7	3.33333	0	1.5	0.333333	0	0	0	0	1.33333	1.5	0	0.5	0	1	0.666667	0	0	1	-1.29321	2.79938	0.614198	2.50309	3.59568	3.13889	2.50309	2.50309	2.50309	2.50309	3.71296	4.23148	2.50309	3.24383	2.50309	2.91667	3.0463	2.50309	2.50309	0.94897	0.503075	0.71244	1.04757
chr4	145053856	145054356	Smarca5-ps	.	+	ENSMUSG00000052912.6	169	227	334	56	53	36.3333	19.3333	10.6667	4.33333	5	51.3333	58	28.6667	17	10	51.3333	50	39.3333	15	1	-22.4985	72.1312	181.199	247.437	248.11	255.832	239.103	232.159	219.468	219.918	245.733	262.431	233.733	224.116	219.443	236.634	240.869	255.461	224.239	0.86849	1.10718	1.26331	1.06385
chr4	145166945	145167445	Gm13226	.	-	ENSMUSG00000083454.1	116	157.333	212.667	4	7.5	2.66667	0.333333	0	0.333333	0.666667	3.33333	3.5	3	2	0.666667	3	3.33333	1	3	1	0.449846	69.4776	124.78	117.118	120.297	118.723	114.674	114.569	115.63	115.982	117.39	118.39	117.63	116.902	115.396	116.025	116.902	116.013	118.075	1.241	0.759525	0.612995	0.67494
chr4	145222156	145222656	Gm13234	.	+	ENSMUSG00000083562.1	12.3333	16.6667	17.3333	12.6667	1	0.333333	0.333333	0	1	0.666667	2.66667	1	1.66667	0.5	0	0.666667	1	1.33333	0.666667	1	0.45679	6.91358	9.80864	15.716	7.46914	7.48148	6.95062	6.84568	9.49383	8.25926	9.08025	8.04321	8.66667	7.58642	6.84568	7.08025	7.5679	8.7037	7.81481	1.03199	0.68181	0.643855	0.64524
chr4	145231009	145231509	Gm13231	.	+	ENSMUSG00000081885.1	131.333	173	261	42.6667	40.5	28.6667	15.6667	7.33333	4.33333	4	35.6667	35	22	13	11.6667	41.6667	35	32.6667	10.6667	1	-10.9213	60.0941	149.4	175.903	176.718	184.156	170.514	162.736	156.693	155.008	172.335	180.255	165.31	158.292	158.255	168.884	168.816	185.637	157.193	1.31401	0.96172	1.04748	0.672305
chr4	145364371	145364871	Gm13243	.	+	ENSMUSG00000081192.1	16	14	10.6667	1.66667	0.5	2	0	2	1.33333	2	2	4.5	0.333333	1	0.666667	2.33333	1.33333	1.33333	0	1	4.59259	6.10494	4.93827	6.35185	5.53704	8.52469	5.29012	10.4383	8.64198	9.54938	7.01852	10.142	5.66049	6.5679	6.11728	6.41975	6.2716	7.14815	5.29012	1.87652	1.04632	1.14006	1.49658
chr4	145593577	145594077	Gm13240	.	-	ENSMUSG00000081710.1	11	11	8.33333	6.33333	7.5	3.66667	5	2.33333	6.66667	5.66667	3	2.5	1	4	1.66667	6.66667	4	2	2.33333	1	3.34105	5.71759	4.90278	7.27623	8.77006	8.61574	10.8071	8.91821	18.3873	15.338	5.59105	5.85031	4.20525	7.28858	4.91204	6.41821	5.86265	5.83179	5.89352	2.36362	1.45365	1.14046	1.79982
chr4	145915644	145916144	Gm4169	.	-	ENSMUSG00000090683.1	426.333	399	602	122.667	113.5	355.667	297.667	111.333	124	77	132.667	217	173.333	79	30	134	160.667	456.667	195.333	1	197.087	158.803	333.433	475.123	471.049	742.487	731.024	590.87	629.65	570.268	484.206	577.95	532.931	457.968	423.623	468.049	490.709	787.231	566.231	0.86722	0.77888	1.11767	0.71371
chr4	146191764	146192264	Gm13167	.	-	ENSMUSG00000081671.1	380.333	372.333	556	155	154.5	511.667	355	157	229.667	150.333	231.333	369	384.667	176	54.3333	188.333	229.667	674	256.667	1	211.495	204.921	368.272	406.323	404.737	778.694	688.583	564.774	681.512	611.373	453.018	604.262	608.262	440.851	353.78	406.015	438.586	869.447	524.218	1.35179	1.82389	2.22303	0.986785
chr4	146230709	146231209	Gm13168	.	+	ENSMUSG00000081460.1	15	11.6667	9.33333	1.33333	5.5	1.33333	2	0.666667	2.66667	2	0.666667	1	0	2	1	3.33333	2.33333	0.666667	0.333333	1	4.33488	4.40278	4.03858	5.6713	9.11574	7.0787	7.62191	6.85031	11.3441	9.14043	5.45525	6.0787	4.88117	7.21451	6.09105	6.5108	6.53549	5.81944	5.46759	1.80859	0.759375	1.1084	1.24311
chr4	146460999	146461499	Gm13160	.	-	ENSMUSG00000081075.2	426	399	601.667	98.3333	99	313.667	271.333	99.3333	104.667	62.3333	111.333	184.5	142.333	67	27.6667	122.333	144.333	393.333	171	1	188.369	151.079	324.826	468.131	469.705	717.403	712.81	579.514	605.674	547.878	478.094	560.452	515.1	456.434	429.156	469.242	489.248	745.866	553.356	1.17814	0.98254	1.17819	0.86831
chr4	146499114	146499614	Gm13162	.	+	ENSMUSG00000082779.1	9	9.33333	7.66667	2.33333	1.5	1	1	1	1.66667	2	2.33333	1	1	1.5	0.333333	1.33333	0.333333	0.666667	0.333333	1	2.2392	4.43056	4.40586	4.32253	3.94599	4.56944	3.97068	5.70525	6.9892	7.11265	4.8534	4.05093	4.01698	4.72377	3.30401	3.43981	3.10031	3.79167	3.43981	1.20196	0.993685	0.68319	0.970035
chr4	146604142	146604642	Gm13147	.	+	ENSMUSG00000087207.1	36.6667	28.3333	31.3333	9	16	9.33333	5.66667	6.33333	8.33333	4	15	14	20.3333	25	21.6667	28.3333	32	23.3333	36.3333	1	21.0818	19.2485	25.6127	11.8071	18.3565	19.1034	14.5602	19.8565	24.8812	14.196	17.4429	19.8565	23.1528	27.0293	26.7762	20.3997	25.9861	34.4182	40.2855	3.22817	3.86111	3.8262	1.9652
chr4	146641231	146641731	Gm13158	.	+	ENSMUSG00000081627.1	7.33333	5.33333	8.66667	1	3	2	0	1	0	0.333333	1.33333	1.5	1.33333	3.5	1	1.66667	1	1	2	1	-1.47685	-1.53858	2.77623	6.08796	7.69907	8.73611	5.50154	8.3534	5.50154	6.21142	6.71142	7.22994	6.97068	9.2608	6.71142	6.27932	6.22377	6.94599	8.02623	0.59027	1.28621	0.935725	1.27041
chr4	146894726	146895226	Gm15951	.	-	ENSMUSG00000081301.1	77.6667	61	14.6667	32	20.5	0	0.333333	0	0	0	15.3333	0	0	0	0.666667	40	36	1.33333	0	1	61.3704	52.6605	7.38889	28.7593	22.8827	6.83333	6.93827	6.83333	6.83333	6.83333	18.784	6.83333	6.83333	6.83333	7.66049	28.3086	29.929	8.69136	6.83333	0.89485	1.13387	1.08035	1.68948
chr4	146914076	146914576	Gm16503	.	+	ENSMUSG00000078160.2	184	87.3333	81.6667	81.3333	26	0	2	0.333333	1.33333	0	23.3333	15	1.33333	3	2.66667	143.667	49	0.333333	3.33333	1	198.418	80.7299	77.6466	64.5787	30.7392	10.5293	13.2701	11.659	13.8812	10.5293	28.196	25.8009	11.9985	13.8812	13.3935	89.3565	41.4367	11.0478	14.375	0.505985	0.334015	0.339275	0.463115
chr4	147120420	147120920	Gm13148	.	-	ENSMUSG00000083642.1	15	18.3333	24	0	4	1	1	1	0	0.333333	1.33333	1	0.666667	3	1.33333	1.66667	1	1.66667	0.333333	1	-0.921296	5.22068	13.2948	10.1373	13.1312	11.8534	11.2546	12.9892	10.1373	10.8472	11.3472	11.3349	10.9028	13.4892	11.662	10.9151	10.8596	12.446	10.7238	0.96532	0.989585	0.84052	0.88219
chr4	148517326	148517826	Rpsa-ps12	.	-	ENSMUSG00000080746.2	135.333	191.333	195.667	48.6667	56.5	11.3333	5	1.66667	2.66667	1.66667	46.3333	32.5	23.6667	33	20	38.6667	37.3333	17.6667	10	1	29.3102	119.23	107.748	146.535	153.813	129.171	120.535	117.202	119.233	116.289	145.897	144.295	132.856	140.816	132.461	133.628	136.622	135.4	122.937	0.505985	1.33049	1.62395	0.407835
chr4	149601893	149602393	Gm13094	.	+	ENSMUSG00000082140.1	1	3.33333	1.66667	0.333333	0.5	0	0	0	0	0	0.333333	0	0	0	0	0.666667	0	0	0	1	-1.37346	0.651235	-0.20679	1.86111	1.96605	1.71914	1.71914	1.71914	1.71914	1.71914	1.96605	1.71914	1.71914	1.71914	1.71914	1.9537	1.71914	1.71914	1.71914	0.96405	1.05732	0.70477	1.0392
chr4	149689374	149689874	Gm13092	.	-	ENSMUSG00000085787.2	68.3333	59	84.6667	11.3333	10.5	3.66667	5.66667	0.333333	0.333333	0	12.3333	7	3.33333	9.5	3	6.66667	8.66667	1	5	1	6.7037	6.65432	40.179	58.6296	59.0247	56.3765	59.6728	51.9321	51.8642	50.8025	60.5123	58.1543	54.1667	59.7099	54.0679	54.179	56.679	52.2469	56.2593	0.45567	0.335335	0.575265	0.708435
chr4	150220971	150221471	Gm13048	.	+	ENSMUSG00000084314.1	111.667	131.333	153	23.6667	42.5	2.33333	1.33333	0.333333	0.666667	1	21.3333	12	8.33333	5	7.66667	14	17.3333	6.33333	5.66667	1	34.4599	73.3272	94.466	91.6265	106.744	78.9105	76.8241	76.3488	77.0401	77.3611	91.6698	87.5154	82.9722	80.3549	83.213	82.3488	86.6019	83.7377	81.3179	0.232835	0.67345	0.32193	0.72208
chr4	151489792	151490292	Tnfrsf25	.	+	ENSMUSG00000024793.8	3.66667	0.333333	1.33333	0	0.5	0	0	0	0	0	0	0.5	0	0	0	23.6667	14	4.33333	0	1	1.58179	0.0324074	1.06327	0.146605	0.393519	0.146605	0.146605	0.146605	0.146605	0.146605	0.146605	0.757716	0.146605	0.146605	0.146605	12.3688	9.4429	6.04784	0.146605	1.64621	2.08723	1.27883	0.903975
chr4	151531349	151531849	Gm13077	.	-	ENSMUSG00000081544.1	3	2.66667	5	0.333333	1	1.66667	2	1.33333	1.33333	0.666667	2.66667	2	0.666667	0.5	1	1.33333	4.66667	1.33333	0.333333	1	-1.58488	-1.04167	1.71142	3.14043	3.62191	5.7392	5.7392	6.65278	6.35031	4.41204	5.23302	5.23302	3.76389	3.7392	4.20833	3.58488	6.25154	4.85648	3.58488	0.825645	0.54325	1.16627	0.56484
chr4	151692852	151693352	Rnf207	.	-	ENSMUSG00000058498.6	11.3333	33.6667	19.3333	14.6667	11	15	20.6667	4.66667	7.33333	9.33333	10.6667	7	7.33333	14.5	12.6667	27.6667	23	15.3333	24	1	5.35185	28.9074	17.3148	11.463	9.82716	22.2346	33.0062	12.0247	17.9259	21.9753	9.71605	8.62346	8.29012	14.2037	13.9259	15.6111	16.0864	20.9012	24.321	2.46045	1.82242	1.65623	1.161
chr4	152051862	152052362	Gm13172	.	-	ENSMUSG00000083078.1	0.666667	5.66667	5.66667	0	0	0	0	0	0	0	0	0	0	0	0	0	0	0	0	1	-4.37346	-0.348765	0.873457	4.58333	4.58333	4.58333	4.58333	4.58333	4.58333	4.58333	4.58333	4.58333	4.58333	4.58333	4.58333	4.58333	4.58333	4.58333	4.58333	0.485835	0.597355	0.661605	0.38868
chr4	153924140	153924640	Gm13133	.	+	ENSMUSG00000086565.1	7.33333	2.33333	0.333333	4	0.5	1	2.33333	1	1.33333	0	0	0	0	0	0	3.33333	1	0.333333	0	1	4.60031	2.27932	0.810185	1.97377	-0.328704	1.14043	2.77623	2.27623	2.77623	-0.575617	-0.575617	-0.575617	-0.575617	-0.575617	-0.575617	1.05401	0.146605	-0.0570988	-0.575617	19.3262	22.6785	13.3824	0.42148
chr4	153975055	153975555	Gm13134	.	+	ENSMUSG00000084987.1	41.6667	0	0	0.333333	2	0	0.666667	0	0	0	0	0	0	0	0	0	0	0	0	1	31.4367	0.0354938	0.0354938	0.106481	1.4213	-0.0354938	0.520062	-0.0354938	-0.0354938	-0.0354938	-0.0354938	-0.0354938	-0.0354938	-0.0354938	-0.0354938	-0.0354938	-0.0354938	-0.0354938	-0.0354938	1.52797	0.55293	0.50548	0.85443
chr4	154011434	154011934	Gm13111	.	+	ENSMUSG00000085069.1	28.6667	0	0	6.66667	0	0	0	0	0	0	0	0	0	0	0	0	0	0	0	1	20.8457	1.10494	1.10494	3.31481	-1.10494	-1.10494	-1.10494	-1.10494	-1.10494	-1.10494	-1.10494	-1.10494	-1.10494	-1.10494	-1.10494	-1.10494	-1.10494	-1.10494	-1.10494	1.25355	0.648525	0.49036	0.316655
chr4	154825428	154825928	C030017K20Rik	.	+	ENSMUSG00000078490.3	13.6667	1	0	0	7.5	0	0.333333	3.33333	5	0.333333	0	1	0.333333	2	3.33333	0.666667	0.666667	0	3.33333	1	8.20988	0.697531	0	0	5.7284	0	0.104938	7.90123	11.7222	0.709877	0	1.19753	0.37037	2.33333	3.64506	0.234568	0.54321	0	3.84568	0.50218	0.6541	0.25254	0.763485
chr5	3656753	3657253	4930511M11Rik	.	+	ENSMUSG00000014529.3	2.66667	12	9	1	2	2.66667	1.33333	4.66667	3.33333	0	0	0.5	2.33333	1	2	12.6667	2	0	1.33333	1	0.442901	8.75772	7.84414	1.3534	2.22377	4.9213	2.37191	11.5201	8.72377	0.766975	0.766975	1.37809	3.17438	2.04475	2.96451	7.14969	2.22377	0.766975	2.55093	0.290765	0.842815	0.55288	0.43536
chr5	7856857	7857357	Gm8802	.	+	ENSMUSG00000081226.1	7.66667	6.33333	6	0.666667	1	0	1	0	0	0.666667	1.33333	0	0.333333	0	0.666667	0	0	0.666667	0.666667	1	2.04321	2.61728	3.58642	2.51235	2.81481	2.19136	3.30864	2.19136	2.19136	3.60494	3.40123	2.19136	2.56173	2.19136	3.01852	2.19136	2.19136	3.12963	3.16049	0.820575	0.85366	0.93412	0.987015
chr5	8054888	8055388	Gm15730	.	+	ENSMUSG00000082867.1	13.6667	19	23.6667	0.666667	1.5	2	0	0.333333	1	1	0	0.5	0	1	2.33333	0.333333	0.333333	0	1	1	-7.1659	0.611883	7.77855	15.6968	16.4684	18.6103	15.3758	16.5054	18.0239	17.5177	15.3758	15.9869	15.3758	16.6535	17.9252	15.4498	15.6227	15.3758	16.7894	0.36377	0.451755	0.73866	0.258965
chr5	8971660	8972160	Gm15610	.	+	ENSMUSG00000078183.2	116.667	138.667	239.333	58	79	60.3333	56.3333	53.3333	45.6667	32.6667	85	41.5	80.6667	90	71.6667	80.3333	95.3333	54.3333	73.3333	1	20.7284	62.9691	175.747	134.765	149.611	170.58	175.704	198.679	193.608	172.92	153.747	134.636	159.92	166.883	161.679	138.58	154.688	157.586	161.759	0.683435	0.33123	0.44456	0.58973
chr5	11127383	11127883	Gm8879	.	+	ENSMUSG00000091602.1	5.66667	0.666667	0	0	2.5	0	0.333333	0	0	0	0	0	0	0	0	0	0	0	0	1	2.88889	0.450617	0	0	1.83333	0	0.104938	0	0	0	0	0	0	0	0	0	0	0	0	0.77406	0.41715	0.43105	0.361155
chr5	11594705	11595205	Gm6460	.	+	ENSMUSG00000067848.5	2.66667	0	0	0	1.5	0	0	0	0	0	0	0	0	0	0	0	0	0	0	1	1.20988	0	0	0	1.09259	0	0	0	0	0	0	0	0	0	0	0	0	0	0	0.64566	0.49208	0.244065	0.441095
chr5	12382915	12383415	Sema3d	.	+	ENSMUSG00000040254.6	233.333	22	0	32	28.5	0	0.333333	0	8	0.333333	1.33333	0	0	0	0	4	6	0	0	1	287.08	24.3704	5.72222	16.2037	16.2284	-5.72222	-5.61728	-5.72222	12.5988	-5.01235	-4.51235	-5.72222	-5.72222	-5.72222	-5.72222	-3.75309	-1.69753	-5.72222	-5.72222	1.32909	1.06289	0.717885	0.56484
chr5	14514667	14515167	Pclo	.	+	ENSMUSG00000061601.7	102	1.33333	0.333333	2.66667	0	0	3	2	0	0	0.666667	1	0	0	0	0	0	0	0	1	97.4136	1.39506	0.660494	1.29012	-0.425926	-0.425926	4.00617	4.72222	-0.425926	-0.425926	0.148148	0.771605	-0.425926	-0.425926	-0.425926	-0.425926	-0.425926	-0.425926	-0.425926	1.60097	1.40806	1.43496	0.793875
chr5	15440258	15440758	Cacna2d1	.	+	ENSMUSG00000040118.8	18.3333	40.6667	0	4.33333	0	0.666667	0.333333	0.333333	0	0.333333	0	0	0	0	0	1.33333	0	0	0	1	11.3164	37.2052	-0.28858	3.09722	0.28858	1.49846	0.393519	1.41821	0.28858	0.998457	0.28858	0.28858	0.28858	0.28858	0.28858	0.875	0.28858	0.28858	0.28858	1.49907	1.00058	2.06128	0.31138
chr5	17282403	17282903	AC154124.1	.	-	ENSMUSG00000093337.1	29	29.6667	45	0.666667	0	0	0	0	0	0	0	0	0	0	0	0	0	0	0	1	-5.98843	0.314043	20.4344	26.3094	25.9884	25.9884	25.9884	25.9884	25.9884	25.9884	25.9884	25.9884	25.9884	25.9884	25.9884	25.9884	25.9884	25.9884	25.9884	2.25411	2.60525	2.79081	2.18826
chr5	17865981	17866481	Gnai1	.	-	ENSMUSG00000057614.5	39.3333	5.33333	0.333333	0	0	0	0.666667	0	0	0.666667	0	0	0	0	0	0	2	0	0	1	29.0556	3.53704	-0.191358	0.425926	0.425926	0.425926	0.981481	0.425926	0.425926	1.83951	0.425926	0.425926	0.425926	0.425926	0.425926	0.425926	1.88272	0.425926	0.425926	1.07864	0.98518	1.1195	0.521265
chr5	21104446	21104946	Gm6543	.	+	ENSMUSG00000054284.7	25.6667	37.6667	43.6667	2	2	1	2.66667	0	0	0	5	1	2.66667	1.5	1	3	4	3.33333	3.66667	1	-2.77778	14.0123	24.7716	21.5062	21.7099	21.9691	24.142	20.2531	20.2531	20.2531	24.3395	21.4506	23.0062	22.1235	21.463	21.7099	23.0741	24.7901	24.4877	0.43298	0.181525	0.18315	0.90444
chr5	21195108	21195608	Gm15719	.	+	ENSMUSG00000081242.1	295.333	261.333	309.333	3	10.5	6	2.33333	1.33333	1.33333	0.666667	3.33333	11	6	5	4.33333	5.33333	4.66667	3.33333	2.33333	1	232.156	190.1	209.588	149.603	155.887	156.548	151.017	151.319	151.017	149.079	150.486	158.819	153.455	152.801	152.356	150.326	150.918	152.202	150.517	0.054125	0.97712	0.261415	0.250595
chr5	22056004	22056504	1700030G06Rik	.	+	ENSMUSG00000087558.2	90	109.333	111	34	29	13.3333	27.3333	4	0.666667	0	37.3333	18	16.3333	22	20.3333	92.6667	76	54.6667	28.6667	1	54.5231	90.5694	92.912	52.1806	50.8534	47.4892	69.2978	37.9213	30.446	28.625	55.5941	46.946	42.7423	47.6003	48.5324	78.8873	76.5756	91.5139	56.0972	2.64184	3.95671	2.73435	0.840325
chr5	22437602	22438102	Gm6564	.	-	ENSMUSG00000060879.2	1	3.66667	3	0	1.5	0	0	0	0	0	0	0	0	0	0	0	0	0	0	1	-2.30556	-0.00308642	0.12037	2.65123	3.74383	2.65123	2.65123	2.65123	2.65123	2.65123	2.65123	2.65123	2.65123	2.65123	2.65123	2.65123	2.65123	2.65123	2.65123	0.850735	0.16906	0.19162	0.47963
chr5	23857172	23857672	Kcnh2	.	-	ENSMUSG00000038319.8	26	45.3333	0	26.6667	4.5	0	0.333333	0	0	0	0	0	0	0	0	4	0	0	0	1	22.3364	47.25	4.58951	13.7685	-1.21914	-4.58951	-4.48457	-4.58951	-4.58951	-4.58951	-4.58951	-4.58951	-4.58951	-4.58951	-4.58951	-2.62037	-4.58951	-4.58951	-4.58951	1.00056	0.91729	1.21631	0.46862
chr5	24606550	24607050	2900005J15Rik	.	+	ENSMUSG00000043833.6	282.333	119.667	73	32.6667	23.5	35.6667	18.6667	33.6667	38	40	58	62	114.667	151	158	109.333	101	138.333	322	1	345.301	118.844	64.6219	36.6127	32.4954	60.2238	42.8534	81.804	96.4861	110.15	55.3102	70.7423	105.211	131.372	165.779	73.3596	76.841	151.261	290.468	7.19135	11.8326	15.927	1.14162
chr5	25021634	25022134	Cct8l1	.	+	ENSMUSG00000038044.7	10.3333	0.333333	4	0	3.5	1.33333	0	0	0	2.33333	2	1	1.33333	1	1.33333	0.666667	0	1.66667	2.66667	1	6.34568	0.611111	4.17901	-0.432099	2.2037	1.76543	-0.432099	-0.432099	-0.432099	4.58025	1.2963	0.765432	1.03704	0.845679	1.09259	-0.197531	-0.432099	1.87654	2.77778	0.871025	0.953665	0.409465	0.609115
chr5	27186391	27186891	Gm16056	.	-	ENSMUSG00000080941.1	1.33333	2	1.33333	0	0	0	0	0	0	0	0	0	0	0	0	0	0	0	0	1	-2.09568	-1.19444	-1.44136	2.65123	2.65123	2.65123	2.65123	2.65123	2.65123	2.65123	2.65123	2.65123	2.65123	2.65123	2.65123	2.65123	2.65123	2.65123	2.65123	0.07174	0.11642	0.13534	0.23431
chr5	28168236	28168736	Htr5a	.	+	ENSMUSG00000039106.5	4.66667	10	5.66667	1.33333	1	2.66667	1.66667	0.333333	0	0	3.33333	4	4	1.5	1.33333	3.33333	4	5	1	1	-1.30093	4.26698	1.85957	4.38735	4.22068	7.75154	5.77006	4.72685	3.59722	3.59722	6.41821	7.88117	7.67747	5.46759	5.12191	5.22685	6.41821	10.4059	5.0108	0.43171	1.61845	0.700135	0.72472
chr5	29544013	29544513	Gm7420	.	+	ENSMUSG00000089975.1	1	19	0	0.333333	0	6	2	0	0	0	0.666667	0	2.66667	4	2.66667	0	0	0	0	1	-0.388889	15.2531	-0.734568	0.876543	0.734568	9.61728	3.47531	0.734568	0.734568	0.734568	1.30864	0.734568	3.48765	4.98148	3.59877	0.734568	0.734568	0.734568	0.734568	0.747565	0.291055	0.408665	0.56484
chr5	30431450	30431950	Fam59b	.	+	ENSMUSG00000044576.5	0	4.66667	36	2	2	0.333333	3.66667	2	4	2.33333	2.33333	0	3.33333	6.5	1	0.666667	1.33333	9.33333	0	1	0.24537	3.63426	36.8873	1.00772	1.21142	0.390432	5.28549	4.90278	9.24846	4.76698	1.75463	-0.24537	3.11883	6.13735	0.964506	-0.0108025	0.736111	12.0509	-0.24537	0.38266	0.7151	0.89599	0.49087
chr5	30532012	30532512	Gpr113	.	-	ENSMUSG00000067642.5	18	6.66667	5	11	1	4.66667	0.333333	0	1.66667	3.66667	3.33333	0.5	1.33333	0.5	1	9.33333	13.3333	2.66667	1.66667	1	12.1806	5.92747	5.56944	6.76389	-0.236111	6.2392	-0.75463	-0.859568	3.27623	6.89352	1.96142	-0.248457	0.609568	-0.118827	0.350309	3.88735	7.92438	2.82562	1.32562	0.81183	0.458645	0.816525	0.53491
chr5	30547479	30547979	Gm5299	.	-	ENSMUSG00000063324.2	7.33333	5.33333	6.66667	1.33333	1.5	0	0	0	0	2	0	1	0	0	0	0.333333	0.333333	0	0	1	-1.60185	-1.66358	0.731481	6.41667	6.71914	5.62654	5.62654	5.62654	5.62654	9.8858	5.62654	6.82407	5.62654	5.62654	5.62654	5.70062	5.87346	5.62654	5.62654	0.839455	0.50439	1.14853	0.63664
chr5	30566738	30567238	Gm16288	.	-	ENSMUSG00000085099.1	73	100.333	144.667	4.33333	12.5	18.3333	5.66667	4.33333	0	1.66667	22	17.5	9.66667	5.5	6.33333	23.3333	23.6667	7.66667	19.3333	1	-11.7701	32.9306	85.4491	77.6806	84.6991	100.137	83.7423	84.909	74.8719	78.3904	91.7299	92.6806	83.6867	80.4028	81.6188	86.9275	90.1682	85.0633	93.7361	0.26934	0.248095	0.45727	0.683545
chr5	34101764	34102264	Gm10059	.	+	ENSMUSG00000059064.6	73	101.667	140.333	11.6667	26.5	7.66667	3.66667	3	4	1.66667	9.33333	6.5	9.66667	9.5	9.66667	12	10.6667	5.66667	5.66667	1	-7.84877	38.3519	84.2901	79.0247	91.4198	82.1049	76.4815	78.2099	80.4444	74.4691	78.2099	77.784	79.7654	79.858	80.8333	77.0741	78.1852	78.642	77.0494	1.57828	0.93122	1.01822	0.815665
chr5	35383951	35384451	Hgfac	.	+	ENSMUSG00000029102.6	17	0	3	6.66667	2.5	0.666667	0	2	0	0	0	0	0	0	0	3.33333	1.33333	18	85.6667	1	11.7099	1.10494	3.87654	3.31481	0.728395	0.104938	-1.10494	4.04321	-1.10494	-1.10494	-1.10494	-1.10494	-1.10494	-1.10494	-1.10494	0.524691	-0.123457	21.9105	76.2407	1.1945	0.63049	1.05555	1.71552
chr5	37727883	37728383	Evc	.	-	ENSMUSG00000029122.5	16.3333	0.333333	0.333333	1.33333	6	0	1.33333	0	0	0	0	0	0	0	0	0	0.666667	0	0	1	10.3519	0.376543	0.432099	0.592593	4.38889	-0.197531	1.40741	-0.197531	-0.197531	-0.197531	-0.197531	-0.197531	-0.197531	-0.197531	-0.197531	-0.197531	0.345679	-0.197531	-0.197531	1.53303	0.83562	0.56519	1.41067
chr5	37729466	37729966	Evc2	.	+	ENSMUSG00000050248.10	12	0	0	0	0	0	0.333333	0	0	0	0	0	0	0	0	1.33333	0	0	0	1	7.09877	0	0	0	0	0	0.104938	0	0	0	0	0	0	0	0	0.58642	0	0	0	1.13149	0.473895	0.6612	1.0775
chr5	38898451	38898951	Gm15796	.	+	ENSMUSG00000089646.1	79.3333	88.6667	98.6667	28.3333	0	5.66667	4	0.333333	0.666667	2	0	1	1	0	3	2.66667	0.666667	3	8	1	26.1358	48.6852	62.4815	63.5802	44.1852	52.6296	50.3148	45.3148	46.0062	48.4444	44.1852	45.3827	45.3488	44.1852	47.4506	45.4506	44.7284	48.321	52.463	0.64566	0.35484	0.370535	0.793875
chr5	39267801	39268301	Clnk	.	-	ENSMUSG00000039315.8	561	513	64	222.333	72	0	0.333333	0	0	0	22.6667	0	0	0	0	199	51	0	0	1	816.048	738.171	80.6127	139.887	38.1713	-12.2238	-12.1188	-12.2238	-12.2238	-12.2238	5.08488	-12.2238	-12.2238	-12.2238	-12.2238	96.7299	20.0478	-12.2238	-12.2238	33.0999	44.3981	21.5171	0.650745
chr5	39126971	39127471	1700021O21Rik	.	+	ENSMUSG00000079528.2	23	4.33333	1.66667	2	2	0	0	0	0	0	0	0	0	0	0	3	0	0	0	1	14.5201	2.40278	0.760802	2.00463	2.20833	0.751543	0.751543	0.751543	0.751543	0.751543	0.751543	0.751543	0.751543	0.751543	0.751543	2.20833	0.751543	0.751543	0.751543	0.144745	0.18431	0.23983	0.342005
chr5	40146464	40146964	Hs3st1	.	-	ENSMUSG00000051022.7	6.33333	0.333333	15	4.66667	0	0	0	0	0	4.66667	0	0	0	0	0	3	0	0	0	1	2.96605	-0.219136	14.2006	3.42284	0.398148	0.398148	0.398148	0.398148	0.398148	10.2932	0.398148	0.398148	0.398148	0.398148	0.398148	1.85494	0.398148	0.398148	0.398148	1.36306	1.49266	1.90717	0.95949
chr5	40719426	40719926	Gm2810	.	+	ENSMUSG00000082938.1	474	450.667	337	131.667	112.5	58.6667	48.6667	105.333	240	218.667	122.333	100.5	106.667	155	149.667	143.667	119	88.6667	160.667	1	492.698	458.185	218.049	262.593	251.481	249.642	246.685	362.358	569.648	588.204	258.241	264.698	260.414	296.673	318.846	254.932	249.074	269.735	317.593	0.79041	0.27023	0.348555	0.3693
chr5	42458948	42459448	Gm16223	.	+	ENSMUSG00000067285.4	0.333333	1.66667	2.33333	0	0	0	1	0.333333	0	0.333333	0	1.5	0	0	0	0	0	0	0	1	-2.05556	-0.895062	0.0802469	2.10494	2.10494	2.10494	3.22222	3.23457	2.10494	2.81481	2.10494	3.83333	2.10494	2.10494	2.10494	2.10494	2.10494	2.10494	2.10494	0.61296	0.088705	0.48733	0.793875
chr5	44335472	44335972	Gm5292	.	-	ENSMUSG00000059565.3	4.33333	5.33333	7.66667	0	1	0	0.333333	0	0.666667	0	0	0	0	0	0	0.666667	0	0	0.333333	1	-1.5787	0.242284	3.53858	3.72068	4.34414	3.72068	3.82562	3.72068	5.54167	3.72068	3.72068	3.72068	3.72068	3.72068	3.72068	3.95525	3.72068	3.72068	4.3071	0.27315	0.297945	0.30962	0.796745
chr5	45190696	45191196	Ldb2	.	-	ENSMUSG00000039706.6	11.6667	0	0.666667	1	0	0	0.333333	0.333333	0	0	0	0	0	0	0	0	0	0	2	1	6.97994	0.146605	0.733025	0.439815	-0.146605	-0.146605	-0.0416667	0.983025	-0.146605	-0.146605	-0.146605	-0.146605	-0.146605	-0.146605	-0.146605	-0.146605	-0.146605	-0.146605	2.37809	1.98731	1.06289	0.518995	0.517935
chr5	51958714	51959214	Ppargc1a	.	-	ENSMUSG00000029167.7	125.667	20.6667	0	26.3333	3	0	1	0	0	1.33333	0	1	0.333333	0	0.333333	5	10	4.66667	5.33333	1	132.114	21.9537	4.46605	13.6451	-2.26852	-4.46605	-3.34877	-4.46605	-4.46605	-1.64506	-4.46605	-3.26852	-4.09568	-4.46605	-4.01543	-1.94136	2.34259	1.90741	1.31173	0.488365	0.313195	0.26605	0.92623
chr5	52957292	52957792	Lgi2	.	-	ENSMUSG00000039252.6	3.33333	0.333333	0	0.666667	0	0	2.66667	0	0	0	0	0	0	0	0	0	0	0	0	1	1.61728	0.259259	0.0802469	0.240741	-0.0802469	-0.0802469	3.80864	-0.0802469	-0.0802469	-0.0802469	-0.0802469	-0.0802469	-0.0802469	-0.0802469	-0.0802469	-0.0802469	-0.0802469	-0.0802469	-0.0802469	0.28696	0.70674	0.85626	0.46575
chr5	66650900	66651400	Nsun7	.	+	ENSMUSG00000029206.7	104	1.66667	2.33333	4.33333	3	0	0.666667	0	1	2	9.33333	1.5	2	1.5	1.33333	3.33333	0	0	1.66667	1	102.134	3.66512	4.64043	0.353395	-0.257716	-2.45525	-1.89969	-2.45525	0.192901	1.80401	4.80401	-0.726852	-0.313272	-0.584877	-0.930556	-0.825617	-2.45525	-2.45525	-0.270062	1.68399	1.28195	1.39402	1.21032
chr5	67281352	67281852	Gm6517	.	+	ENSMUSG00000082420.1	3.66667	5.33333	9.33333	0	2	2.66667	0.333333	1.33333	3	2	1	0.5	1.33333	3	0.666667	0.333333	1	1.33333	0	1	-1.39043	0.844136	5.80093	3.11883	4.57562	7.27315	3.22377	6.77315	10.3781	7.37809	4.0571	3.72994	4.58796	6.47068	3.94599	3.1929	3.84105	4.97685	3.11883	0.56518	0.335335	0.36206	0.62563
chr5	67818668	67819168	Gm16714	.	+	ENSMUSG00000085339.1	25.6667	3.66667	0	0.666667	0	0	0	0.666667	4	2.33333	1.66667	0.5	2	2.5	3.66667	0	1.33333	0	0	1	16.8966	2.06944	-0.578704	0.899691	0.578704	0.578704	0.578704	2.54784	10.0725	5.59105	2.05401	1.18981	2.72068	3.4429	4.54167	0.578704	1.56019	0.578704	0.578704	0.70105	0.500285	1.62922	0.39946
chr5	69852139	69852639	Gm5867	.	+	ENSMUSG00000043484.2	2	2.66667	5.33333	0	1	0.666667	0	0	0.666667	0	0.333333	0	0	2	0.333333	0.666667	1	0.333333	0.666667	1	-1.64352	-0.587963	2.53549	2.54475	3.16821	3.75463	2.54475	2.54475	4.36574	2.54475	2.79167	2.54475	2.54475	4.87809	2.99537	2.77932	3.26698	3.06327	3.51389	0.7804	0.821845	0.921815	0.730225
chr5	72438193	72438693	Gm15616	.	+	ENSMUSG00000082705.1	72.3333	98.3333	139.667	6.33333	5	0.333333	0	0.333333	0.333333	0	2.33333	2	0	0.5	1	3	1.66667	1.66667	0.333333	1	5.24846	48.3349	97.3997	61.2515	60.7886	57.6528	57.017	58.1466	58.0787	57.017	59.017	59.2515	57.017	57.7577	58.2269	58.4738	58.2269	59.3256	57.6034	0.396475	0.209235	0.143815	0.195545
chr5	73729936	73730436	Ociad2	.	-	ENSMUSG00000029153.8	598.667	360	86.3333	266.667	150.5	19.3333	18.3333	6	4.66667	17.3333	65.6667	15	16	24.5	28.6667	93.3333	74.6667	10	34.6667	1	871.003	486.583	92.0586	185.938	99.6759	27.0617	28.4722	13.8364	11.429	40.071	47.3796	15.7377	14.3179	21.3796	27.7994	51.0031	47.537	13.5463	33.5926	0.71867	1.02404	1.53864	0.896065
chr5	74042368	74042868	Spata18	.	+	ENSMUSG00000029155.9	2.66667	0.333333	0	1.66667	0	0	1.33333	0	0	0	0	0	0	0	0	1.33333	0.666667	0	0	1	1.47531	0.444444	0.265432	0.796296	-0.265432	-0.265432	1.33951	-0.265432	-0.265432	-0.265432	-0.265432	-0.265432	-0.265432	-0.265432	-0.265432	0.320988	0.277778	-0.265432	-0.265432	1.04594	0.978435	0.80885	0.3334
chr5	76374233	76374733	Kdr	.	-	ENSMUSG00000062960.6	17.6667	60	0	12.6667	18	1.33333	1.66667	0	3	3.66667	1.33333	0	0.666667	3	15	27.3333	4.33333	0	0	1	13.5694	60.8812	2.52006	6.35031	11.6219	-0.322531	-0.347222	-2.52006	4.7392	5.23302	-1.31019	-2.52006	-1.75463	0.83179	12.2577	11.6651	0.516975	-2.52006	-2.52006	1.29133	2.37697	1.00391	0.807755
chr5	77085286	77085786	Gm10430	.	+	ENSMUSG00000072855.2	98.3333	39.6667	16	30.6667	9.5	1.66667	6.66667	0.333333	6.33333	0	0	0	2.33333	0	4.66667	34	5.33333	0	1.33333	1	83.0093	26.8117	5.79321	30.7994	17.0586	12.4784	20.1543	10.8673	24.4475	9.73765	9.73765	9.73765	12.1451	9.73765	14.7932	27.9105	13.392	9.73765	11.5216	0.163635	0.431085	0.218245	0.24245
chr5	77171288	77171788	Gm7494	.	-	ENSMUSG00000083874.1	10.6667	6	0.333333	0.666667	0	5.33333	0	0	0	0	0.666667	0	0	1	1	3	5	0	1.33333	1	3.23457	1.52469	-2.70988	3.26543	2.94444	10.9506	2.94444	2.94444	2.94444	2.94444	3.51852	2.94444	2.94444	4.22222	4.15432	4.40123	6.33333	2.94444	4.7284	0.483295	0.774775	0.52746	0.81016
chr5	83729227	83729727	Gm15626	.	-	ENSMUSG00000081822.1	2	1.33333	1	0	0	0	0	0	0	0	0	0	0	0	0	0	0	0	0	1	-0.493827	-0.425926	-0.493827	1.39506	1.39506	1.39506	1.39506	1.39506	1.39506	1.39506	1.39506	1.39506	1.39506	1.39506	1.39506	1.39506	1.39506	1.39506	1.39506	0.162365	0.113635	0.134945	0.23144
chr5	88956666	88957166	Igj	.	-	ENSMUSG00000067149.3	85.3333	7.66667	0	10.6667	1.5	1.33333	0	0	0	0	0	2	0.333333	0	6.33333	76.3333	8	25.3333	24	1	78.8727	7.36034	1.52083	5.7909	-0.428241	0.676698	-1.52083	-1.52083	-1.52083	-1.52083	-1.52083	0.713735	-1.15046	-1.52083	5.22608	39.831	3.90509	29.5656	21.5285	0.763915	0.30073	0.518995	0.650515
chr5	89268177	89268677	Mkrn1-ps1	.	-	ENSMUSG00000082389.1	2.33333	2.66667	1.66667	0	0	0.666667	0.333333	1	0.666667	1.66667	0	0	1	0	0	0	0	0	0.333333	1	-1.11883	-0.236111	-0.680556	2.1929	2.1929	3.40278	2.29784	5.04475	4.01389	5.71142	2.1929	2.1929	3.35648	2.1929	2.1929	2.1929	2.1929	2.1929	2.77932	0.96419	0.69017	0.70517	0.8542
chr5	89315592	89316092	Slc4a4	.	+	ENSMUSG00000060961.8	14	0	3	4	0	0	1.33333	0	0	0	0.333333	0	0	0	0	0	0	0	0	1	7.89969	-0.544753	2.22685	3.09414	0.544753	0.544753	2.14969	0.544753	0.544753	0.544753	0.791667	0.544753	0.544753	0.544753	0.544753	0.544753	0.544753	0.544753	0.544753	0.610425	0.87169	0.79958	0.416205
chr5	90561003	90561503	Eif5al3-ps	.	+	ENSMUSG00000043618.9	78	112.333	193.333	15	23	4.33333	7	1.33333	0.333333	1.66667	18.3333	10.5	10.6667	6.5	3	18.3333	16	6.66667	3	1	-32.598	22.1767	116.275	111.669	119.107	107.91	112.225	104.916	102.323	104.78	115.576	111.904	110.842	107.644	104.527	110.558	111.885	110.255	104.768	0.920075	0.65835	0.652725	1.13898
chr5	90795979	90796479	Gm9958	.	+	ENSMUSG00000054945.3	103.333	66.3333	68	39.6667	36.5	43	27.3333	34.6667	11.3333	28.3333	26.6667	24.5	43	40	24	76.3333	87.6667	28.6667	21.3333	1	89.6543	56.7346	64.1389	36.1296	36.4444	63.8179	49.5988	78.4259	34.3704	75.7407	28.7901	33.2469	44.7531	42.1327	32.0988	50.2778	64.0309	43.5679	29.5741	0.412825	1.10058	0.46231	0.418845
chr5	90947707	90948207	Afm	.	+	ENSMUSG00000029369.10	25.6667	0	0	0	0	0.333333	0	1	0.333333	0	0.666667	0	1.33333	1	0	0	0.333333	0	0	1	17.0463	-0.429012	-0.429012	0.429012	0.429012	1.06481	0.429012	3.28086	1.49074	0.429012	1.00309	0.429012	1.89815	1.70679	0.429012	0.429012	0.675926	0.429012	0.429012	0.12713	0.103955	0.248305	0.14336
chr5	91197293	91197793	Ppbp	.	+	ENSMUSG00000029372.6	24	21	0	10	7	0	0	0	0	3.33333	0	0	0.666667	0	2	5.33333	3.33333	0	0	1	16.5725	18.3503	0.554012	6.27932	4.74846	-0.554012	-0.554012	-0.554012	-0.554012	6.47685	-0.554012	-0.554012	0.21142	-0.554012	1.64352	2.10648	1.77932	-0.554012	-0.554012	2.53233	4.85526	3.52729	0.961895
chr5	91214878	91215378	Cxcl3	.	+	ENSMUSG00000029379.9	5.66667	2.33333	0	2.66667	0	3	1.33333	0	1.33333	2.66667	1.33333	0	0	0	0	0.666667	0	0	1.66667	1	1.51543	0.330247	-1.37346	3.08951	1.37346	6.00309	2.9784	1.37346	4.72531	7.09568	2.58333	1.37346	1.37346	1.37346	1.37346	1.60802	1.37346	1.37346	3.55864	1.25242	1.36524	1.1084	0.65556
chr5	91320016	91320516	Cxcl1	.	+	ENSMUSG00000029380.10	2.33333	0	0	0	0	0	0	0	0	0	1	0.5	0	0	0	0	0	1.66667	3	1	1.24691	0.17284	0.17284	-0.17284	-0.17284	-0.17284	-0.17284	-0.17284	-0.17284	-0.17284	0.765432	0.438272	-0.17284	-0.17284	-0.17284	-0.17284	-0.17284	2.1358	3.33333	0.641855	1.13225	1.18122	0.807755
chr5	91568390	91568890	Areg	.	+	ENSMUSG00000029378.4	8	0.666667	0.666667	0	0	0	0	0	0	0	0	0	2	1	1	0.666667	0	0	0	1	3.57099	-0.385802	-0.25	0.83642	0.83642	0.83642	0.83642	0.83642	0.83642	0.83642	0.83642	0.83642	2.9784	2.1142	2.0463	1.07099	0.83642	0.83642	0.83642	11.6911	13.1901	8.8244	1.1048
chr5	91831689	91832189	Btc	.	-	ENSMUSG00000082361.2	32.6667	2.66667	1.33333	12.3333	5	0	0	0	0	0	0	0	0	0	0	3.66667	0	0	0	1	25.3056	4.09568	3.34877	6.41667	1.63272	-2.13889	-2.13889	-2.13889	-2.13889	-2.13889	-2.13889	-2.13889	-2.13889	-2.13889	-2.13889	-0.330247	-2.13889	-2.13889	-2.13889	4.94105	10.7108	9.73207	1.11146
chr5	93112210	93112710	Shroom3	.	+	ENSMUSG00000029381.9	36.6667	11.3333	0	17.6667	0	0	0.333333	0	1.33333	0	0.666667	0	0	0	0	6	0	0	0.666667	1	30.0324	12.2731	3.2608	9.20833	-3.2608	-3.2608	-3.15586	-3.2608	0.0910494	-3.2608	-2.68673	-3.2608	-3.2608	-3.2608	-3.2608	-0.223765	-3.2608	-3.2608	-2.29167	0.63565	0.737235	0.85202	0.463115
chr5	93432578	93433078	Gm6450	.	+	ENSMUSG00000092046.1	144.667	147.667	175.667	10.3333	11	3.66667	1.66667	0.333333	0.666667	1.33333	7.66667	2.5	0.666667	7	3	6.66667	8.33333	2.66667	2.66667	1	53.713	72.1543	96.4846	105.898	107.386	104.404	101.003	99.9599	100.651	101.651	104.898	101.639	99.5957	105.639	102.096	102.207	104.515	102.515	102.04	0.571385	0.78445	0.587175	0.339135
chr5	93821867	93822367	Kat2b-ps	.	-	ENSMUSG00000053208.8	15	18.3333	10.3333	1.33333	1.5	0	0.666667	3	2	2	4	2	3.33333	4	4.33333	0	0.666667	1	2.66667	1	3.72377	9.86574	4.4213	6.28241	6.58488	5.49228	6.04784	12.7515	10.4336	9.75154	8.84414	7.72685	8.85648	9.7392	10.1836	5.49228	6.03549	6.93673	8.70216	1.09753	0.63196	0.56015	0.62299
chr5	98609637	98610137	Prdm8	.	+	ENSMUSG00000035456.5	3	0	0	0	0	0	0	0	1	0.666667	1	0	0	0	0	0	0	3	0	1	1.64815	0.234568	0.234568	-0.234568	-0.234568	-0.234568	-0.234568	-0.234568	2.41358	1.17901	0.703704	-0.234568	-0.234568	-0.234568	-0.234568	-0.234568	-0.234568	3.90123	-0.234568	0.752635	0.62507	1.43616	0.810625
chr5	99451209	99451709	Gm3470	.	-	ENSMUSG00000089659.1	2.33333	1.66667	0.666667	0.666667	0.5	0	0	0	0.666667	0	0.333333	0	0	0	0	1	1	0	0	1	0.981481	1.11728	0.493827	0.41358	0.339506	0.0925926	0.0925926	0.0925926	1.91358	0.0925926	0.339506	0.0925926	0.0925926	0.0925926	0.0925926	0.506173	0.814815	0.0925926	0.0925926	0.14348	0.25777	0.226315	0.41334
chr5	99681696	99682196	Rasgef1b	.	-	ENSMUSG00000029333.8	148.667	92.6667	16.3333	115	22	10.3333	6.33333	4.66667	3.33333	4	19	18.5	29.3333	23.5	233.333	67.6667	34.3333	4.66667	2.66667	1	166.789	107.372	24.696	66.4614	8.13117	6.125	1.00154	1.85957	-0.936728	-0.387346	5.87809	9.88426	16.2299	11.1003	215.819	27.6867	13.0201	-2.52006	-5.68364	5.22802	7.39687	5.71969	0.738135
chr5	104506377	104506877	Gm17660	.	-	ENSMUSG00000091034.1	2	0	0	0	0	0	0	0	0	0	1	0	1	0	0	2.66667	0	0	0	1	1.1358	0.234568	0.234568	-0.234568	-0.234568	-0.234568	-0.234568	-0.234568	-0.234568	-0.234568	0.703704	-0.234568	0.929012	-0.234568	-0.234568	1.03086	-0.234568	-0.234568	-0.234568	0.18125	0.608505	0.80542	0.327665
chr5	104885236	104885736	Gm10047	.	-	ENSMUSG00000058736.3	5	5	0	0	0	0.333333	0	0	0	0	0	0	1	0	0	1	0.666667	0	0.333333	1	2.52469	3.69136	0	0	0	0.635802	0	0	0	0	0	0	1.16358	0	0	0.41358	0.54321	0	0.58642	0.53742	1.00909	0.41834	0.551425
chr5	105204679	105205179	Gm8258	.	+	ENSMUSG00000048334.6	105	87.6667	122	15.6667	19.5	8.33333	3.33333	4	5.33333	4	21	12.5	15.3333	7	16.6667	25	15	9	11.3333	1	53.1914	43.5247	85.8302	59.0031	63.3981	60.0525	53.1019	57.3981	60.571	56.608	64.2994	60.9043	61.3981	54.9105	64.4969	60.9414	58.0154	59.9414	59.4043	0.663275	0.30352	0.426015	0.34418
chr5	105314895	105315395	Gm3209	.	-	ENSMUSG00000090970.1	1.33333	1.66667	2	0	0	0	0	0	0	0	0	0	0	0	0	0	0	0	0.666667	1	-0.20679	0.447531	1.09568	0.762346	0.762346	0.762346	0.762346	0.762346	0.762346	0.762346	0.762346	0.762346	0.762346	0.762346	0.762346	0.762346	0.762346	0.762346	1.73148	0.318395	0.3063	0.3308	0.38054
chr5	105568355	105568855	Gbp4	.	-	ENSMUSG00000079363.2	148.333	16	5	2	3.5	0	0	0.666667	2.33333	20.6667	0	5	20.3333	38.5	137.667	1.66667	0	1	18.6667	1	157.239	12.9182	4.53549	1.42747	2.81019	0.174383	0.174383	2.14352	5.87191	47.8904	0.174383	5.47685	17.6373	32.125	131.289	0.95216	0.174383	1.61883	18.2978	8.64885	8.49746	5.54661	0.45164
chr5	105668302	105668802	Gbp10	.	-	ENSMUSG00000054588.7	216	30	10.3333	11.3333	7	0	0.666667	0	0.333333	6.33333	7	2.5	9	8	39.3333	1.33333	0.333333	1.66667	13.3333	1	255.247	24.6698	7.98765	9.75309	7.2284	1.92593	2.48148	1.92593	2.98765	15.7778	7.51852	4.73457	10.2037	9.61111	38.9444	2.51235	2.17284	4.23457	15.2716	1.42352	0.59457	0.74027	0.451875
chr5	105722468	105722968	Gbp6	.	-	ENSMUSG00000079362.2	405.667	47	21.6667	27.3333	23.5	0	0.666667	0	1	15.6667	22	15.5	24	36.5	128.333	12.6667	7.66667	5	29.6667	1	558.344	45.7917	22.6373	17.304	16.8133	-1.45216	-0.896605	-1.45216	1.19599	34.5231	15.4059	14.2207	18.8873	29.1898	121.427	4.93056	3.69599	5.35648	27.1034	2.96136	2.84559	2.18714	0.393725
chr5	105772698	105773198	Gbp11	.	-	ENSMUSG00000092021.1	14.6667	0.666667	0	0	0	0	0	0	0	0	0	0	0	0	1.33333	0	0	0	1	1	8.90741	0.450617	0	0	0	0	0	0	0	0	0	0	0	0	1.52469	0	0	0	1.41358	4.43013	6.28033	2.85841	0.77713
chr5	107355090	107355590	Hfm1	.	-	ENSMUSG00000043410.9	23.6667	10.3333	3.33333	0.666667	1	0	2.33333	0	0.333333	0	1.66667	0	0	0	0	0.333333	0.666667	0	0	1	16.1404	8.6034	3.56636	-0.128086	0.174383	-0.449074	2.90278	-0.449074	0.612654	-0.449074	1.02623	-0.449074	-0.449074	-0.449074	-0.449074	-0.375	0.0941358	-0.449074	-0.449074	2.45552	2.29764	3.50472	1.17178
chr5	107670391	107670891	Gm8145	.	+	ENSMUSG00000084218.1	20.6667	6.33333	0	5.66667	7.5	0	5.33333	2.33333	0	0	0	0	0.333333	8.5	4.66667	17.3333	0	0	0	1	13.7747	5.16975	0.361111	3.37346	5.36728	-0.361111	7.92901	5.51543	-0.361111	-0.361111	-0.361111	-0.361111	0.00925926	7.73148	4.69444	8.45988	-0.361111	-0.361111	-0.361111	0.50345	0.656885	0.339275	0.650515
chr5	108798626	108799126	Gm10419	.	+	ENSMUSG00000072769.2	84	0.666667	0	1	3	0	1	0	0	0	0	0	0	0	0	7	2	0.666667	0.666667	1	76.196	0.597222	0.146605	0.439815	2.05093	-0.146605	0.970679	-0.146605	-0.146605	-0.146605	-0.146605	-0.146605	-0.146605	-0.146605	-0.146605	3.41512	1.31019	0.791667	0.822531	1.10753	0.436505	0.486525	0.44373
chr5	110475255	110475755	Gm17655	.	-	ENSMUSG00000090963.1	7.66667	19.3333	7.66667	6	6	4.33333	4.66667	4.33333	1.66667	4.66667	8.66667	3	5.33333	4.5	12	10.6667	9.33333	3.66667	2	1	2.9213	14.946	5.94599	5.27623	5.89969	7.96142	8.55401	11.3503	5.44907	11.2083	8.09722	4.62809	6.50463	6.00463	13.3565	6.8071	7.6466	6.30093	3.83796	0.12713	0.30352	0.27956	0.217565
chr5	110547618	110548118	Gm15484	.	-	ENSMUSG00000081865.1	130.667	189.333	239	58.6667	57	18	3.33333	4.33333	4.66667	12.3333	66	29	56.6667	11	14.3333	74.3333	40.3333	16.6667	24.3333	1	12.2106	106.84	148.229	162.345	163.518	146.981	127.147	132.184	133.11	149.277	169.296	150.314	168.996	132.265	136.314	162.413	147.95	143.394	145.53	0.589005	0.46979	0.657365	0.58686
chr5	111437615	111438115	Gm15988	.	-	ENSMUSG00000083771.1	7.66667	0.666667	0.333333	0.333333	0	2.66667	1	2.33333	0	0	0.333333	0	3.66667	0	2	1.33333	0	2.66667	0.333333	1	4.33179	0.54784	0.33179	0.0447531	-0.0972222	4.0571	1.02006	5.77932	-0.0972222	-0.0972222	0.149691	-0.0972222	3.63735	-0.0972222	2.10031	0.489198	-0.0972222	3.58796	0.489198	0.63565	0.14135	0.270285	0.49041
chr5	111846131	111846631	Mn1	.	+	ENSMUSG00000070576.4	87.3333	30.3333	0	20.6667	32	0	0	0	0	0	4.66667	0	0	0	0	6.66667	4	0	34	1	84.3488	31.4969	4.54012	9.79938	19.75	-4.54012	-4.54012	-4.54012	-4.54012	-4.54012	-0.719136	-4.54012	-4.54012	-4.54012	-4.54012	-1.16358	-1.71914	-4.54012	27.9907	0.78407	0.54325	0.86473	0.713475
chr5	112657718	112658218	Miat	.	-	ENSMUSG00000086878.2	1.66667	5.66667	0	1.33333	1	0	0	0	0	0.333333	0	0	0	0	0	0	0	0	0	1	0.833333	4.37037	0.135802	0.654321	0.487654	-0.135802	-0.135802	-0.135802	-0.135802	0.574074	-0.135802	-0.135802	-0.135802	-0.135802	-0.135802	-0.135802	-0.135802	-0.135802	-0.135802	0.755175	0.74281	0.6138	0.793415
chr5	113739556	113740056	Sgsm1	.	-	ENSMUSG00000042216.7	146.667	20.3333	1	33.3333	6	0	0	1.66667	0	0	0	0	0	0	0	1	0	0	0	1	160.764	22.8441	6.63426	17.1991	-1.1466	-5.73302	-5.73302	-1.30093	-5.73302	-5.73302	-5.73302	-5.73302	-5.73302	-5.73302	-5.73302	-5.31944	-5.73302	-5.73302	-5.73302	2.38885	4.11609	3.12389	0.92313
chr5	115278974	115279474	Gm13819	.	-	ENSMUSG00000082052.1	16.6667	18	21	0.666667	1	0.333333	1	0	0	0	0	1.5	0	0.5	0	0.333333	0	0	0	1	1.4537	6.14506	11.534	9.20062	9.50309	9.51543	9.99691	8.87963	8.87963	8.87963	8.87963	10.608	8.87963	9.62037	8.87963	8.9537	8.87963	8.87963	8.87963	0.594075	1.08913	0.479255	1.43121
chr5	115503605	115504105	Gm13827	.	-	ENSMUSG00000086167.2	104	90.3333	124	26.3333	6	45.3333	28.3333	20.3333	27.6667	41.6667	59.3333	46	117.667	66	41	51.6667	130.333	29	55.6667	1	55.5123	50.679	92.0988	62.2778	48.7531	102.438	86.3117	86.5988	105.753	143.772	86.3025	87.2346	137.852	96.8395	82.7593	71.7037	123.809	79.1605	95.8086	1.10006	0.75527	0.842745	0.87909
chr5	116478989	116479489	Gm13842	.	-	ENSMUSG00000084992.1	3.33333	2.33333	1.33333	1.33333	2	0	0	0	0.666667	0.666667	0	0	0	0	0	2	0.333333	0	0	1	1.73457	1.90123	1.40741	0.592593	1.25926	-0.197531	-0.197531	-0.197531	1.62346	1.21605	-0.197531	-0.197531	-0.197531	-0.197531	-0.197531	0.740741	0.0493827	-0.197531	-0.197531	12.89	12.3915	5.4663	0.404965
chr5	116573372	116573872	C330018A13Rik	.	+	ENSMUSG00000086655.1	20	0.333333	3.66667	0	0	0	4	0	0	0	0	0	0	0	0	0	0	0	0	1	12.7963	0.179012	3.38889	0	0	0	6.12963	0	0	0	0	0	0	0	0	0	0	0	0	1.34925	1.6645	1.16507	0.719215
chr5	116738744	116739244	Ccdc60	.	-	ENSMUSG00000043913.8	41.6667	9	0.333333	9	2	0.333333	1	0	0	0	0	0	0	0	0	0.666667	0	0	0	1	32.358	7.97531	1.19136	5.16049	0.5	-0.320988	0.160494	-0.95679	-0.95679	-0.95679	-0.95679	-0.95679	-0.95679	-0.95679	-0.95679	-0.722222	-0.95679	-0.95679	-0.95679	1.21324	0.95351	1.13925	0.35565
chr5	116872623	116873123	Hspb8	.	-	ENSMUSG00000041548.4	16	1	0	10	0	0.666667	0.333333	0	0	0	0	0.5	0.333333	0	0	0	0	0	0	1	11.1651	1.97994	1.28241	5.55093	-1.28241	-0.0725309	-1.17747	-1.28241	-1.28241	-1.28241	-1.28241	-0.671296	-0.912037	-1.28241	-1.28241	-1.28241	-1.28241	-1.28241	-1.28241	1.13023	0.695745	0.247495	0.647415
chr5	117799103	117799603	Gm15727	.	-	ENSMUSG00000081274.1	8.33333	9.33333	9	0	1.5	2	1.66667	0	3	3.33333	1	1	0.666667	0.5	0.333333	0.666667	0.333333	1.33333	1	1	-0.927469	1.71451	3.04167	5.56944	6.66204	8.80401	7.74228	5.56944	12.8287	12.6003	6.50772	6.76698	6.33488	6.31019	6.02006	5.80401	5.81636	7.42747	6.98302	0.925015	0.22038	0.577095	0.73573
chr5	118230790	118231290	Nos1	.	+	ENSMUSG00000029361.10	0.666667	12.3333	3	1.33333	0	0	0.333333	0	0	0	0.666667	0	0	1	0	5.33333	1.33333	0	1.33333	1	-1.18673	8.45525	1.375	2.18673	1.3966	1.3966	1.50154	1.3966	1.3966	1.3966	1.97068	1.3966	1.3966	2.67438	1.3966	4.0571	2.37809	1.3966	3.18056	0.90753	0.487825	0.80502	0.52344
chr5	120930662	120931162	Gm15690	.	-	ENSMUSG00000086165.1	2	0	0	1.33333	0	0	0.666667	0	0	0	0	1	0.333333	0	0.333333	0	0	0	0	1	1.09877	0.197531	0.197531	0.592593	-0.197531	-0.197531	0.358025	-0.197531	-0.197531	-0.197531	-0.197531	1	0.17284	-0.197531	0.253086	-0.197531	-0.197531	-0.197531	-0.197531	0.649465	0.911865	0.274525	1.15457
chr5	121038774	121039274	Iqcd	.	+	ENSMUSG00000029601.7	12	3.33333	3.66667	0.333333	2	0.666667	0	0	4	2.33333	2	1.5	0.333333	5	3.66667	5.33333	0.333333	0.666667	0	1	7.50463	2.77623	3.79475	-0.263889	1.05093	0.804012	-0.405864	-0.405864	9.08796	4.60648	1.32253	1.32253	-0.0354938	4.72994	3.5571	2.25463	-0.158951	0.532407	-0.405864	2.0186	2.08166	2.22607	1.29336
chr5	121098570	121099070	Rasal1	.	+	ENSMUSG00000029602.5	10	11.6667	0	0.333333	2.5	0	0.666667	0	0.666667	0.666667	1.33333	0	0	0	0.333333	13.3333	0	0	0.666667	1	5.90123	9.47531	0.191358	-0.0493827	1.64198	-0.191358	0.364198	-0.191358	1.62963	1.22222	1.01852	-0.191358	-0.191358	-0.191358	0.259259	6.60494	-0.191358	-0.191358	0.777778	3.79942	6.06933	4.19656	0.484905
chr5	122177162	122177662	Gm16552	.	-	ENSMUSG00000089729.1	180	171.667	169.667	47.3333	23	92.6667	127	54	63	91	142	95	168.667	89.5	139	143.333	181.333	137	223.333	1	64.473	65.8927	50.5378	171.487	156.598	251.845	300.703	243.496	271.808	340.743	234.604	223.117	272.934	210.012	271.339	217.37	247.067	274.524	333.049	0.498375	0.43372	0.50084	0.72185
chr5	123147362	123147862	Gm10064	.	-	ENSMUSG00000059352.4	2	0.666667	1.33333	0	0	0	0	0	0	0	0	0	0	0.5	0	0	0	0	0	1	-0.748457	-1.19907	-0.439815	1.64969	1.64969	1.64969	1.64969	1.64969	1.64969	1.64969	1.64969	1.64969	1.64969	2.39043	1.64969	1.64969	1.64969	1.64969	1.64969	0.54996	0.53768	0.58334	1.07269
chr5	123591425	123591925	AI480526	.	-	ENSMUSG00000090086.1	621.333	539.667	245.333	196.667	294	502	482	428	184.667	184	329.333	305.5	461.667	509	368.667	667.333	833	552.333	822	1	760.417	607.393	122.248	288.552	343.598	623.65	659.971	739.839	478.079	519.172	366.505	407.768	517.956	561.941	511.157	550.379	643.583	621.66	794.57	9.28577	26.1287	40.8272	0.514835
chr5	125342544	125343044	Ccdc92	.	-	ENSMUSG00000037979.7	18.3333	2	1	4.66667	2	0	7.33333	0	2.33333	0	0	1	0	0	0	0.666667	0	0	0	1	12.3611	2.21296	1.65741	2.26852	0.700617	-0.756173	10.7315	-0.756173	4.94136	-0.756173	-0.756173	0.441358	-0.756173	-0.756173	-0.756173	-0.521605	-0.756173	-0.756173	-0.756173	1.64636	1.63386	2.16314	0.73573
chr5	130664014	130664514	Gm15920	.	+	ENSMUSG00000080893.1	150	124	184	40.6667	47	10.3333	11	9	5.66667	21.6667	56	23.5	19.3333	18.5	20.3333	29.3333	30.6667	14.3333	26.6667	1	98.6003	77.0725	144.998	89.2917	95.8596	76.3318	78.1559	81.0293	74.5602	111.455	101.202	84.6713	78.0787	77.4306	81.2207	76.5849	80.7762	79.6713	86.9244	0.377585	0.891195	0.40019	0.697655
chr5	134677485	134677985	AC158379.1	.	+	ENSMUSG00000092991.1	1.33333	0.333333	2.66667	0.333333	0.5	0	0	0.333333	0	0	0.333333	0	0	0.5	0.333333	0.333333	1.33333	0	0	1	-0.0802469	-0.45679	1.7963	0.777778	0.882716	0.635802	0.635802	1.76543	0.635802	0.635802	0.882716	0.635802	0.635802	1.37654	1.08642	0.709877	1.61728	0.635802	0.635802	0.610425	0.611135	0.630745	0.898705
chr5	134769606	134770106	AC093346.1	.	+	ENSMUSG00000092941.1	2	1.66667	0	0	0.5	0	0	0	0	0	1	0	0	0	0	1	0	0	0	1	0.709877	1.01852	-0.191358	0.191358	0.438272	0.191358	0.191358	0.191358	0.191358	0.191358	1.12963	0.191358	0.191358	0.191358	0.191358	0.604938	0.191358	0.191358	0.191358	0.96786	0.24252	0.36126	0.664625
chr5	135391146	135391646	Cldn13	.	-	ENSMUSG00000008843.4	16.6667	1.66667	9	12	0	0	0	0	0	0	0	0	0	0	1.33333	3.33333	2	2	0	1	11.5818	2.45833	9.85957	7.09105	-1.24846	-1.24846	-1.24846	-1.24846	-1.24846	-1.24846	-1.24846	-1.24846	-1.24846	-1.24846	0.276235	0.381173	0.208333	1.54167	-1.24846	0.65327	0.680345	0.526255	1.54441
chr5	135407987	135408487	Wbscr27	.	+	ENSMUSG00000040557.8	597.333	255.333	41.3333	217.667	125.5	0	10.3333	1.33333	0	0	40.6667	11.5	28.3333	2.5	5.33333	124	42	0.333333	6	1	884.7	341.941	58.1196	132.066	67.9236	-15.5517	0.426698	-11.8974	-15.5517	-15.5517	13.6644	-3.81096	8.68904	-12.6875	-9.86651	51.9421	11.2014	-15.0332	-9.16898	7.29086	6.62666	6.42869	0.56771
chr5	135726850	135727350	Fzd9	.	-	ENSMUSG00000049551.2	5	14	1	3.33333	4.5	0.666667	0.666667	2.66667	6	0	2.66667	0.5	2	5	0	0.666667	0.666667	0.333333	2.33333	1	3.61883	12.4892	1.99537	1.04784	2.27623	0.115741	-0.53858	5.47377	12.9244	-1.09414	1.14043	-0.483025	1.04784	4.04167	-1.09414	-0.859568	-0.550926	-0.575617	1.75772	1.241	2.42961	2.53751	0.64478
chr5	137168765	137169265	Myl10	.	+	ENSMUSG00000005474.5	69	14.3333	0	1.33333	1	0	0	0	0	0	0	0	0	0	0	0	1	0	0	1	58.1744	11.7731	0.0509259	0.739198	0.572531	-0.0509259	-0.0509259	-0.0509259	-0.0509259	-0.0509259	-0.0509259	-0.0509259	-0.0509259	-0.0509259	-0.0509259	-0.0509259	0.671296	-0.0509259	-0.0509259	1.10499	0.824625	0.612595	0.55647
chr5	137918042	137918542	Zan	.	-	ENSMUSG00000079173.4	91.6667	36.3333	17.6667	32.6667	12.5	0.333333	4.66667	0.333333	1.66667	0.666667	14.3333	0.5	1	1.5	0.666667	49	10	0.666667	1	1	67.5463	15.2068	-0.484568	39.8488	27.2932	18.1019	24.7068	18.5957	21.6019	18.8796	28.787	18.0772	18.6296	19.3364	18.2932	43.8086	24.2747	18.4043	18.8796	0.654405	0.311875	0.414505	0.50452
chr5	138056604	138057104	Gm16089	.	+	ENSMUSG00000081228.1	41.6667	23	34.3333	8.33333	16.5	4.33333	7.33333	8.33333	7.66667	9.33333	6	5.5	6.33333	9	5.33333	2	7.33333	5.33333	4.33333	1	11.4684	-0.303241	14.7585	25.6057	32.902	26.581	31.4205	38.0625	37.3958	40.6366	24.7847	25.7415	26.0625	28.4082	25.6181	20.8711	24.9205	27.1921	24.7971	0.52981	0.343695	0.21361	0.4825
chr5	138434402	138434902	Gm4963	.	-	ENSMUSG00000063739.2	132.333	174.333	255	4.66667	12.5	1	2	1.66667	1.33333	1	4.66667	3.5	1.66667	3.5	2.33333	4.66667	7	3	2.66667	1	-15.7508	55.0363	135.154	156.498	163.3	155.189	156.214	157.905	156.825	155.615	157.294	157.294	155.294	157.232	156.022	155.769	158.177	157.609	156.683	0.50852	0.232845	0.37901	0.526075
chr5	141476300	141476800	Card11	.	-	ENSMUSG00000036526.7	89	58.3333	10.6667	36.6667	16	6	2	6	4.66667	6	17.6667	18	30	18	105.667	14	16.6667	89	1788	1	89.0741	63.6358	17.2099	18.2901	5.68519	1.90123	-4.24074	6.38889	3.98148	6.04321	6.87037	11.3395	18.6543	8.7037	91.5864	0.148148	4.05556	87.0185	1306.72	2.98913	2.96171	3.48978	1.34794
chr5	141856630	141857130	Gm16035	.	-	ENSMUSG00000084934.1	4.66667	0	0	0	0	0	1.33333	0	0	0	0	0	0.666667	0	0	0	0	0.666667	0	1	2.2963	0	0	0	0	0	1.60494	0	0	0	0	0	0.765432	0	0	0	0	0.938272	0	0.43551	0.55293	0.755205	0.92669
chr5	143614628	143615128	Gm15770	.	-	ENSMUSG00000082308.1	2	3	2.66667	0	0	0	0	0	0.333333	0.666667	1.33333	0.5	0	0	0	1	0	0	1.66667	1	-1.01235	0.271605	0.518519	1.91358	1.91358	1.91358	1.91358	1.91358	2.97531	3.32716	3.12346	2.52469	1.91358	1.91358	1.91358	2.32716	1.91358	1.91358	4.09877	0.776595	0.83577	0.421775	0.46552
chr5	147396565	147397065	Gpr12	.	-	ENSMUSG00000041468.6	1.33333	14.3333	0	0	1	0	0	0	0	2	0	0	0	0	0	2	0	0	0	1	0.555556	11.7222	0	0	0.623457	0	0	0	0	4.25926	0	0	0	0	0	0.938272	0	0	0	0.61803	0.726245	0.4966	0.581125
chr5	148211815	148212315	Flt3	.	-	ENSMUSG00000042817.9	2711.33	1985.67	44.6667	1467.67	518	2	1	0.333333	3	24	398	49.5	112.667	190	303	342.667	77	1	93	1	5170.5	3596.76	419.042	912.681	-27.3781	-369.752	-371.869	-371.856	-365.727	-316.721	-117.715	-327.045	-283.86	-224.548	-81.1713	-178.542	-324.369	-371.542	-288.989	13.1673	18.2681	15.569	1.17419
chr5	148210879	148211379	Gm17398	.	+	ENSMUSG00000091377.1	43.3333	69.3333	2.33333	6.33333	12	0.666667	0	2	0	2	3.33333	0	0.333333	6.5	2	5.66667	1.33333	0	1	1	31.6559	68.3657	0.896605	5.52315	10.6775	2.49846	1.28858	6.43673	1.28858	5.54784	4.10957	1.28858	1.65895	7.6713	3.48611	4.14043	2.27006	1.28858	2.70216	0.51346	0.68885	0.230955	0.383175
chr5	148220307	148220807	Gm6054	.	+	ENSMUSG00000057157.3	13	15	10	3.66667	2	0.666667	1.33333	1	3.66667	5.66667	0.666667	2.5	10	13.5	3	0.333333	1.33333	1	0.333333	1	1.15895	5.62191	2.98611	8.94599	8.08179	7.83488	8.22994	9.47685	15.3164	18.9213	7.19907	9.43364	15.6806	18.8225	9.89043	6.69907	7.60648	8.06944	7.21142	1.33036	1.08651	1.43576	0.60074
chr5	148995703	148996203	Gm10167	.	-	ENSMUSG00000066554.6	75.6667	82.3333	109.667	31	30.5	20	17.6667	3.33333	5	7.33333	24	14.5	13.6667	10	5.33333	27.3333	34.3333	17.3333	10.3333	1	16.6034	36.0725	70.054	70.7731	72.6559	77.1188	76.4398	57.3719	61.1929	65.6744	67.5386	64.1312	61.3719	58.7793	55.1559	63.6559	71.3843	71.5756	59.9522	0.411555	0.29516	0.4958	0.449235
chr5	149827139	149827639	Gm15411	.	-	ENSMUSG00000085971.1	19.3333	5.33333	4.66667	11.3333	1.5	0	0	0	0	0.333333	0.666667	1	0	0.5	0	1.33333	6.33333	0	0.333333	1	13.6605	5.31481	5.71605	6.47531	-0.259259	-1.35185	-1.35185	-1.35185	-1.35185	-0.641975	-0.777778	-0.154321	-1.35185	-0.611111	-1.35185	-0.765432	2.90741	-1.35185	-0.765432	1.16673	2.62374	0.67815	0.931965
chr5	149818287	149818787	Gm15408	.	+	ENSMUSG00000086610.1	13.6667	5	1.66667	2.66667	6.5	0	0	0	0	0	0	0.5	0	0	0	1	5.66667	0	0	1	8.21296	3.69444	1.51543	1.71296	4.98457	-0.00308642	-0.00308642	-0.00308642	-0.00308642	-0.00308642	-0.00308642	0.608025	-0.00308642	-0.00308642	-0.00308642	0.410494	3.82407	-0.00308642	-0.00308642	2.68328	3.16831	3.3399	0.79124
chr5	150242030	150242530	4930588N13Rik	.	+	ENSMUSG00000029660.6	11.3333	0	1	6.66667	1	0.666667	0	0	0.333333	0.333333	0.666667	0	0	0.5	0	8.66667	0.333333	0	0	1	7.81019	1.18673	2.08796	3.23302	-0.563272	0.0231481	-1.18673	-1.18673	-0.125	-0.476852	-0.612654	-1.18673	-1.18673	-0.445988	-1.18673	3.22068	-0.939815	-1.18673	-1.18673	0.59027	1.25145	0.98353	0.482035
chr5	152036161	152036661	Stard13	.	-	ENSMUSG00000016128.8	53.3333	0	0	16.6667	7	0.333333	0.333333	0	0	0	0	0	0	0	0	7.33333	0.333333	2	3.33333	1	43.6157	1.77623	1.77623	9.94599	3.52623	-1.14043	-1.6713	-1.77623	-1.77623	-1.77623	-1.77623	-1.77623	-1.77623	-1.77623	-1.77623	1.95833	-1.52932	1.01389	2.06944	1.39956	1.74617	0.88872	1.07269
chr6	4454563	4455063	Col1a2	.	+	ENSMUSG00000029661.9	60.3333	4.33333	3.66667	19.3333	13	0.666667	1.66667	0	0	2	0.666667	0	0	0	1.66667	32.6667	6	2.66667	2	1	51.6435	6.125	6.35957	10.6281	7.22068	-1.7608	-0.79784	-2.97068	-2.97068	1.28858	-2.3966	-2.97068	-2.97068	-2.97068	-1.10031	14.3935	1.05401	0.714506	-0.445988	0.25426	0.42683	0.47502	0.675405
chr6	4696954	4697454	Sgce	.	-	ENSMUSG00000004631.9	221.667	76	0.666667	120.333	22	4	2.66667	0	0	3.66667	1.33333	0	0	0	0	41.6667	1.33333	3.33333	0	1	284.526	96.7731	20.1497	59.4367	-2.53858	-13.446	-15.6744	-19.5633	-19.5633	-11.8102	-18.3534	-19.5633	-19.5633	-19.5633	-19.5633	2.81944	-18.5818	-15.0262	-19.5633	0.62424	1.21143	1.33712	0.72999
chr6	4852753	4853253	Ppp1r9a	.	+	ENSMUSG00000032827.8	2405.33	840.333	101.667	902.333	390.5	40.3333	45.3333	36	146	234.333	313.667	121.5	136.667	164	216	650.333	330	1281	7749.33	1	4443.64	1465.27	315.004	532.206	50.3974	-153.417	-139.183	-133.053	62.9375	228.576	-3.68287	-98.8619	-96.8032	-76.0409	2.31713	179.008	-14.0594	863.681	5111.08	0.98801	0.58064	0.734825	0.74077
chr6	5143696	5144196	Pon1	.	-	ENSMUSG00000002588.5	2	0.333333	0	0	0	0	0	0	0	0	0	1	0.666667	0	0	1	0	0	3.33333	1	0.901235	0.179012	0	0	0	0	0	0	0	0	0	1.19753	0.765432	0	0	0.41358	0	0	3.84568	0.43171	0.51964	0.612595	0.65889
chr6	5446059	5446559	Pdk4	.	-	ENSMUSG00000019577.4	8	0	0	1	0	0	0.666667	0	0	0	0.333333	0	0	0	0	2	0	0	0	1	4.61574	0.208333	0.208333	0.378086	-0.208333	-0.208333	0.347222	-0.208333	-0.208333	-0.208333	0.0385802	-0.208333	-0.208333	-0.208333	-0.208333	0.729938	-0.208333	-0.208333	-0.208333	1.55052	0.96172	1.0981	1.05261
chr6	14851098	14851598	Foxp2	.	+	ENSMUSG00000029563.10	4.33333	0.333333	0.333333	0	0	0	1	0	0	0	0.666667	2	0.666667	0	0	1.33333	0	0	0	1	1.52315	-0.439815	-0.384259	0.618827	0.618827	0.618827	1.73611	0.618827	0.618827	0.618827	1.1929	2.8534	1.38426	0.618827	0.618827	1.20525	0.618827	0.618827	0.618827	1.37942	1.23782	1.52633	0.4435
chr6	17014746	17015246	Gm15473	.	-	ENSMUSG00000084772.1	9	2	0	1.33333	0.5	0	0	0.666667	0	0	0	0	0	2	0	0	0	0.666667	0	1	5.29012	1.65432	0.197531	0.592593	0.0493827	-0.197531	-0.197531	1.7716	-0.197531	-0.197531	-0.197531	-0.197531	-0.197531	2.1358	-0.197531	-0.197531	-0.197531	0.740741	-0.197531	3.55671	4.88281	5.11859	0.59787
chr6	18094483	18094983	Gm15593	.	+	ENSMUSG00000084203.1	0.666667	1.66667	2.33333	0.666667	0.5	0	0.666667	0.666667	1	1	1.33333	0	0.666667	0.5	0	1	0.666667	0	0	1	-0.802469	0.197531	1.17284	1.33333	1.25926	1.01235	1.5679	2.98148	3.66049	3.15432	2.22222	1.01235	1.77778	1.75309	1.01235	1.42593	1.55556	1.01235	1.01235	0.362505	0.230055	0.19586	0.38845
chr6	18106870	18107370	Gm15596	.	-	ENSMUSG00000082289.1	66	75.3333	70.3333	7	12	2.66667	2	1	2	1	11.3333	11	7.66667	6	6.66667	10	11.6667	7.33333	3.66667	1	22.0355	43.6559	43.0633	37.3503	42.0849	36.8503	35.4367	35.5478	37.6373	34.838	41.6157	43.8503	39.9552	38.6836	39.7392	37.7886	40.5108	42.5231	36.9306	0.308385	0.1566	0.060915	0.353015
chr6	22825251	22825751	Ptprz1	.	+	ENSMUSG00000068748.3	4.33333	0.666667	0	1.33333	0	0.666667	2	0.333333	0	1.66667	0.666667	0.5	0	0	0	0	0	0	0	1	1.82253	0.131173	-0.319444	1.10957	0.319444	1.52932	3.06019	1.44907	0.319444	3.83796	0.893519	0.930556	0.319444	0.319444	0.319444	0.319444	0.319444	0.319444	0.319444	1.36926	0.80234	1.01239	0.56794
chr6	23789171	23789671	Cadps2	.	-	ENSMUSG00000017978.10	442.667	80.3333	2.33333	111	25.5	2	4.66667	13.6667	8.33333	0.333333	2.66667	1	0	0	0	49.3333	6	3.33333	1	1	638.409	98.7176	17.9769	57.1528	4.02315	-12.5571	-8.55093	12.9861	3.39969	-15.0818	-13.5571	-14.5941	-15.7917	-15.7917	-15.7917	10.7392	-11.767	-11.2546	-14.3781	1.19056	0.532105	1.13341	0.13499
chr6	29229342	29229842	Fam71f2	.	+	ENSMUSG00000079652.2	15.3333	8	0.666667	1.33333	8.5	0.666667	0.666667	0	0	0	4	0	0.333333	2	12	9.33333	4	0.666667	0	1	9.22994	5.90278	0.359568	1.01698	6.7392	1.43673	0.782407	0.226852	0.226852	0.226852	3.5787	0.226852	0.597222	2.56019	12.2701	4.97377	3.04784	1.16512	0.226852	0.37505	0.8302	0.617635	1.44268
chr6	29338218	29338718	Opn1sw	.	-	ENSMUSG00000058831.7	22.3333	26.6667	13.3333	9	3	12.3333	15.3333	4.66667	0.333333	0	12.6667	12.5	15	21.5	2.33333	8.66667	15.3333	7.66667	3	1	-0.361883	8.1196	-2.28164	21.2569	17.3372	32.7261	38.6767	25.8927	16.2014	15.1397	25.0841	27.9421	28.1088	33.7137	17.689	19.5471	25.3187	25.331	18.6458	0.560105	0.613925	0.566395	0.885055
chr6	29346058	29346558	Ccdc136	.	+	ENSMUSG00000029769.8	2.66667	3.33333	0	0	0	0	0.666667	0	0	0	0	0.5	0	0	0	0	0	0	0	1	1.20988	2.37037	0	0	0	0	0.555556	0	0	0	0	0.611111	0	0	0	0	0	0	0	2.55361	3.58252	3.31208	0.67494
chr6	31348523	31349023	Gm13845	.	-	ENSMUSG00000086212.1	34	13	0.333333	7.33333	8.5	0.333333	0	1	0.333333	1.33333	4	4	0.666667	0.5	13.3333	11.6667	4.66667	0	0	1	25.9398	12.2546	1.90895	3.27623	4.83796	-1.03858	-1.67438	1.17747	-0.612654	1.1466	1.67747	2.60957	-0.908951	-0.933642	11.6219	4.31327	1.5787	-1.67438	-1.67438	1.59463	2.80775	1.864	0.84629
chr6	32400919	32401419	9430029A11Rik	.	+	ENSMUSG00000086675.1	3.66667	0	0	1	0	0	0	0	0	0	0	0	0	0	0	1.33333	0	0	0	1	1.875	0.146605	0.146605	0.439815	-0.146605	-0.146605	-0.146605	-0.146605	-0.146605	-0.146605	-0.146605	-0.146605	-0.146605	-0.146605	-0.146605	0.439815	-0.146605	-0.146605	-0.146605	0.577725	0.430935	0.256375	0.60361
chr6	33942161	33942661	Gm13853	.	-	ENSMUSG00000087441.1	0	0	3.33333	0	0	0	0	0	0	0	0	0	1.66667	0	0	2.33333	0	0	0	1	2.22045e-16	2.22045e-16	3.11728	-2.22045e-16	-2.22045e-16	-2.22045e-16	-2.22045e-16	-2.22045e-16	-2.22045e-16	-2.22045e-16	-2.22045e-16	-2.22045e-16	1.82099	-2.22045e-16	-2.22045e-16	1.12963	-2.22045e-16	-2.22045e-16	-2.22045e-16	0.473285	0.320085	0.7429	0.484905
chr6	34330539	34331039	Gm13859	.	-	ENSMUSG00000081991.1	1.66667	6.33333	0	0.666667	0	0	0	0	0	0	0	0	0	0	0	1.66667	0.666667	0.333333	0	1	0.716049	4.82716	0.0185185	0.302469	-0.0185185	-0.0185185	-0.0185185	-0.0185185	-0.0185185	-0.0185185	-0.0185185	-0.0185185	-0.0185185	-0.0185185	-0.0185185	0.759259	0.524691	0.5	-0.0185185	0.786605	0.8607	0.712845	0.429855
chr6	34330195	34330695	Gm13858	.	-	ENSMUSG00000081196.1	4.33333	0.666667	0	0.333333	2	0	0	0	0	0	0	0	0	0	0	1.33333	0	0.666667	0	1	1.9429	0.251543	-0.199074	0.341049	1.65586	0.199074	0.199074	0.199074	0.199074	0.199074	0.199074	0.199074	0.199074	0.199074	0.199074	0.785494	0.199074	1.13735	0.199074	0.43171	0.353365	0.292275	0.4076
chr6	36761111	36761611	Ptn	.	-	ENSMUSG00000029838.7	40.3333	0.666667	0	9.33333	0	0	0	0	0	0.666667	0	0	0	0	0	3	0	0	0	1	31.9167	2.0463	1.59568	4.78704	-1.59568	-1.59568	-1.59568	-1.59568	-1.59568	-0.182099	-1.59568	-1.59568	-1.59568	-1.59568	-1.59568	-0.138889	-1.59568	-1.59568	-1.59568	0.106975	0.364515	0.16964	0.408065
chr6	36886797	36887297	1700111E14Rik	.	+	ENSMUSG00000029837.1	1.66667	0.333333	0.666667	1.33333	0	0	0	0	0	0	0	0	0	0	0	3.33333	0	0	0	1	-1.03858	-1.5571	-1.14969	2.52623	1.73611	1.73611	1.73611	1.73611	1.73611	1.73611	1.73611	1.73611	1.73611	1.73611	1.73611	3.36574	1.73611	1.73611	1.73611	0.144745	0.250875	0.20473	0.085445
chr6	36906393	36906893	Gm7452	.	+	ENSMUSG00000058661.6	50.3333	43.6667	49	14.6667	13.5	2.33333	0.333333	0.666667	0.333333	0	15.6667	11.5	6.66667	3	6.33333	21.3333	25.6667	4.33333	0.333333	1	24.5602	26.3503	36.9429	24.5139	24.9275	18.0139	14.4275	16.2917	15.3843	14.3225	26.5633	26.0633	20.7423	17.6744	21.0694	25.2855	30.841	20.2238	14.909	0.234105	0.2522	0.639615	0.493045
chr6	37996746	37997246	Svopl	.	-	ENSMUSG00000029830.8	2	0	0	0	1	0.333333	0.333333	0	0	0	0	0.5	0	0	0.666667	0.666667	13	0	0	1	0.75463	-0.146605	-0.146605	0.146605	0.770062	0.782407	0.251543	0.146605	0.146605	0.146605	0.146605	0.757716	0.146605	0.146605	0.973765	0.381173	8.71142	0.146605	0.146605	1.42846	0.41715	0.51698	0.8932
chr6	41101539	41102039	Trbv16	.	+	ENSMUSG00000076473.2	3.33333	0	0.666667	0	0	0	0	0	0	0	0	0	0	0	0	2	0	0	0	1	1.53704	0	0.58642	0	0	0	0	0	0	0	0	0	0	0	0	0.938272	0	0	0	0.43678	0.583425	0.453035	1.10309
chr6	41487966	41488466	Trbc1	.	+	ENSMUSG00000076490.1	18.6667	37.3333	19	11.3333	14	1	0.333333	0	0	0.666667	0	0	0	0	0	2.33333	6.33333	0	0	1	7.45216	29.4028	13.909	12.2145	15.4244	6.1034	4.49228	4.38735	4.38735	5.80093	4.38735	4.38735	4.38735	4.38735	4.38735	5.51698	8.6466	4.38735	4.38735	1.0107	0.482255	0.599885	0.60888
chr6	41496478	41496978	Trbc2	.	+	ENSMUSG00000076498.1	8.66667	15	3.66667	4	0	2	0.333333	0	0.666667	1.66667	0	0	0	0	0	2	0	0	0	1	4.95833	12.3164	3.45833	2.47994	-0.0694444	3.16512	0.0354938	-0.0694444	1.75154	3.44907	-0.0694444	-0.0694444	-0.0694444	-0.0694444	-0.0694444	0.868827	-0.0694444	-0.0694444	-0.0694444	0.594075	0.429615	0.40019	0.66967
chr6	41634179	41634679	1700034O15Rik	.	+	ENSMUSG00000029867.5	0	4	0.333333	0	0.5	0	0	0	0	0	0	0	0	0	0	0	5	1.33333	0.666667	1	-0.567901	2.2963	-0.333333	0.567901	0.814815	0.567901	0.567901	0.567901	0.567901	0.567901	0.567901	0.567901	0.567901	0.567901	0.567901	0.567901	3.95679	2.42593	1.53704	0.78914	0.436505	0.59685	0.488005
chr6	43323553	43324053	Gm15550	.	+	ENSMUSG00000084325.1	21	14	20	8	5	6.33333	0.666667	15	1.33333	4.33333	16.6667	4.5	4.66667	8	1	19	9	3	5.66667	1	12.392	10.034	17.9475	6.78704	5.13272	10.7253	1.91667	32.4969	4.71296	10.6204	14.3611	6.21296	5.99074	9.0463	2.57099	11.0586	7.45988	5.49691	7.45988	0.81437	0.3063	0.408665	0.5598
chr6	48539193	48539693	Gm5111	.	+	ENSMUSG00000052730.4	71.6667	23.6667	0.333333	17.3333	6	0	2	0	0	0	0	0	0	0	0	13.6667	13	0	0	1	64.409	23.4028	3.29784	9.18981	1.52315	-3.06327	-0.322531	-3.06327	-3.06327	-3.06327	-3.06327	-3.06327	-3.06327	-3.06327	-3.06327	3.90586	5.50154	-3.06327	-3.06327	7.01771	5.26258	2.52074	0.983915
chr6	48596982	48597482	Gimap8	.	+	ENSMUSG00000064262.4	558	110.333	3.33333	65	9	0	0	0	0	0	0	0	0	0	0	17.3333	4	0	0	1	810.073	130.221	12.9799	34.2052	-2.93673	-9.86265	-9.86265	-9.86265	-9.86265	-9.86265	-9.86265	-9.86265	-9.86265	-9.86265	-9.86265	-1.04167	-7.04167	-9.86265	-9.86265	1.66764	0.967445	0.940765	1.26824
chr6	48625877	48626377	Gimap9	.	+	ENSMUSG00000051124.6	248	252.333	48	219.667	157.5	74.6667	91.6667	141.667	142	76	8.66667	1	0	1	6	140.667	167	82	57.3333	1	309.758	325.669	55.1134	144.791	98.7878	87.402	118.245	234.924	257.436	168.121	1.77546	-3.81096	-5.00849	-3.73071	1.37423	72.0224	94.5841	83.4977	47.9606	3.49384	7.39175	5.43	1.47835
chr6	48634297	48634797	Gimap4	.	+	ENSMUSG00000054435.8	108.333	22.6667	0.333333	8	11	8.33333	2.33333	4	0.666667	12.6667	0	0	0	0.5	0	0	7.33333	4	0	1	106.233	19.7145	0.677469	4.98302	8.11265	11.5077	2.90895	8.8534	1.37809	27.5077	-0.442901	-0.442901	-0.442901	0.29784	-0.442901	-0.442901	4.54475	4.98302	-0.442901	1.89668	1.89456	1.95515	0.844115
chr6	48657974	48658474	Gimap6	.	-	ENSMUSG00000047867.5	1489	469.333	9.66667	460.667	139	0	0.666667	0	0	0.333333	11.3333	0	0	0	0.666667	121	15.3333	0	0	1	2609.67	739.363	87.5787	254.205	13.0262	-78.2948	-77.7392	-78.2948	-78.2948	-77.5849	-69.375	-78.2948	-78.2948	-78.2948	-77.4676	-12.8133	-68.1157	-78.2948	-78.2948	11.0525	20.5448	13.0533	0.67827
chr6	48668355	48668855	Gimap1	.	+	ENSMUSG00000090019.2	1332	450.333	38.6667	510.667	150.5	0	0.666667	5.33333	2.66667	3.66667	1.33333	0	0	0	0	168.333	17.3333	0.666667	0	1	2303.27	715.618	121.285	298.613	17.3881	-81.8218	-81.2662	-69.7785	-75.3588	-74.0687	-80.6119	-81.8218	-81.8218	-81.8218	-81.8218	10.3819	-70.439	-80.8835	-81.8218	1.72683	2.38664	1.1096	0.75488
chr6	48668369	48668869	Gimap7	.	+	ENSMUSG00000043931.9	66.3333	12.3333	0	34	0.5	0	0	0	0	0	0	0	0	0	0	1.33333	0	0	0	1	61.0617	15.7407	5.88889	17.6667	-5.64198	-5.88889	-5.88889	-5.88889	-5.88889	-5.88889	-5.88889	-5.88889	-5.88889	-5.88889	-5.88889	-5.30247	-5.88889	-5.88889	-5.88889	1.72683	2.44206	1.1443	0.74387
chr6	48690370	48690870	Gm3345	.	-	ENSMUSG00000044867.4	474.333	91	2	99	18	0	1.33333	0	0	0	0	0	0	0	0	32	1.33333	0	0	1	682.597	109.208	15.1528	52.4275	0.847222	-13.2948	-11.6898	-13.2948	-13.2948	-13.2948	-13.2948	-13.2948	-13.2948	-13.2948	-13.2948	3.61265	-12.3133	-13.2948	-13.2948	0.682165	0.69427	0.39212	0.716805
chr6	48695945	48696445	Gimap5	.	+	ENSMUSG00000043505.7	1353.67	407.333	19.3333	154.333	30	0	0	0.333333	0	5.66667	0	0	0	0	0	63.3333	0	0.666667	0	1	2273.18	575.694	30.0455	91.6921	11.4421	-11.4591	-11.4591	-10.3295	-11.4591	0.837191	-11.4591	-11.4591	-11.4591	-11.4591	-11.4591	22.7384	-11.4591	-10.5208	-11.4591	17.0837	24.2327	15.976	1.36468
chr6	48716268	48716768	Gimap3	.	-	ENSMUSG00000039264.8	55.3333	0.666667	5.33333	2	1	7	1.66667	0	0	1.33333	0	0	0	0	0	1.66667	0	0	0	1	44.2454	0.70216	5.33179	1.00154	0.371914	9.93981	1.9213	-0.251543	-0.251543	2.56944	-0.251543	-0.251543	-0.251543	-0.251543	-0.251543	0.526235	-0.251543	-0.251543	-0.251543	0.67963	0.196775	0.34391	0.39946
chr6	49164703	49165203	Igf2bp3	.	-	ENSMUSG00000029814.8	237.333	174.667	98	83.6667	88.5	157.333	169.667	121.667	81.6667	129.667	180.667	79	172	183	150.333	176	198.333	113.667	162.667	1	294.597	216.801	113.656	47.9182	52.3009	170.64	200.832	203.776	157.585	268.369	110.832	63.1528	129.06	135.841	135.715	87.9985	110.011	107.634	135.727	2.32585	2.73327	2.64097	0.631135
chr6	49374633	49375133	Gm17060	.	-	ENSMUSG00000090624.1	54	67.3333	74	4.66667	12.5	0	0	0	0	0	6.33333	5	0.666667	0.5	0	2	2.66667	1	0	1	-3.45216	20.9923	34.375	49.0201	55.8225	45.9954	45.9954	45.9954	45.9954	45.9954	51.0633	51.2978	46.7608	46.7361	45.9954	46.9336	47.8935	47.4398	45.9954	0.371245	0.15381	0.38748	0.46552
chr6	51237604	51238104	Gm9953	.	-	ENSMUSG00000054663.3	7.66667	1.66667	0	0	0	0	1	0	0	0	0	0	0	0	0	0	0	0	0	1	4.23457	1.20988	0	0	0	0	1.11728	0	0	0	0	0	0	0	0	0	0	0	0	0.44552	0.846765	1.37061	1.19403
chr6	52115162	52115662	Hoxa2	.	-	ENSMUSG00000014704.8	59	5.66667	0	18.6667	9	0	1.33333	0	0	0	5	6.5	32.3333	14	19.3333	20.6667	1.33333	0.666667	0	1	50.2685	6.93519	2.70062	10.4475	4.22531	-2.70062	-1.09568	-2.70062	-2.70062	-2.70062	1.3858	4.13272	24.8179	9.82407	16.3426	7.89198	-1.71914	-1.76235	-2.70062	0.34235	0.620965	0.90063	1.13611
chr6	52163088	52163588	Hoxa3	.	-	ENSMUSG00000059723.6	254.333	65.6667	4.33333	72	60	0	0.333333	0	0	0.333333	11.6667	1	8.33333	9.5	4.66667	95	21.3333	0	0	1	324.722	76.5586	15.4784	36.8488	31.5586	-11.4352	-11.3302	-11.4352	-11.4352	-10.7253	-2.20062	-10.2377	-3.6821	-2.52778	-6.37963	39.8302	2.49691	-11.4352	-11.4352	1.8551	1.83341	2.26076	0.64501
chr6	52115422	52115922	5730446D14Rik	.	+	ENSMUSG00000056445.7	22	9.33333	0.666667	6.33333	8.5	0	0	0	0	0.333333	1	0	4.66667	5	1.66667	5.66667	1	0	0	1	15.8056	8.51543	1.8179	3.00309	5.28086	-1.23148	-1.23148	-1.23148	-1.23148	-0.521605	-0.29321	-1.23148	3.39815	3.90432	0.638889	1.62037	-0.509259	-1.23148	-1.23148	0.648195	0.18431	0.39212	0.854665
chr6	52122629	52123129	Gm15050	.	+	ENSMUSG00000087626.1	50.3333	10	0	9	1	0	0	0	0	0	2	5	1.33333	0	2	6	1	0	0	1	40.537	9.51852	1.65432	4.46296	-1.03086	-1.65432	-1.65432	-1.65432	-1.65432	-1.65432	0.0740741	3.64815	-0.185185	-1.65432	0.54321	1.38272	-0.932099	-1.65432	-1.65432	0.538685	0.827265	1.14086	0.48731
chr6	52127246	52127746	5730596B20Rik	.	+	ENSMUSG00000056468.3	83.6667	28.6667	0.333333	27	7	0.333333	0	0.666667	0.666667	1	6.33333	3	1.33333	0	0.333333	10	1.33333	0.333333	2	1	76.7577	26.4738	1.44907	17.3164	4.08796	-0.578704	-1.21451	0.75463	0.606481	0.927469	3.8534	2.10031	0.25463	-1.21451	-0.763889	3.87809	-0.233025	-0.695988	1.31019	0.450595	0.523895	0.8258	0.51243
chr6	52141502	52142002	Hoxa4	.	-	ENSMUSG00000000942.9	26	10.6667	0.666667	10	1	0	0	0	0	0	2.33333	4	7.66667	0	0	10.6667	7.33333	0	0	1	15.662	6.36574	-1.49846	8.91821	2.70833	2.08488	2.08488	2.08488	2.08488	2.08488	4.08488	6.36883	9.34414	2.08488	2.08488	7.5787	7.07253	2.08488	2.08488	1.06356	1.68107	1.97816	0.3693
chr6	52154336	52154836	Hoxa5	.	-	ENSMUSG00000038253.6	338.333	144.333	15	97	44	0	0	0.666667	0	0	31.3333	4	0.333333	0	1.33333	103.333	6.66667	0	0	1	457.966	176.602	24.4599	54.5586	22.713	-9.86111	-9.86111	-7.89198	-9.86111	-9.86111	13.1204	-5.57716	-9.49074	-9.86111	-8.33642	45.7932	-5.39198	-9.86111	-9.86111	1.44735	0.99926	1.10817	0.75488
chr6	52180281	52180781	RP23-329P9.11	.	-	ENSMUSG00000092475.1	179.667	58.3333	0	66	18.5	0	1.33333	0	0	0	0.666667	0	0	0	0	44	15.3333	0	0	1	214.198	68.0247	11.3704	33.537	3.22222	-11.3704	-9.76543	-11.3704	-11.3704	-11.3704	-10.7963	-11.3704	-11.3704	-11.3704	-11.3704	12.3333	-1.19136	-11.3704	-11.3704	2.02267	1.8626	1.22942	0.23144
chr6	52195963	52196463	Hoxa11	.	-	ENSMUSG00000038210.9	1.33333	0.333333	0	0	0	0	0	0	0	0	0.333333	0	0	0	0	2.66667	0	0	0	1	0.617284	0.240741	0.0617284	-0.0617284	-0.0617284	-0.0617284	-0.0617284	-0.0617284	-0.0617284	-0.0617284	0.185185	-0.0617284	-0.0617284	-0.0617284	-0.0617284	1.2037	-0.0617284	-0.0617284	-0.0617284	1.26483	1.47184	0.97546	0.573445
chr6	54276755	54277255	Prr15	.	+	ENSMUSG00000045725.4	18.6667	1	0.666667	4.66667	3	0	0	0	0	0	3.66667	2	6	5	1.33333	4.66667	1.66667	4.33333	4.66667	1	12.1188	0.976852	0.865741	2.74537	1.91821	-0.279321	-0.279321	-0.279321	-0.279321	-0.279321	2.78858	1.95525	5.5108	4.85648	1.24537	2.01698	0.930556	5.62191	4.82562	1.41718	1.01583	1.30929	1.21054
chr6	54631483	54631983	2410066E13Rik	.	+	ENSMUSG00000038065.6	62.3333	25	9.66667	38.6667	16	5.33333	16.6667	18.3333	27.3333	32	5	7	6	16	15	41.3333	2	3.33333	1.33333	1	53.5833	24.1142	11.892	23.9228	10.0586	5.39815	22.9969	35.3302	58.179	73.321	1.4784	4.74383	3.1821	11.3827	12.1698	19.5525	-1.15123	1.92901	-0.824074	1.28499	1.74617	1.72059	0.683775
chr6	55286175	55286675	Aqp1	.	+	ENSMUSG00000004655.5	447	341.333	59.6667	237	146.5	0	0.666667	0	7.33333	2.66667	0	2	0.666667	0	0	213	42.6667	4	0	1	647.704	468.334	81.9205	144.959	78.6968	-17.9699	-17.4144	-17.9699	-1.31559	-12.2477	-17.9699	-15.7353	-17.2045	-17.9699	-17.9699	99.4313	9.22145	-12.544	-17.9699	8.5657	5.82153	1.63203	0.58182
chr6	55401721	55402221	Adcyap1r1	.	+	ENSMUSG00000029778.6	0	0	2.33333	0	0	0	0.666667	0	0	0	0	0	0	0	0	0	1.33333	0	0	1	-0.146605	-0.146605	2.03858	0.146605	0.146605	0.146605	0.70216	0.146605	0.146605	0.146605	0.146605	0.146605	0.146605	0.146605	0.146605	0.146605	1.12809	0.146605	0.146605	1.35051	1.54646	0.874405	0.65889
chr6	60874719	60875219	Mmrn1	.	+	ENSMUSG00000054641.8	677.333	36.3333	1.66667	309	131	0.666667	0.666667	0	0	1.33333	0	0	0	0	0.666667	203	29.6667	2.66667	0	1	1065.52	84.8248	53.6644	164.126	35.1134	-50.9421	-51.5965	-52.152	-52.152	-49.331	-52.152	-52.152	-52.152	-52.152	-51.3248	59.4715	-33.2323	-48.4668	-52.152	0.504715	0.79413	0.786065	1.04229
chr6	61130554	61131054	A730020E08Rik	.	-	ENSMUSG00000085849.1	8.33333	1.66667	0	4.33333	0	0	0	0	0	0	0	0	0	0	0	0.666667	0	0	0	1	0.367284	-3.06481	-4.27469	7.08333	4.27469	4.27469	4.27469	4.27469	4.27469	4.27469	4.27469	4.27469	4.27469	4.27469	4.27469	4.50926	4.27469	4.27469	4.27469	1.2334	1.04632	0.695095	0.63067
chr6	61130067	61130567	Fam190a	.	+	ENSMUSG00000039578.9	74.3333	26	0	27.6667	12	0	0	0	0	0	0	0	0	0	0	5	0	0	0	1	68.7269	26.9676	4.34414	14.6373	5.04475	-4.34414	-4.34414	-4.34414	-4.34414	-4.34414	-4.34414	-4.34414	-4.34414	-4.34414	-4.34414	-1.81944	-4.34414	-4.34414	-4.34414	1.89173	1.81011	1.30225	0.633305
chr6	64678889	64679389	Atoh1	.	+	ENSMUSG00000073043.4	0	1.33333	1.66667	0	0	0	0	0	0	0	0	0	0	0	0	0	0	0	0	1	1.66533e-16	0.969136	1.51235	-1.66533e-16	-1.66533e-16	-1.66533e-16	-1.66533e-16	-1.66533e-16	-1.66533e-16	-1.66533e-16	-1.66533e-16	-1.66533e-16	-1.66533e-16	-1.66533e-16	-1.66533e-16	-1.66533e-16	-1.66533e-16	-1.66533e-16	-1.66533e-16	0.89612	0.44208	0.64506	0.9377
chr6	65094652	65095152	Hpgds	.	-	ENSMUSG00000029919.4	114	51.3333	29.3333	54	47	21	16	7.33333	14.3333	31.3333	36.3333	8	23.6667	25.5	76	24	16	17.3333	24.6667	1	81.2346	17.358	-2.58025	68.3889	66.0278	60.284	56.0556	47.716	63.7469	105.241	57.7469	39.821	51.5679	53.2191	101.481	43.8272	42.1049	53.5864	55.1543	7.96655	14.8842	10.1054	1.07509
chr6	65078314	65078814	Gm17147	.	+	ENSMUSG00000090939.1	3.33333	0	3.33333	3	0	2.33333	0	0	0	0	0	0	0	0.5	0.333333	0	0	0	0	1	1.28858	-0.248457	2.86883	2.18673	0.248457	3.93981	0.248457	0.248457	0.248457	0.248457	0.248457	0.248457	0.248457	0.989198	0.699074	0.248457	0.248457	0.248457	0.248457	0.40775	0.76657	1.10719	1.18542
chr6	65540141	65540641	Tnip3	.	+	ENSMUSG00000044162.9	639	167	6.33333	88.6667	36	0	0.333333	1.33333	0	0	10	12	33.6667	55	241	13.6667	1	0.333333	0	1	965.122	213.529	21.2762	44.0694	11.9645	-15.1775	-15.0725	-11.5231	-15.1775	-15.1775	-7.35031	-2.88117	13.3719	28.4645	215.755	-8.20833	-14.4552	-14.659	-15.1775	0.60789	1.24472	0.684395	0.4076
chr6	67155254	67155754	Gm8566	.	+	ENSMUSG00000047905.9	217.667	212.667	246.333	40	34	2.33333	1.66667	0.666667	4.66667	4	50.3333	29	56.6667	55.5	22.3333	32.6667	28	14.3333	25.6667	1	141.261	143.19	160.313	146.384	144.551	122.631	121.113	120.909	129.903	127.446	154.625	147.106	165.789	162.927	140.711	136.304	136.853	137.298	143.557	0.27188	1.58694	0.40019	0.67804
chr6	67505379	67505879	Igkv2-137	.	+	ENSMUSG00000076501.1	43	2.66667	0	0.666667	2	2.66667	0.333333	3.33333	0	0	0	0	0	0	0	0.666667	0.666667	0	0.333333	1	32.7407	2.03704	0.0802469	0.240741	1.37654	4.07407	0.0246914	7.82099	-0.0802469	-0.0802469	-0.0802469	-0.0802469	-0.0802469	-0.0802469	-0.0802469	0.154321	0.462963	-0.0802469	0.506173	0.234105	0.32155	0.25294	0.404965
chr6	67559488	67559988	Igkv1-135	.	+	ENSMUSG00000076502.1	1.66667	0	0	1.33333	0	0	0	0	0	0.666667	0	0	0	0	0	16.3333	0	0	0	1	0.895062	0.197531	0.197531	0.592593	-0.197531	-0.197531	-0.197531	-0.197531	-0.197531	1.21605	-0.197531	-0.197531	-0.197531	-0.197531	-0.197531	8.09259	-0.197531	-0.197531	-0.197531	0.59027	1.91832	1.33632	0.49878
chr6	67999726	68000226	Igkv9-120	.	+	ENSMUSG00000076515.1	5.33333	0	0	0	0	0	0	0	0	1.66667	0	0	0	0	0	0	0	0	0	1	2.74074	0	0	0	0	0	0	0	0	3.51852	0	0	0	0	0	0	0	0	0	0.87723	0.33123	0.248305	0.90444
chr6	68070834	68071334	Igkv1-117	.	+	ENSMUSG00000076516.1	29	0	0	0	3	0	0.666667	0	2.66667	0	0	0	0	0	0	5.33333	2.66667	0.666667	0.666667	1	20	0	0	0	2.19753	0	0.555556	0	6.46296	0	0	0	0	0	0	2.66049	1.89815	0.938272	0.969136	0.68724	0.113635	0.339675	0.79101
chr6	68387211	68387711	Igkv15-103	.	+	ENSMUSG00000076523.1	169.667	0	0	0	0	0	0	0	0	0	0	0	0	0	0	41	32.6667	6	0.666667	1	188.235	-0.0617284	-0.0617284	0.0617284	0.0617284	0.0617284	0.0617284	0.0617284	0.0617284	0.0617284	0.0617284	0.0617284	0.0617284	0.0617284	0.0617284	22.037	20.7778	8.19136	1.03086	1.15151	0.429615	0.400995	0.4825
chr6	68582174	68582674	Gm16637	.	-	ENSMUSG00000076527.1	31.6667	0	0	2	0	0	0	0	0	0	0	0	0	0	0	2.33333	1	6.66667	0	1	22.696	0.313272	0.313272	0.939815	-0.313272	-0.313272	-0.313272	-0.313272	-0.313272	-0.313272	-0.313272	-0.313272	-0.313272	-0.313272	-0.313272	0.816358	0.408951	8.68056	-0.313272	0.76645	0.63064	0.518995	0.909715
chr6	68630305	68630805	Igkv10-95	.	+	ENSMUSG00000076528.2	3	0	0	0.333333	0	0	0	0	0	0	0	0	0	0	0	0.333333	1.33333	3	0	1	1.44907	0.0354938	0.0354938	0.106481	-0.0354938	-0.0354938	-0.0354938	-0.0354938	-0.0354938	-0.0354938	-0.0354938	-0.0354938	-0.0354938	-0.0354938	-0.0354938	0.0385802	0.945988	4.10031	-0.0354938	0.99929	1.63973	1.23183	0.80512
chr6	68654722	68655222	Igkv10-94	.	-	ENSMUSG00000076529.1	3.33333	0	0	1	0	0	0	0	0	0	0	0	0	0	0	2	0.666667	5.33333	0.666667	1	1.68364	0.146605	0.146605	0.439815	-0.146605	-0.146605	-0.146605	-0.146605	-0.146605	-0.146605	-0.146605	-0.146605	-0.146605	-0.146605	-0.146605	0.791667	0.396605	7.11265	0.822531	0.213955	0.34648	0.832445	0.432955
chr6	68686508	68687008	Igkv19-93	.	-	ENSMUSG00000076530.2	2.33333	0	0	1.33333	0	0	0	0	0	0	0	0	0	0	0	0	1.33333	0.666667	1.33333	1	1.2716	0.197531	0.197531	0.592593	-0.197531	-0.197531	-0.197531	-0.197531	-0.197531	-0.197531	-0.197531	-0.197531	-0.197531	-0.197531	-0.197531	-0.197531	0.783951	0.740741	1.58642	0.309655	0.134455	0.30498	0.41334
chr6	69218156	69218656	Igkv4-70	.	-	ENSMUSG00000076547.1	1.66667	0	0	0	0	0	0	0	0	0	0	0	0	0	0	0	0	4	0.666667	1	0.697531	0	0	0	0	0	0	0	0	0	0	0	0	0	0	0	0	5.42593	0.969136	0.289495	0.119205	0.156925	0.17639
chr6	69388485	69388985	Igkv4-59	.	-	ENSMUSG00000076553.1	14	0	0	0	0	0	0	0	0	0	0	0	0	0	0	9	0	0	0	1	8.44444	0	0	0	0	0	0	0	0	0	0	0	0	0	0	4.59877	0	0	0	0.108245	0.19267	0.130705	0.22043
chr6	69526244	69526744	Igkv4-57	.	-	ENSMUSG00000076556.2	0.333333	0	0	0	0	0	0	0	0	0	0	0	0	0	0	24.6667	0	2.66667	0	1	0.0493827	0	0	0	0	0	0	0	0	0	0	0	0	0	0	12.679	0	3.68519	0	0.213955	0.070675	0.06979	0.17639
chr6	69557545	69558045	Igkv4-55	.	-	ENSMUSG00000076558.1	5.33333	0	0	0	0	0	0	0	0	0	0	0	0	0	0	0	1.33333	0	0	1	2.74074	0	0	0	0	0	0	0	0	0	0	0	0	0	0	0	0.981481	0	0	0.28696	0.119205	0.174275	0.239815
chr6	69764844	69765344	Igkv12-44	.	-	ENSMUSG00000076566.1	0	0.333333	0	0	0	0	0	0	0	0	0	0	0	0	0	5.66667	2	8.66667	0	1	0	0.179012	0	0	0	0	0	0	0	0	0	0	0	0	0	2.85185	1.45679	11.3951	0	0.71106	0.15938	0.5783	0.36666
chr6	69773655	69774155	Igkv5-43	.	-	ENSMUSG00000076567.1	2.66667	0	0	0	0	0	0	0	0	0	0	0	0	0	0	0	0	6	0	1	1.20988	0	0	0	0	0	0	0	0	0	0	0	0	0	0	0	0	8.12963	0	0.09063	0.07346	0.0829	0.242685
chr6	69850454	69850954	Igkv5-39	.	-	ENSMUSG00000076569.2	148	7.33333	0	0	0	0	0	0	0	0	0	0	0	0	0	0	0	0	0	1	150.187	-1.06019	-6.63426	6.63426	6.63426	6.63426	6.63426	6.63426	6.63426	6.63426	6.63426	6.63426	6.63426	6.63426	6.63426	6.63426	6.63426	6.63426	6.63426	0.47949	0.33123	0.26989	0.162515
chr6	70356736	70357236	Igkv6-15	.	-	ENSMUSG00000076592.1	3.33333	0	2	0	0	0	0	0	0	0	0	0	0	0	0	2	0	2.66667	0	1	1.53704	1.11022e-16	1.85802	-1.11022e-16	-1.11022e-16	-1.11022e-16	-1.11022e-16	-1.11022e-16	-1.11022e-16	-1.11022e-16	-1.11022e-16	-1.11022e-16	-1.11022e-16	-1.11022e-16	-1.11022e-16	0.938272	-1.11022e-16	3.68519	-1.11022e-16	0.1611	0.15381	0.288035	0.386045
chr6	70621532	70622032	Igkv3-4	.	+	ENSMUSG00000076600.1	0	12.3333	0	3.33333	0	0	1.33333	0	0	0	0	0	0	0	0	16.6667	2	0	0	1	0.535494	10.3873	0.535494	1.60648	-0.535494	-0.535494	1.06944	-0.535494	-0.535494	-0.535494	-0.535494	-0.535494	-0.535494	-0.535494	-0.535494	7.92747	0.921296	-0.535494	-0.535494	0.380125	0.34648	0.239425	0.41334
chr6	70672305	70672805	Igkj1	.	+	ENSMUSG00000076604.1	23.6667	0.333333	0	2.66667	1.5	0	0.333333	0	0	0	0	0	0	0	0	39.6667	5.66667	5.66667	0.333333	1	15.6312	0.118827	-0.0601852	1.77623	1.15278	0.0601852	0.165123	0.0601852	0.0601852	0.0601852	0.0601852	0.0601852	0.0601852	0.0601852	0.0601852	21.3997	3.88735	7.75154	0.646605	0.40775	0.936945	0.243665	0.617255
chr6	70672659	70673159	Igkj2	.	+	ENSMUSG00000076605.1	72.6667	1.33333	0	4.66667	0	0	0	0	0.333333	0.666667	0	0	0	0	0	35	6.33333	1.66667	0.666667	1	62.4815	0.660494	-0.308642	3.33333	0.308642	0.308642	0.308642	0.308642	1.37037	1.72222	0.308642	0.308642	0.308642	0.308642	0.308642	19	4.5679	2.61728	1.27778	0.144745	0.248095	0.339675	0.537315
chr6	70673291	70673791	Igkj4	.	+	ENSMUSG00000076607.1	19.6667	0.666667	0	0.666667	0	0	0	0	1.66667	0.666667	0	0	0	0	0	6	31.6667	8	1.66667	1	12.5926	0.530864	0.0802469	0.240741	-0.0802469	-0.0802469	-0.0802469	-0.0802469	4.05556	1.33333	-0.0802469	-0.0802469	-0.0802469	-0.0802469	-0.0802469	2.95679	19.9815	10.5617	2.10494	0.27188	0.15381	0.10912	0.27812
chr6	70673629	70674129	Igkj5	.	+	ENSMUSG00000076608.1	18	1.66667	0	0	0.5	0	0	0	4.66667	0	0	0	0	0	0	9.66667	11.3333	8	43.3333	1	11.321	1.20988	0	0	0.246914	0	0	0	10.963	0	0	0	0	0	0	4.95062	7.60494	10.642	40.6728	1.04086	0.511435	0.371335	0.382715
chr6	70676178	70676678	Igkc	.	+	ENSMUSG00000076609.1	2807.67	41	4.66667	65.3333	14	8.33333	3.66667	3.33333	15.3333	20.3333	0	0	0	0	1	638.333	420	214	343.667	1	4943.18	-11.3218	-44.7415	93.4329	60.1427	61.0563	54.6366	57.0069	83.439	96.1181	49.1057	49.1057	49.1057	49.1057	50.3156	424.637	294.112	248.88	341.087	0.97166	0.59589	0.54945	1.26009
chr6	72902979	72903479	Gm17554	.	+	ENSMUSG00000090510.1	38.3333	56.3333	26	8.66667	5.5	1.33333	11.6667	2	2	1.66667	20.3333	32	34.3333	21.5	8.66667	2	4.66667	1.33333	12	1	23.8117	50.0525	20.7191	10.4784	8.85494	6.8179	22.6636	9.76852	9.56173	8.13889	20.2809	35.5278	33.8549	23.1944	13.5401	5.55864	7.87346	6.4784	16.6019	0.99929	2.26612	1.62234	1.29336
chr6	75732500	75733000	Gm9001	.	-	ENSMUSG00000080824.1	21	16	9.66667	4	2	2.66667	0.333333	0.333333	0	0	3.33333	1	0.333333	0.5	0	2	2.33333	0.333333	0	1	7.44907	6.78858	2.97994	8.8534	7.7608	10.4583	6.40895	7.43364	6.30401	6.30401	9.125	7.50154	6.67438	7.04475	6.30401	7.24228	7.95833	6.82253	6.30401	0.9804	0.837095	1.20824	1.08083
chr6	78165598	78166098	Gm5576	.	+	ENSMUSG00000063692.6	13.3333	18	26	6.33333	5	2	1.66667	0.333333	2	1	7.66667	5	4	0.5	1	6	3	6.33333	2.66667	1	-0.135802	6.91975	17.2346	12.3395	11.8765	11.3395	10.2778	9.23457	13.0463	10.2469	14.1728	13.4074	12.1852	8.84568	9.31481	11.142	10.2469	16.6235	11.3148	0.915005	0.361725	0.483095	0.79938
chr6	82352077	82352577	Tacr1	.	+	ENSMUSG00000030043.8	6	2.66667	0.666667	1.33333	0	0.333333	0.333333	0	0.333333	0	0.333333	0	0.333333	0	0.333333	0.666667	0.666667	0.666667	0	1	1.85802	0.660494	-0.709877	2.08642	1.2963	1.9321	1.40123	1.2963	2.35802	1.2963	1.54321	1.2963	1.66667	1.2963	1.74691	1.53086	1.83951	2.23457	1.2963	0.954045	0.680495	0.486925	0.631135
chr6	85818902	85819402	Cml2	.	-	ENSMUSG00000033634.7	1.33333	0	0	1.33333	0	0.666667	0	0	0.666667	0	0	0	0	0	0	0.333333	0	0.666667	2	1	0.753086	0.197531	0.197531	0.592593	-0.197531	1.01235	-0.197531	-0.197531	1.62346	-0.197531	-0.197531	-0.197531	-0.197531	-0.197531	-0.197531	-0.123457	-0.197531	0.740741	2.32716	0.395205	0.349265	0.25294	0.909715
chr6	86027827	86028327	Add2	.	+	ENSMUSG00000030000.7	115.667	25.3333	27.3333	30.6667	20.5	20	14.3333	6	6.66667	10	18.6667	14	16.3333	24.5	14.6667	28.6667	33.6667	13	13	1	107.955	15.2269	20.1713	27.7238	22.7114	34.3102	28.7546	20.0324	22.0077	28.7485	21.2361	20.8287	20.7793	27.5756	21.1744	21.5386	28.0015	23.4275	19.6466	0.395205	0.597205	0.491165	1.19093
chr6	86145169	86145669	Tgfa	.	+	ENSMUSG00000029999.8	8	2.33333	5.33333	5.33333	0	1.33333	4.66667	0	0	0	0.666667	0	0	0	0	6	0.666667	0	4	1	4.91667	2.21296	5.58951	2.90432	-0.509259	1.68827	6.73148	-0.509259	-0.509259	-0.509259	0.0648148	-0.509259	-0.509259	-0.509259	-0.509259	2.52778	0.0339506	-0.509259	4.0463	1.15165	1.58268	1.17274	0.65292
chr6	87622125	87622625	E230015B07Rik	.	+	ENSMUSG00000071332.5	4.66667	7	0.333333	0	0.5	1.33333	0.333333	0.666667	0	0	0	0	0	0	0.666667	3.33333	0	0.666667	0	1	2.2963	5.30247	0.234568	0	0.246914	2.19753	0.104938	1.96914	0	0	0	0	0	0	0.82716	1.62963	0	0.938272	0	61.1909	65.4977	44.0596	0.27548
chr6	87640591	87641091	1810020O05Rik	.	-	ENSMUSG00000089997.1	7.33333	4.33333	0	0	0.5	0	1.66667	0	0	0	0.333333	0	0	0	0.666667	2.66667	0	0	0	1	3.93981	3.06944	-0.0848765	0.0848765	0.33179	0.0848765	2.25772	0.0848765	0.0848765	0.0848765	0.33179	0.0848765	0.0848765	0.0848765	0.912037	1.35031	0.0848765	0.0848765	0.0848765	0.487095	0.58064	0.726755	0.716575
chr6	90182532	90183032	Gm20426	.	-	ENSMUSG00000092247.1	1.66667	2	2.33333	0.333333	0	0	0	0	0	0	0	0	0	0	0	0.333333	0	0	0	1	-3.09722	-2.33796	-1.60957	3.93673	3.79475	3.79475	3.79475	3.79475	3.79475	3.79475	3.79475	3.79475	3.79475	3.79475	3.79475	3.86883	3.79475	3.79475	3.79475	0.50345	0.320085	0.400995	0.76635
chr6	90795204	90795704	Rpl21-ps12	.	-	ENSMUSG00000057370.4	10.3333	10	10.6667	4.33333	1	1.33333	0.333333	0	0	0.333333	3	4.5	1.33333	3	3	1	2	0.666667	2.33333	1	1.90432	3.85494	6.21914	6.8179	4.63272	6.20679	4.1142	4.00926	4.00926	4.71914	6.55864	8.86111	5.4784	7.36111	7.27469	4.42284	5.46605	4.94753	6.86111	0.465675	0.085925	0.37517	0.415975
chr6	91928621	91929121	Fgd5	.	+	ENSMUSG00000034037.7	319	26.6667	1.33333	160.667	8.5	5.33333	3	12.6667	0.333333	1.33333	0.666667	0	14.6667	2.5	0.666667	29.3333	0	1	5.33333	1	444.72	49.3711	27.3218	80.811	-19.5995	-18.1057	-21.6798	0.591821	-25.0502	-23.2909	-25.5378	-26.1119	-13.3897	-23.2477	-25.2847	-10.8403	-26.1119	-24.6674	-20.3341	0.903725	1.55072	1.45191	0.50142
chr6	92893236	92893736	Adamts9	.	-	ENSMUSG00000030022.8	7	0	1.66667	1.33333	1	0.666667	0.666667	0	0	0	0	0	0	0	0	4	0	0	1.33333	1	3.45525	-0.291667	1.22068	1.08179	0.915123	1.50154	0.847222	0.291667	0.291667	0.291667	0.291667	0.291667	0.291667	0.291667	0.291667	2.2608	0.291667	0.291667	2.07562	0.978	1.04632	0.790705	0.78
chr6	92890112	92890612	9530026P05Rik	.	+	ENSMUSG00000087573.2	13	3.66667	1.33333	0	0	0	1.33333	0	0	0	0	0	0	0	0	0.666667	0	0	0	1	6.69444	1.55864	0.12037	1.08951	1.08951	1.08951	2.69444	1.08951	1.08951	1.08951	1.08951	1.08951	1.08951	1.08951	1.08951	1.32407	1.08951	1.08951	1.08951	0.594075	0.91055	0.279165	0.280985
chr6	94233066	94233566	Magi1	.	-	ENSMUSG00000045095.9	23	4	9.33333	2.33333	5	2	1.66667	0	0	5.33333	5.33333	0	6.66667	0	0	5.66667	5.33333	10	12	1	16.0463	3.63889	9.69444	0.694444	2.99691	2.45988	1.39815	-0.774691	-0.774691	10.6667	3.49691	-0.774691	5.64506	-0.774691	-0.774691	2.07716	2.87963	12.3056	11.2068	0.362505	0.39633	1.00008	0.75821
chr6	94776667	94777167	5_8S_rRNA	.	-	ENSMUSG00000088595.1	10.6667	9.33333	11	0	0	0	0	0	0	0	0	0	0	0	0	0	0	0	0	1	2.9429	4.04784	7.39352	3.23611	3.23611	3.23611	3.23611	3.23611	3.23611	3.23611	3.23611	3.23611	3.23611	3.23611	3.23611	3.23611	3.23611	3.23611	3.23611	0.26807	0.368615	0.383245	0.518165
chr6	103460619	103461119	Chl1	.	+	ENSMUSG00000030077.8	67.6667	23.3333	2.33333	8.66667	8.5	0	0	0	0	0	2	6.5	0	0	1.33333	2.66667	0	0.666667	0	1	58.5077	21.7855	4.02006	4.02315	4.67747	-1.83488	-1.83488	-1.83488	-1.83488	-1.83488	-0.106481	4.99846	-1.83488	-1.83488	-0.310185	-0.569444	-1.83488	-0.896605	-1.83488	1.22959	1.23489	0.33584	0.606015
chr6	108831744	108832244	Gm6749	.	+	ENSMUSG00000068102.3	59.6667	80	84.6667	14	17.5	18	26	16	18.6667	17.3333	10.3333	13	9.66667	15	12.6667	8.66667	11.3333	9.66667	16.3333	1	9.71759	44.0324	52.7176	48.0355	51.9923	63.0972	77.1034	71.3812	80.4275	77.8688	46.3935	51.5602	47.0787	51.5231	50.9182	42.6713	45.8688	50.9244	54.446	0.85581	0.60982	0.63498	0.49878
chr6	112646520	112647020	Gm16598	.	+	ENSMUSG00000086198.1	23.6667	5.66667	6.66667	4.66667	3.5	0.333333	4.66667	0.333333	0.666667	0	3	4.5	2.66667	2	5	15	8.33333	7.33333	3	1	14.1204	2.66358	4.78704	4.59568	4.20679	2.20679	8.81173	2.70062	3.39198	1.57099	4.12037	6.42284	4.32407	3.90432	6.8858	9.20679	7.25617	11.3981	5.07716	0.897385	1.37492	1.41034	0.876685
chr6	112925956	112926456	Gm6134	.	+	ENSMUSG00000078281.3	4.66667	4.33333	6.66667	0	0	0	0	0	0	0	0	0	0	0	0	0	0	0	0	1	-2.58025	-1.72222	1.48148	4.87654	4.87654	4.87654	4.87654	4.87654	4.87654	4.87654	4.87654	4.87654	4.87654	4.87654	4.87654	4.87654	4.87654	4.87654	4.87654	0.595345	0.473895	0.829635	0.98151
chr6	113408227	113408727	Il17re	.	+	ENSMUSG00000043088.9	85	26	0.333333	41.3333	7	0	0	0	0	0	0.666667	0	0.333333	0	1.66667	11	0	0	0	1	84.1196	29.8295	7.44059	21.2909	-1.90355	-7.20602	-7.20602	-7.20602	-7.20602	-7.20602	-6.63194	-7.20602	-6.83565	-7.20602	-5.33565	-1.53318	-7.20602	-7.20602	-7.20602	0.751365	1.34149	0.56983	0.788605
chr6	115542344	115542844	2510049J12Rik	.	-	ENSMUSG00000068011.4	8.33333	27.6667	14.3333	0	9.5	0	0.666667	0	0	8	4	3	0.666667	0	0	31	5.66667	0.666667	0	1	4.48302	24.1065	13.7731	0.158951	7.47994	0.158951	0.714506	0.158951	0.158951	17.8256	3.5108	3.47377	0.924383	0.158951	0.158951	16.4059	3.98611	1.09722	0.158951	0.53361	0.765095	0.80462	0.49064
chr6	116145626	116146126	Gm8213	.	-	ENSMUSG00000082474.3	66	68.6667	87	5	8	0.666667	0	0	0.333333	4.66667	8	4	2	1.5	3.66667	2.33333	8.33333	2	2.66667	1	4.99614	18.8603	43.561	52.9884	55.8526	50.9452	49.7353	49.7353	50.7971	59.6304	56.0687	54.0193	51.8773	51.6057	53.6983	50.865	55.4205	52.5255	52.9452	0.63058	0.816265	0.591415	0.609345
chr6	116456283	116456783	Olfr212	.	+	ENSMUSG00000053251.4	2	2	2.33333	0	0.5	0.666667	0.666667	0	0	0	0	1	0	0	0.666667	0.666667	0	0	0.333333	1	-2.10185	-1.5463	-0.817901	3.00309	3.25	4.21296	3.55864	3.00309	3.00309	3.00309	3.00309	4.20062	3.00309	3.00309	3.83025	3.23765	3.00309	3.00309	3.58951	0.82311	1.0409	1.1215	0.89033
chr6	116500909	116501409	Gm5580	.	+	ENSMUSG00000060393.6	37	59.3333	90.3333	12	20	9	8	2.33333	2.66667	2.33333	17.6667	6.5	7	8	2	14.6667	12.3333	15	4	1	-1.26698	29.2269	69.0571	36.7485	44.1003	41.3781	40.7855	34.2855	34.8719	33.4213	42.2608	35.2423	35.1929	36.0941	30.6065	35.8719	36.6312	47.6003	32.9645	0.88738	0.39633	0.73139	0.906385
chr6	117758095	117758595	Gm6253	.	+	ENSMUSG00000071237.3	6.66667	10.6667	15	0	1	0	0	0	0	0	1	0.5	1	0	0	0	0	0	0	1	-3.31019	1.60957	7.75772	6.84105	7.46451	6.84105	6.84105	6.84105	6.84105	6.84105	7.77932	7.45216	8.00463	6.84105	6.84105	6.84105	6.84105	6.84105	6.84105	0.323465	0.557185	0.37437	0.36666
chr6	119852421	119852921	4930540M05Rik	.	-	ENSMUSG00000086280.1	0	0.666667	9	1.33333	0	0	0	0	0	0	0.666667	0	0.666667	0	0	3.33333	0	0	0	1	-1.1034	-0.652778	7.50772	1.89352	1.1034	1.1034	1.1034	1.1034	1.1034	1.1034	1.67747	1.1034	1.86883	1.1034	1.1034	2.73302	1.1034	1.1034	1.1034	2.21633	3.26244	1.61347	0.504055
chr6	119955765	119956265	Gm16199	.	+	ENSMUSG00000089936.1	74.3333	100.667	136	49.3333	17	85.6667	59.3333	48	78.3333	40	49.3333	40	56	41.5	36	40.3333	74.6667	56.3333	57	1	11.4977	55.3063	97.4606	87.0826	66.2492	157.178	137.925	147.089	212.468	148.805	87.8511	91.3727	99.0702	87.3418	86.8418	74.527	99.956	117.422	105.552	0.09063	0.07346	0.291465	0.15701
chr6	122341146	122341646	1700063H04Rik	.	+	ENSMUSG00000040657.3	1.66667	0	0	0	0	0	0	0	0	0	0	0	0	0	0	2	0	0	0	1	0.462963	-0.234568	-0.234568	0.234568	0.234568	0.234568	0.234568	0.234568	0.234568	0.234568	0.234568	0.234568	0.234568	0.234568	0.234568	1.17284	0.234568	0.234568	0.234568	0.53234	0.248095	0.478855	0.672765
chr6	122657256	122657756	Nanog	.	+	ENSMUSG00000012396.5	2	2	1.66667	0	0	0	0.333333	0.333333	0	0	0	0.5	0	0	0	0	0	0	0.333333	1	-1.03241	-0.476852	-0.421296	1.93364	1.93364	1.93364	2.03858	3.06327	1.93364	1.93364	1.93364	2.54475	1.93364	1.93364	1.93364	1.93364	1.93364	1.93364	2.52006	1.22973	0.870375	0.531295	0.570115
chr6	123169215	123169715	Gm5883	.	-	ENSMUSG00000083713.1	63.6667	80	122	4.33333	2.5	16.6667	8	3	0	1.66667	1.66667	5.5	3.66667	3	2.66667	4.33333	4	3.33333	2.33333	1	-13.0069	16.9992	68.635	68.1057	67.1304	88.3465	77.6736	72.5563	65.2971	68.8156	66.7724	71.1057	69.0316	68.6489	68.1613	67.4514	68.1181	69.8341	68.1489	0.28823	0.2522	0.31809	0.650745
chr6	124719441	124719941	Eno2	.	-	ENSMUSG00000004267.10	80.6667	4.33333	0.333333	11.3333	3.5	18	2	1	0.666667	2	0.666667	1	0	0	3.33333	6.33333	2	3.66667	0	1	72.3488	3.5463	0.626543	7.43519	2.24383	24.4414	2.34877	2.45988	1.42901	3.86728	0.182099	0.805556	-0.391975	-0.391975	3.25309	2.84259	1.06481	4.59568	-0.391975	1.12389	2.46714	1.5229	0.449235
chr6	124813685	124814185	Gpr162	.	-	ENSMUSG00000038390.8	24	0	0	6.66667	2	0	3	0	0	0.666667	0	0.5	0	0.5	8.66667	3.66667	0.333333	0	0	1	15.9491	-0.0694444	-0.0694444	4.4892	1.52623	0.0694444	4.50154	0.0694444	0.0694444	1.48302	0.0694444	0.680556	0.0694444	0.810185	8.9892	1.87809	0.316358	0.0694444	0.0694444	2.47426	2.74264	2.24724	0.587325
chr6	127232277	127232777	Gm7308	.	-	ENSMUSG00000081113.1	22	30	31.6667	10	9	6.33333	7.33333	3	8.66667	9.33333	4.66667	7.5	6.66667	6.5	3	10.3333	5	6.66667	4	1	-0.21142	11.8102	16.8441	21.6188	21.7114	24.1497	26.2731	22.0448	34.6806	35.4892	18.6065	22.6435	21.2052	21.1682	18.0509	20.0818	18.1744	23.7793	19.341	0.465675	0.29516	0.31729	0.987245
chr6	128305619	128306119	Tulp3	.	-	ENSMUSG00000001521.6	67.6667	45	54.3333	27	22.5	26.6667	28.3333	0.666667	2.66667	26.6667	23	29.5	19.3333	25.5	34.6667	30.3333	46.6667	8	21.6667	1	41.0139	26.5509	41.909	34.1898	33.1343	51.091	57.804	17.6281	22.1219	78.3627	33.1528	44.1775	32.4244	37.3966	48.2701	31.5664	45.1528	26.3009	36.5972	1.21084	1.00205	0.60412	0.606475
chr6	128738983	128739483	Klrb1c	.	-	ENSMUSG00000030325.9	35.3333	4.66667	0	4	7	0	0	0	0	2	2	0	0	0	1.66667	3.33333	0	0	0	1	26.142	3.96914	0.580247	1.96914	4.72222	-0.580247	-0.580247	-0.580247	-0.580247	3.67901	1.14815	-0.580247	-0.580247	-0.580247	1.29012	1.04938	-0.580247	-0.580247	-0.580247	0.96786	0.16906	0.969615	0.62563
chr6	128927740	128928240	Gm8778	.	-	ENSMUSG00000079223.2	3.33333	4.33333	3.33333	0	0	0	0.666667	0	0	0	0.333333	0.5	0	0	1	0	0	0	0	1	-0.83642	0.780864	0.743827	2.37346	2.37346	2.37346	2.92901	2.37346	2.37346	2.37346	2.62037	2.98457	2.37346	2.37346	3.58333	2.37346	2.37346	2.37346	2.37346	0.69725	0.51686	0.808455	0.437995
chr6	129610457	129610957	Klrc2	.	-	ENSMUSG00000052736.8	1.33333	2.66667	0.666667	0	0	0	0	0	1	0	0	0	0	0	0.333333	0	0	0.333333	0	1	0.320988	1.72222	0.351852	0.234568	0.234568	0.234568	0.234568	0.234568	2.88272	0.234568	0.234568	0.234568	0.234568	0.234568	0.685185	0.234568	0.234568	0.753086	0.234568	0.69978	0.659825	0.26565	0.330765
chr6	131203817	131204317	Gm5582	.	-	ENSMUSG00000058873.1	77	71.6667	104.667	46.6667	60.5	37	28	37.6667	57	59.6667	59	46	38.3333	31	34	61.6667	59.3333	38.6667	51	1	36.8133	42.196	83.4059	62.8102	73.804	77.8534	72.1713	105.551	151.813	169.767	72.2546	73.5262	62.7485	56.8009	62.662	63.4954	67.4769	75.8904	77.6343	0.124595	0.260555	0.37941	0.30324
chr6	136278288	136278788	Gm8994	.	+	ENSMUSG00000060782.5	10	12	18	2	3	2	1.33333	0.333333	1.33333	0.666667	4.33333	0.5	2.33333	3	0	0.666667	2.66667	3.33333	1.33333	1	-1.05556	2.75926	10.6235	8.01852	8.96296	10	8.37037	7.89506	10.1173	8.17901	10.3272	7.37654	9.17284	10.1173	6.76543	7	8.66358	11.3025	8.54938	1.23593	0.540465	0.860895	0.903745
chr6	136438410	136438910	Gm6728	.	-	ENSMUSG00000091408.1	18.6667	13	13	1.33333	0	0.666667	0	0	0	1	1	0	0	0	0.666667	1.66667	0	0	3	1	4.875	3.61574	5.54784	7.75463	6.96451	8.17438	6.96451	6.96451	6.96451	9.10648	7.90278	6.96451	6.96451	6.96451	7.79167	7.74228	6.96451	6.96451	10.4707	1.15291	0.938415	1.4523	0.488005
chr6	141197539	141198039	Pde3a	.	+	ENSMUSG00000041741.7	22.3333	0	0	0	0	0	0	0	0	0	0	0	0	0	0	4.66667	2.66667	0	0.666667	1	14.7778	0	0	0	0	0	0	0	0	0	0	0	0	0	0	2.2963	1.89815	0	0.969136	0.43171	0.414365	0.26605	0.32216
chr6	143970177	143970677	4933415D12Rik	.	+	ENSMUSG00000087302.1	1.33333	0	0	0	0	0	0	0	0	0	0	0	0	0	0	3.66667	0	0	0	1	0.248457	-0.307099	-0.307099	0.307099	0.307099	0.307099	0.307099	0.307099	0.307099	0.307099	0.307099	0.307099	0.307099	0.307099	0.307099	2.11574	0.307099	0.307099	0.307099	0.70979	0.296625	0.46494	0.452105
chr6	144621137	144621637	4933425H06Rik	.	+	ENSMUSG00000085785.1	5	1	0	2	0	0	0.666667	0	0	0	0	0	0	0	0	0.333333	0	0	0	1	2.83796	1.0108	0.313272	0.939815	-0.313272	-0.313272	0.242284	-0.313272	-0.313272	-0.313272	-0.313272	-0.313272	-0.313272	-0.313272	-0.313272	-0.239198	-0.313272	-0.313272	-0.313272	0.868355	0.89677	0.66584	0.79124
chr6	144669180	144669680	Gm15686	.	+	ENSMUSG00000086282.1	2	0.333333	0	0	0.5	0	0	0	0	0	0	0	0	0	0	1.33333	0	0	0	1	0.901235	0.179012	0	0	0.246914	0	0	0	0	0	0	0	0	0	0	0.58642	0	0	0	0.27188	0.554395	0.7895	0.471255
chr6	145813828	145814328	Bhlhe41	.	-	ENSMUSG00000030256.5	25.6667	16.6667	1.33333	23	4.5	3	2	1.66667	2.33333	7.33333	1	1.5	1.33333	5.5	4.33333	1.33333	0.333333	2.66667	0.333333	1	20.2809	16.5648	4.01543	13.1636	0.564815	1.82407	-0.0648148	1.62654	2.89198	13.3981	-1.86728	-1.07716	-1.33642	2.72531	1.8858	-2.21914	-2.55864	0.87963	-2.21914	1.40971	0.87448	0.636185	0.38868
chr6	145879910	145880410	Sspn	.	+	ENSMUSG00000030255.7	28.6667	0	0.333333	1	0	0	0	0	0.666667	3	0.333333	0	0	1	0	0.666667	0	0	0	1	19.9491	0.208333	0.442901	0.378086	-0.208333	-0.208333	-0.208333	-0.208333	1.61265	6.17438	0.0385802	-0.208333	-0.208333	1.06944	-0.208333	0.0262346	-0.208333	-0.208333	-0.208333	0.907395	0.27991	0.648495	0.37457
chr6	147220108	147220608	Gm15766	.	+	ENSMUSG00000081023.1	204.667	229.667	291.333	0	1.5	1.33333	0	0.333333	0	0	0	0	0	0	1	0	0	0.666667	0	1	103.134	148.319	197.838	137.983	139.076	140.181	137.983	139.113	137.983	137.983	137.983	137.983	137.983	137.983	139.193	137.983	137.983	138.921	137.983	0.53615	0.310405	0.156925	0.584455
chr6	148849410	148849910	Gm7618	.	-	ENSMUSG00000081338.1	72	104.333	134.667	22	49.5	9.33333	10	3	2.66667	4.66667	22	19	14.3333	18	19	26.6667	33.6667	9.66667	13	1	-3.375	47.6682	83.4398	80.4182	101.647	78.5355	80.5972	72.3812	71.5849	75.017	81.9799	84.338	77.591	80.8071	83.8009	78.912	86.4614	77.7824	78.1065	0.80803	0.801015	0.50084	0.90421
chr6	148952186	148952686	Gm15779	.	+	ENSMUSG00000082633.1	25.6667	23	26.3333	0.666667	0	0	0.333333	0	0	0	3.33333	0	0	0.5	0	2.66667	0	0	0	1	3.3287	5.48302	11.625	14.4676	14.1466	14.1466	14.2515	14.1466	14.1466	14.1466	16.9676	14.1466	14.1466	14.8873	14.1466	15.412	14.1466	14.1466	14.1466	0.668355	0.40601	0.178915	0.71704
chr6	148989251	148989751	Gm15781	.	+	ENSMUSG00000081532.1	3.66667	2.66667	0	1.66667	0	0	0	0	0	0	1.33333	0	1.33333	0	0	3	0	0	0	1	1.53395	1.76235	-0.194444	1.25617	0.194444	0.194444	0.194444	0.194444	0.194444	0.194444	1.40432	0.194444	1.66358	0.194444	0.194444	1.65123	0.194444	0.194444	0.194444	0.658205	0.1261	0.388685	0.7441
chr6	149302098	149302598	Gm15782	.	-	ENSMUSG00000084083.1	3	4.33333	4	0	0	0	0	0	0.666667	0	0	0	0	0	0	0	0	0	0	1	-0.583333	1.15741	1.75	1.99691	1.99691	1.99691	1.99691	1.99691	3.8179	1.99691	1.99691	1.99691	1.99691	1.99691	1.99691	1.99691	1.99691	1.99691	1.99691	1.11641	0.813635	0.62147	0.504285
chr6	149309957	149310457	Gm15784	.	+	ENSMUSG00000081126.1	69.6667	128.667	159.667	49	38	22	15.6667	5.33333	10	4.66667	37.6667	19.5	18.6667	22	12.6667	39	33.6667	22	39.6667	1	-22.7269	63.5201	95.8225	115.616	110.19	111.517	105.659	93.6898	104.282	91.5417	108.838	101.363	97.8194	100.622	94.3009	102.677	102.986	108.875	119.285	0.77279	0.82037	1.50395	1.122
chr6	149350064	149350564	Gm15786	.	+	ENSMUSG00000081335.1	2	1	1.66667	0	0	0.333333	0	0	0	0	0	0	0	1	0	0	0	0.333333	0	1	0.666667	0.462963	1.27778	0.234568	0.234568	0.87037	0.234568	0.234568	0.234568	0.234568	0.234568	0.234568	0.234568	1.51235	0.234568	0.234568	0.234568	0.753086	0.234568	0.487095	0.64574	0.44456	0.452105
chr6	149382745	149383245	Gm15785	.	-	ENSMUSG00000082072.1	34.3333	25	24.6667	8.33333	9	1.66667	0	1.33333	0.666667	1.66667	6.66667	2.5	0.666667	0.5	0.666667	7	3.66667	0.666667	1	1	8.75926	5.61111	8.04938	21.5679	22.821	18.6358	15.8951	19.5494	17.716	19.4136	21.1975	18.7037	16.6605	16.6358	16.7222	19.4568	18.5309	16.8333	17.3086	0.98167	0.66114	0.88248	0.62586
chr7	4289075	4289575	Ncr1	.	+	ENSMUSG00000062524.3	1.33333	20.3333	2	0	0	0	0	0	0	1.66667	0	0	0	0	0	0	0	0	2.33333	1	0.066358	16.6219	1.36883	0.489198	0.489198	0.489198	0.489198	0.489198	0.489198	4.00772	0.489198	0.489198	0.489198	0.489198	0.489198	0.489198	0.489198	0.489198	3.34105	0.1976	0.13167	0.679755	1.00376
chr7	4475581	4476081	Tnni3	.	-	ENSMUSG00000035458.8	136.333	54.6667	28.3333	12.3333	14	7.66667	5	16.3333	0	0	34.6667	38.5	31.6667	57	51	100.333	148	8.66667	3.33333	1	116.954	26.6019	1.71605	34.75	37.2315	37.3488	33.9599	59.8796	26.1944	26.1944	51.3179	63.213	53.1821	71.4352	74.0463	80.2191	114.719	37.5895	30.0401	0.69598	0.590465	0.705575	0.86544
chr7	4796048	4796548	Shisa7	.	-	ENSMUSG00000053550.7	41	1	0.333333	3.33333	2	0	1.66667	0	0	0	0.666667	0	0.333333	1	0	5.33333	0	0	6.66667	1	31.5309	1.37654	0.91358	1.46296	0.777778	-0.679012	1.49383	-0.679012	-0.679012	-0.679012	-0.104938	-0.679012	-0.308642	0.598765	-0.679012	1.98148	-0.679012	-0.679012	6.25926	0.89485	0.9563	0.777595	0.484905
chr7	4947510	4948010	Zfp579	.	-	ENSMUSG00000051550.9	249	137.667	38.3333	79	44.5	43.3333	67.6667	112.333	57.3333	53	41	20.5	30.6667	16.5	30	97.6667	35	9.33333	13.6667	1	272.069	122.588	5.10648	86.5972	66.9429	89.3441	129.653	231.125	155.977	158.968	63.4429	54.6713	60.159	48.3318	62.5417	86.7515	56.2701	46.2515	47.591	1.88906	2.64295	3.02827	0.68068
chr7	5970373	5970873	Gm5321	.	+	ENSMUSG00000064231.1	7	5	7.33333	3.33333	0.5	0.666667	0	0	0	0	3	2	0.333333	2	1.33333	0	2	0	0	1	-1.25154	-1.3071	1.97068	7.14043	5.24537	6.20833	4.99846	4.99846	4.99846	4.99846	7.54784	7.23302	5.36883	7.33179	6.52315	4.99846	6.45525	4.99846	4.99846	0.69978	0.371405	0.587575	0.440865
chr7	6204061	6204561	Gm6792	.	+	ENSMUSG00000053367.8	0	5.66667	0	1.66667	0	0.666667	0	0	0	0	0	0	0	1.5	0.333333	2	0	0	0	1	0.203704	4.43827	0.203704	0.858025	-0.203704	1.00617	-0.203704	-0.203704	-0.203704	-0.203704	-0.203704	-0.203704	-0.203704	1.66667	0.246914	0.734568	-0.203704	-0.203704	-0.203704	0.93389	0.62492	0.265245	0.78333
chr7	7289992	7290492	Vmn2r30	.	-	ENSMUSG00000070847.5	5.33333	0	0	0	0	0	1.66667	0	0	0	0.666667	0	1	0	0	0.333333	0	0	0	1	2.12191	-0.618827	-0.618827	0.618827	0.618827	0.618827	2.79167	0.618827	0.618827	0.618827	1.1929	0.618827	1.78241	0.618827	0.618827	0.692901	0.618827	0.618827	0.618827	0.125865	0.085925	0.06979	0.20942
chr7	8294430	8294930	Gm18199	.	+	ENSMUSG00000092584.1	1	1.66667	1	0.333333	0.5	0.333333	0	0	0	0	0.333333	0.5	0	0	0	0.666667	1.33333	0	0	1	-0.12963	0.734568	0.425926	0.617284	0.722222	1.11111	0.475309	0.475309	0.475309	0.475309	0.722222	1.08642	0.475309	0.475309	0.475309	0.709877	1.45679	0.475309	0.475309	0.34235	0.05821	0.217845	0.529405
chr7	8316758	8317258	Gm3972	.	+	ENSMUSG00000090352.2	1.33333	1.33333	0.666667	0.666667	0	0	0	0	0	0	0.666667	0	0	0.5	0	3.33333	0.333333	0.333333	0	1	-0.248457	0.165123	-0.217593	1.125	0.804012	0.804012	0.804012	0.804012	0.804012	0.804012	1.37809	0.804012	0.804012	1.54475	0.804012	2.43364	1.05093	1.32253	0.804012	0.08936	0.05821	0.11336	0.11297
chr7	9801263	9801763	Vmn2r-ps45	.	+	ENSMUSG00000092452.1	2.66667	2.66667	0.666667	0	2.5	0	0	0	0	0	0	0	0	0	0.333333	0.666667	0.333333	0	0	1	1.14815	1.89506	0.524691	0.0617284	1.89506	0.0617284	0.0617284	0.0617284	0.0617284	0.0617284	0.0617284	0.0617284	0.0617284	0.0617284	0.512346	0.296296	0.308642	0.0617284	0.0617284	0.106975	0.18431	0.12223	0.25633
chr7	10355670	10356170	Vmn2r46	.	-	ENSMUSG00000090342.1	1	1.33333	1	0.333333	0	0	0	0	0	0	0.666667	0	0	0	0	2.33333	0.333333	0.333333	0	1	0.524691	1.14815	1.08025	-0.037037	-0.179012	-0.179012	-0.179012	-0.179012	-0.179012	-0.179012	0.395062	-0.179012	-0.179012	-0.179012	-0.179012	0.950617	0.0679012	0.339506	-0.179012	0.26554	0.07346	0.030455	0.118475
chr7	11242073	11242573	Gm6900	.	-	ENSMUSG00000091026.1	19.3333	15.6667	20	4.33333	5	3.66667	2	1.66667	4	3.33333	9.33333	6	3.33333	4	2.66667	2	1.33333	3.33333	4	1	2.54012	3.02778	9.54012	12.5772	13.5401	15.3426	12.5093	14.2006	19.2623	16.7994	17.0278	16.0525	13.1327	14.0154	12.6327	10.7068	10.75	14.3056	14.3241	0.738825	0.42404	0.439125	0.383175
chr7	13102503	13103003	Gm15877	.	+	ENSMUSG00000081550.1	1.66667	2	2.66667	0	0	0	0.666667	0	0	0	0.333333	0	0	0	0	0	0	0	0	1	-0.992284	-0.233025	0.742284	1.68981	1.68981	1.68981	2.24537	1.68981	1.68981	1.68981	1.93673	1.68981	1.68981	1.68981	1.68981	1.68981	1.68981	1.68981	1.68981	0.665815	0.27023	0.269485	0.27812
chr7	13188294	13188794	Gm15773	.	+	ENSMUSG00000082872.1	46	43.3333	35.6667	10.6667	5	6.66667	2	0	0.666667	1.66667	4.33333	10.5	9	0.5	1.33333	9.66667	7.66667	5.66667	4.66667	1	19.4005	24.6103	20.6906	22.973	19.4329	25.4637	18.402	15.6613	17.4823	19.1798	19.223	26.3032	23.939	16.402	17.186	20.6119	20.8094	23.3526	20.7662	1.12275	0.395015	0.643855	0.774725
chr7	16552666	16553166	Ehd2	.	-	ENSMUSG00000074364.4	50	4	13	34.3333	9	2	4	5	14	18.3333	2.66667	4.5	1.33333	1	0	17	4.33333	2	19	1	32.713	-3.00926	6.63889	29.6204	12.7994	9.10802	12.0031	17.2685	37.4074	48.0093	8.10802	10.7253	7.34259	7.15123	5.87346	14.5031	8.91049	8.66358	24.3796	0.586465	0.50586	0.88712	0.374805
chr7	17647526	17648026	Hif3a	.	-	ENSMUSG00000004328.8	380	133.667	31.6667	68	47.5	4	0	3	0	0	10	0	0	0	0	93.3333	14.3333	34	19.3333	1	519.625	157.427	37.5077	39.9861	29.0725	0.239198	-5.87809	1.38117	-5.87809	-5.87809	1.94907	-5.87809	-5.87809	-5.87809	-5.87809	44.659	3.62809	34.7083	12.9861	0.63058	0.42404	0.938755	0.82427
chr7	17659138	17659638	Psg16	.	+	ENSMUSG00000066760.6	8	5	2	0.666667	1	0.666667	0	0	0.333333	0	0.333333	1	0	1	0	1	0.333333	0.666667	0.666667	1	3.12037	2.40432	0.570988	1.60802	1.91049	2.49691	1.28704	1.28704	2.34877	1.28704	1.53395	2.48457	1.28704	2.56481	1.28704	1.70062	1.53395	2.22531	2.25617	0.45313	0.767885	0.483895	1.13611
chr7	18377672	18378172	Gm6065	.	+	ENSMUSG00000063830.5	5	4	7.33333	1.33333	1.5	1	1	0	0	0	0.333333	1.5	1	0	0	1.33333	2	1.66667	0	1	-2.93056	-2.59105	1.51389	6.24537	6.54784	7.1713	6.57253	5.45525	5.45525	5.45525	5.70216	7.18364	6.61883	5.45525	5.45525	6.04167	6.91204	7.76389	5.45525	0.52107	0.14413	0.283395	0.37744
chr7	19425064	19425564	Mill2	.	+	ENSMUSG00000040987.8	41.3333	2.66667	0.333333	10	1	1.33333	0	2.66667	1.33333	0	0	0	0	0	0.666667	6.33333	0.333333	0.666667	0.666667	1	32.7886	3.6034	1.88117	5.18673	-1.02315	0.550926	-1.6466	4.9213	1.70525	-1.6466	-1.6466	-1.6466	-1.6466	-1.6466	-0.819444	1.58796	-1.39969	-0.708333	-0.677469	0.750105	1.0714	0.82277	0.341775
chr7	19797636	19798136	Gpr4	.	+	ENSMUSG00000044317.6	91.6667	37	13.3333	26	23.5	16	14	10.6667	31.6667	39	19.3333	10	6.33333	1.5	11	37	42.6667	14.6667	38.3333	1	87.7346	36.1111	15.5802	15.179	15.5432	19.5617	18.8025	20.1605	66.5494	90.9074	12.3025	7.46914	3.40741	-0.851852	8.37654	17.1852	24.4691	16.0062	33.7716	0.652005	0.93401	0.426015	0.217795
chr7	19867760	19868260	Rtn2	.	+	ENSMUSG00000030401.9	41	11.3333	1	0	0	0	0.666667	3.33333	1.33333	0	0.333333	0	0	0	0	2.33333	1	0	0	1	22.4622	0.622685	-7.48843	8.38966	8.38966	8.38966	8.94522	16.2909	11.7415	8.38966	8.63657	8.38966	8.38966	8.38966	8.38966	9.51929	9.11188	8.38966	8.38966	1.26242	0.583425	0.530495	0.526075
chr7	19885869	19886369	Gm17589	.	-	ENSMUSG00000090995.1	306.667	111	76	2.66667	0	0.666667	0	0	0	0	0.666667	0	0	0	0	4	8	0	0	1	295.768	16.8943	-21.9576	106.359	104.643	105.853	104.643	104.643	104.643	104.643	105.217	104.643	104.643	104.643	104.643	106.612	110.069	104.643	104.643	1.68893	2.29221	2.84731	0.402095
chr7	19895144	19895644	Fosb	.	-	ENSMUSG00000003545.2	4297.33	1476.67	908.667	373	6.5	38	46.6667	31.3333	9.66667	24.6667	139	165	348.333	131.5	418.333	305.333	127.667	227.333	735.667	1	6679.54	1132.28	-114.094	1529.46	1270.71	1314.29	1333.2	1329.26	1287.53	1323.7	1359.72	1405.92	1542.94	1367.61	1668.57	1438.78	1343.99	1476.37	1848.78	0.35743	0.79413	0.749545	1.0533
chr7	20074154	20074654	Exoc3l2	.	+	ENSMUSG00000011263.9	73.3333	58	16.3333	59.3333	15	7.33333	9.66667	5.66667	17.3333	14	8	0	2	4	0.666667	43	6.33333	43.6667	77	1	65.5386	58.3102	17.8596	38.517	9.78858	8.62809	12.9676	10.6651	36.7762	29.4367	4.27623	-2.0571	0.0848765	2.18981	-1.22994	21.0972	2.20216	48.7392	68.2639	1.00944	0.911865	1.02973	0.70006
chr7	20103829	20104329	Nkpd1	.	+	ENSMUSG00000060621.4	4.66667	8.66667	1.33333	1.33333	1	0.666667	2.33333	1.66667	0	0.666667	0	0	0.333333	2.5	1	7.66667	2.66667	0.333333	1.33333	1	2.25926	6.70988	1.17284	0.82716	0.660494	1.24691	3.38889	4.46914	0.037037	1.45062	0.037037	0.037037	0.407407	2.90123	1.24691	3.95062	1.93519	0.555556	1.82099	0.43298	1.31245	0.50468	1.27041
chr7	20356115	20356615	Bcam	.	-	ENSMUSG00000002980.8	44.6667	0	0	1.66667	0	0	0.333333	0	0	0	0	0.5	0	0	25.3333	0	0	0	0	1	34.2099	0.265432	0.265432	0.796296	-0.265432	-0.265432	-0.160494	-0.265432	-0.265432	-0.265432	-0.265432	0.345679	-0.265432	-0.265432	24.0617	-0.265432	-0.265432	-0.265432	-0.265432	1.11261	0.80234	0.81853	0.738365
chr7	20505827	20506327	Gm16251	.	+	ENSMUSG00000090075.1	57.6667	0.333333	1.33333	0.333333	0	0	0	0	0	0	1.33333	0	3.66667	5.5	5	1.66667	0.666667	0.666667	3	1	45.341	-0.510802	0.520062	0.83179	0.689815	0.689815	0.689815	0.689815	0.689815	0.689815	1.89969	0.689815	4.42438	6.22068	6.00463	1.46759	1.23302	1.62809	4.19599	1.10627	0.97697	0.70981	0.59283
chr7	20538869	20539369	Rpl7a-ps8	.	+	ENSMUSG00000070778.4	1.33333	1.66667	2.66667	0	0	1	0	1	0.666667	0	2.66667	1	0	0	0.666667	0.666667	1.33333	0	0	1	-0.216049	0.438272	1.66049	0.771605	0.771605	2.48765	0.771605	3.62346	2.59259	0.771605	3.00617	1.96914	0.771605	0.771605	1.59877	1.00617	1.75309	0.771605	0.771605	0.380125	0.60425	0.143415	0.50979
chr7	25422685	25423185	Gm16737	.	-	ENSMUSG00000086678.1	3.33333	4	0.666667	1.33333	0	0	0	0	0.333333	0	0.333333	0	0	0	0	1.66667	0	0	0	1	1.37037	2.69753	0.419753	0.95679	0.166667	0.166667	0.166667	0.166667	1.2284	0.166667	0.41358	0.166667	0.166667	0.166667	0.166667	0.944444	0.166667	0.166667	0.166667	0.732485	1.01172	0.714045	0.724485
chr7	26601422	26601922	Gm17445	.	+	ENSMUSG00000084812.2	4	1.66667	2.33333	0	0	0.333333	1.66667	0.666667	0.333333	1.66667	0.666667	2.5	0.666667	2	1	0.666667	1	2	0	1	0.283951	-0.462963	0.512346	1.67284	1.67284	2.30864	3.84568	3.64198	2.73457	5.19136	2.24691	4.48148	2.43827	4.00617	2.88272	1.90741	2.39506	4.46296	1.67284	2.20873	2.44587	1.87872	1.50495
chr7	26613664	26614164	Gm4613	.	-	ENSMUSG00000090467.1	87.6667	123.333	171.333	5.66667	11.5	1.66667	0.333333	1	1	1.66667	3	1	2.33333	1.5	2	3.33333	3.66667	1.33333	2	1	-21.9645	34.804	88.946	106.023	111.233	105.029	102.394	105.14	104.937	105.807	104.838	103.486	104.696	104.159	104.486	103.918	104.924	104.147	104.813	0.77533	0.747065	0.48813	1.23807
chr7	26613496	26613996	AC119211.1	.	-	ENSMUSG00000076445.1	3.66667	5	6.33333	0.666667	1.5	0.333333	0	0	0	0	0.666667	0	0.333333	0	0.333333	0.333333	0	0.666667	0	1	-1.69599	0.266975	2.67438	3.74537	4.51698	4.06019	3.42438	3.42438	3.42438	3.42438	3.99846	3.42438	3.79475	3.42438	3.875	3.49846	3.42438	4.36265	3.42438	0.633115	0.63064	0.387885	1.02292
chr7	26667188	26667688	Gm6434	.	-	ENSMUSG00000091233.1	5.33333	5.33333	9.33333	0.333333	0	1.66667	0	0	0	0	3	0	0	0	0	0.333333	1.33333	0.666667	1	1	-1.67207	-0.449846	4.50694	4.55478	4.41281	7.15355	4.41281	4.41281	4.41281	4.41281	6.96219	4.41281	4.41281	4.41281	4.41281	4.48688	5.39429	5.35108	5.82639	0.667085	0.530785	0.439125	0.884595
chr7	27030667	27031167	Gm8902	.	+	ENSMUSG00000092464.1	5.66667	3.33333	3.33333	0	0	0	0	0.666667	0	0	0.666667	1	0	0	2	0	0	0	0.666667	1	-0.856481	-1.375	-0.628086	3.74537	3.74537	3.74537	3.74537	5.71451	3.74537	3.74537	4.31944	4.9429	3.74537	3.74537	5.9429	3.74537	3.74537	3.74537	4.71451	0.307115	0.098385	0.165805	0.184535
chr7	28122461	28122961	Ltbp4	.	-	ENSMUSG00000040488.9	64.3333	5.66667	3.66667	39.3333	8	0.333333	1.33333	0.666667	0	0	1	0	0	0	2.66667	22.3333	1.33333	0.666667	2	1	59.5417	10.6404	9.79475	20.5509	-0.28858	-5.77006	-4.80093	-4.43673	-6.40586	-6.40586	-5.46759	-6.40586	-6.40586	-6.40586	-3.54167	5.10648	-5.42438	-5.46759	-3.88117	0.99435	0.33959	1.57093	1.38717
chr7	28308029	28308529	Hipk4	.	+	ENSMUSG00000040424.8	35.3333	2.33333	3.66667	30.6667	6	17	6.33333	2	2.66667	5	1.66667	1	2.66667	3	0	43.3333	35.3333	3	0.666667	1	29.6003	5.74228	7.42747	17.0231	0.54784	19.4614	5.85648	1.10957	2.42438	6.6034	-2.56327	-2.84105	-1.28549	-0.686728	-4.03858	19.3194	18.5201	0.0972222	-3.06944	0.66962	1.14897	0.538565	0.60384
chr7	29052649	29053149	Eid2	.	+	ENSMUSG00000046058.6	72	16	18.6667	18.3333	11	0	0	0	0	0	6	5	0.666667	0	1.33333	13.3333	14.3333	0	0	1	64.6682	16.0139	20.8997	10.0108	5.63426	-2.9213	-2.9213	-2.9213	-2.9213	-2.9213	1.93056	2.38117	-2.15586	-2.9213	-1.3966	3.875	6.58488	-2.9213	-2.9213	1.13529	1.42331	0.83347	0.653385
chr7	29856371	29856871	Gm16799	.	+	ENSMUSG00000087096.1	0.333333	3.33333	0.666667	1.33333	0	0	1.66667	0	0.666667	0	0.333333	0	0	0	0	0	0	0.333333	0	1	-0.453704	1.86728	0.0833333	1.29321	0.503086	0.503086	2.67593	0.503086	2.32407	0.503086	0.75	0.503086	0.503086	0.503086	0.503086	0.503086	0.503086	1.0216	0.503086	0.484565	1.95966	1.33591	1.24334
chr7	30088719	30089219	Dpf1	.	+	ENSMUSG00000030584.7	4.33333	0	0	1.33333	0	1	1.33333	0	0.666667	0.666667	0.666667	1.5	0	2	0	0.666667	2.33333	1.33333	3.33333	1	1.91512	-0.226852	-0.226852	1.01698	0.226852	1.9429	1.83179	0.226852	2.04784	1.64043	0.800926	1.95525	0.226852	2.56019	0.226852	0.46142	1.88117	2.08488	4.07253	0.99055	1.634	1.03053	0.972905
chr7	30511801	30512301	Catsperg2	.	-	ENSMUSG00000049123.8	26.3333	9.33333	12.3333	1	0	1.33333	2	1.66667	1.33333	0.666667	1.66667	1	7	10	5	0.333333	2.33333	14.3333	39	1	15.3627	4.56944	9.11265	3.30093	2.71451	4.91204	5.45525	7.1466	6.06636	4.12809	4.18981	3.91204	9.49846	12.0231	8.02932	2.78858	4.36883	21.0725	39.7546	0.70612	0.29516	0.62611	0.617715
chr7	30568766	30569266	Zfp30	.	+	ENSMUSG00000047473.7	122.667	42.6667	27.3333	37	15	1	0	0	0	0	2	5	1.33333	0	8.66667	31	8.66667	0	0	1	103.346	19.8889	7.2716	45.1049	31.4074	21.2778	19.5617	19.5617	19.5617	19.5617	21.2901	24.8642	21.0309	19.5617	28.4815	35.8086	25.4383	19.5617	19.5617	0.809295	1.34721	1.57677	0.583995
chr7	30637853	30638353	Gm17551	.	+	ENSMUSG00000092015.1	2	3.66667	0.666667	1.33333	0	0	0	0	0	0	0	0	0	0	0	0	0	0	0	1	-0.908951	0.837963	-1.22377	2.60031	1.81019	1.81019	1.81019	1.81019	1.81019	1.81019	1.81019	1.81019	1.81019	1.81019	1.81019	1.81019	1.81019	1.81019	1.81019	2.14332	4.82622	4.87167	0.5208
chr7	30640824	30641324	Gm17199	.	-	ENSMUSG00000090331.1	3.33333	1.66667	5	0.333333	0	0.333333	0.333333	0	0.666667	0	0	0.5	0.333333	0	0	0.666667	0	0.333333	0	1	-2.02006	-2.34722	1.15278	3.69907	3.5571	4.1929	3.66204	3.5571	5.37809	3.5571	3.5571	4.16821	3.92747	3.5571	3.5571	3.79167	3.5571	4.07562	3.5571	0.88484	0.99222	0.648895	0.807755
chr7	31076440	31076940	Clip3	.	+	ENSMUSG00000013921.8	76.3333	0	0	1.33333	0.5	0	1.33333	0	0.666667	0.666667	0.666667	0.5	1	0	0.333333	0.666667	0	0	0	1	66.5448	-0.0848765	-0.0848765	0.875	0.33179	0.0848765	1.68981	0.0848765	1.90586	1.49846	0.658951	0.695988	1.24846	0.0848765	0.535494	0.319444	0.0848765	0.0848765	0.0848765	0.945165	0.98269	0.452235	0.708205
chr7	31494504	31495004	Gm4883	.	+	ENSMUSG00000066620.2	1.33333	1.66667	3.33333	0	0.5	0	0	0	0.666667	0	0	0.5	0.333333	0	0	0	0	0	0	1	-2.13272	-1.4784	0.429012	2.68827	2.93519	2.68827	2.68827	2.68827	4.50926	2.68827	2.68827	3.29938	3.05864	2.68827	2.68827	2.68827	2.68827	2.68827	2.68827	0.89358	0.407475	0.83811	0.471025
chr7	31640947	31641447	Ffar3	.	-	ENSMUSG00000019429.6	0	0.666667	0	0	0	0	0	0	0	0	0	0	0	0	0	2.66667	1.66667	0.666667	0	1	0	0.450617	0	0	0	0	0	0	0	0	0	0	0	0	0	1.26543	1.20988	0.938272	0	1.7205	1.0406	0.891355	1.54968
chr7	31840425	31840925	Fxyd1	.	-	ENSMUSG00000036570.7	4.33333	0	0.333333	0.666667	0	0	1.66667	0.333333	0.666667	0.666667	0.666667	0	1	1	0.666667	0	0	0.666667	13.3333	1	2.36574	0.223765	0.458333	0.0972222	-0.223765	-0.223765	1.94907	0.905864	1.59722	1.18981	0.350309	-0.223765	0.939815	1.05401	0.603395	-0.223765	-0.223765	0.714506	13.1219	0.95785	0.44486	0.42137	0.73573
chr7	33330527	33331027	Gm5327	.	+	ENSMUSG00000091499.1	0.333333	1.33333	2	0	0	0	2	0	0	0	0	0	0	0	0	0	0	0	0	1	-1.50617	-0.58642	0.302469	1.55556	1.55556	1.55556	4.2963	1.55556	1.55556	1.55556	1.55556	1.55556	1.55556	1.55556	1.55556	1.55556	1.55556	1.55556	1.55556	0.377585	0.464215	0.26101	0.360925
chr7	34782780	34783280	Gm12755	.	+	ENSMUSG00000081768.1	3.33333	2.66667	3	0	0	0	1.33333	0	0	0	0	0	0	0	0	0	0	0	0	1	-0.655864	-0.236111	0.578704	2.1929	2.1929	2.1929	3.79784	2.1929	2.1929	2.1929	2.1929	2.1929	2.1929	2.1929	2.1929	2.1929	2.1929	2.1929	2.1929	0.43298	0.49897	0.370535	0.449235
chr7	34960480	34960980	Gm12778	.	+	ENSMUSG00000081491.1	12.6667	16	18.6667	2.33333	3	0	0	0.666667	0	1	1.33333	0.5	1.33333	1.5	1.33333	1	2	0.666667	3.33333	1	-3.0571	2.47377	7.35957	12.088	12.8164	10.6188	10.6188	12.588	10.6188	12.7608	11.8287	11.2299	12.088	12.4892	12.1435	11.0324	12.0756	11.5571	14.4645	0.41409	0.29384	0.60492	0.620125
chr7	35018844	35019344	Gm12762	.	-	ENSMUSG00000086526.1	6.33333	1	2.66667	0	1	1.66667	0.666667	1.33333	0	0.333333	0	0.5	1.33333	0	4	0.333333	1.33333	1.33333	0.666667	1	0.441358	-2.22531	-0.490741	2.92284	3.5463	5.66358	3.4784	6.57716	2.92284	3.63272	2.92284	3.53395	4.39198	2.92284	7.19444	2.99691	3.90432	4.78086	3.89198	4.24154	4.92035	4.96225	0.5598
chr7	37482886	37483386	Tshz3	.	+	ENSMUSG00000021217.5	29.3333	24.3333	2	12.6667	12	0	0	0	0	0	0	6	0	0	0	13	0	0	0	1	21.2083	21.9059	2.83179	7.8966	8.41512	-0.973765	-0.973765	-0.973765	-0.973765	-0.973765	-0.973765	5.31019	-0.973765	-0.973765	-0.973765	5.64969	-0.973765	-0.973765	-0.973765	6.47776	5.72943	6.92168	0.37721
chr7	48828782	48829282	Gm6871	.	-	ENSMUSG00000090744.1	7	9.33333	5.33333	1	0	0	0	0.333333	0	0	0	0	0	0	0.333333	0.333333	1	0	0	1	0.0756173	3.61265	1.40895	4.25772	3.6713	3.6713	3.6713	4.80093	3.6713	3.6713	3.6713	3.6713	3.6713	3.6713	4.12191	3.74537	4.39352	3.6713	3.6713	0.484565	0.634745	0.473815	0.620125
chr7	48923238	48923738	Gm9252	.	-	ENSMUSG00000091401.1	3	4.66667	11	0.333333	0	0	0	0	0	0	1.66667	0	0.333333	0	0	0.333333	0	0	0	1	-1.70525	0.270062	7.5108	3.2608	3.11883	3.11883	3.11883	3.11883	3.11883	3.11883	4.59414	3.11883	3.4892	3.11883	3.11883	3.1929	3.11883	3.11883	3.11883	0.577725	0.803805	0.777995	0.551195
chr7	48924428	48924928	Gm6872	.	-	ENSMUSG00000091004.1	0	1.33333	1.66667	0	0	0	0	0	0	0.666667	0	0	0.666667	0	0	0	0	0	0	1	-0.572531	0.396605	0.939815	0.572531	0.572531	0.572531	0.572531	0.572531	0.572531	1.98611	0.572531	0.572531	1.33796	0.572531	0.572531	0.572531	0.572531	0.572531	0.572531	0.59027	1.02125	0.656565	1.0837
chr7	49743920	49744420	Gm19246	.	+	ENSMUSG00000092505.1	38	45.6667	45.6667	9.33333	8.5	27.3333	20.3333	25	11.6667	16.6667	15.3333	5	8	3	4	19	16.3333	7.33333	4.66667	1	13.0262	27.8904	32.0448	21.5355	21.6651	51.338	46.4552	66.5417	41.4059	53.3843	27.1034	20.4552	22.6281	18.5046	19.4244	24.8503	25.9923	24.9799	20.2577	0.485835	0.46979	0.288035	0.269975
chr7	49982137	49982637	Gm17067	.	-	ENSMUSG00000091594.1	4.66667	4	1.66667	0	0	0	0.333333	0.666667	0	0	2.33333	0	0.666667	1	0	0	0	0	0	1	1.10957	1.67747	0.325617	1.18673	1.18673	1.18673	1.29167	3.15586	1.18673	1.18673	3.18673	1.18673	1.95216	2.46451	1.18673	1.18673	1.18673	1.18673	1.18673	1.0723	0.66656	0.509715	0.617255
chr7	50122354	50122854	Gm2381	.	-	ENSMUSG00000092225.1	5.66667	7	4.33333	0	0	0	0	0	0	0	0	0	0.333333	0	0	0.666667	0.666667	0	0	1	0.524691	2.93827	1.67901	2.3642	2.3642	2.3642	2.3642	2.3642	2.3642	2.3642	2.3642	2.3642	2.73457	2.3642	2.3642	2.59877	2.90741	2.3642	2.3642	1.11767	0.636065	0.65616	0.881725
chr7	50209508	50210008	Gm9294	.	-	ENSMUSG00000044609.5	461	458.667	501.333	43.3333	42	7	4	0.333333	0.333333	2	44.3333	19.5	17	16	12	44	37.6667	17.6667	12.6667	1	391.138	387.255	342.601	289.458	290.788	269.8	265.738	260.738	260.671	263.868	291.362	279.325	274.319	273.6	271.652	283.312	283.674	282.238	272.331	0.50218	0.18431	0.170035	0.383175
chr7	50442289	50442789	Zfp936	.	+	ENSMUSG00000064194.6	9.66667	16.3333	3	1	1	0	0.333333	0	0	0	0	1	0	0	0.666667	1	0.333333	0	0	1	2.95988	10.8796	0.237654	3.12037	3.15741	2.53395	2.63889	2.53395	2.53395	2.53395	2.53395	3.73148	2.53395	2.53395	3.36111	2.94753	2.78086	2.53395	2.53395	0.740095	0.248095	0.405635	0.539955
chr7	50478694	50479194	EU599041	.	+	ENSMUSG00000074887.3	3.66667	5	1	0.666667	1	0	0	0	0	0	0.333333	0	0	0	0	0	0	0	0	1	1.20988	3.17284	0.382716	0.839506	1.14198	0.518519	0.518519	0.518519	0.518519	0.518519	0.765432	0.518519	0.518519	0.518519	0.518519	0.518519	0.518519	0.518519	0.518519	0.230305	0.149705	0.279165	0.416205
chr7	51036173	51036673	Klk10	.	+	ENSMUSG00000030693.9	6.33333	0.666667	0	2.33333	0	0	0	0	0	0	0	0	2	0	0.333333	0	0	0	0	1	3.73148	0.817901	0.367284	1.10185	-0.367284	-0.367284	-0.367284	-0.367284	-0.367284	-0.367284	-0.367284	-0.367284	1.77469	-0.367284	0.0833333	-0.367284	-0.367284	-0.367284	-0.367284	0.26807	0.46847	0.74027	0.526305
chr7	51066563	51067063	Klk7	.	+	ENSMUSG00000030713.5	4	2.66667	1.33333	1.66667	1	0	0	0	0	0	0	0	0	0	0.333333	0.333333	0	0	0	1	2.22222	2.22222	1.47531	0.796296	0.358025	-0.265432	-0.265432	-0.265432	-0.265432	-0.265432	-0.265432	-0.265432	-0.265432	-0.265432	0.185185	-0.191358	-0.265432	-0.265432	-0.265432	0.93389	0.50161	0.894785	0.859705
chr7	51565372	51565872	Shank1	.	+	ENSMUSG00000038738.9	5.33333	14	10.6667	1	3.5	0	7	4.66667	0	4	7	2.5	4.33333	0	2.66667	26.3333	8.66667	5.33333	6	1	3.7963	12.4506	11.284	-0.469136	1.58025	-1.05556	9.90741	9.69753	-1.05556	7.45062	4.53704	1.75309	3.27469	-1.05556	1.80864	12.5309	4.82099	6.2037	5.32716	0.498375	0.386655	0.30418	0.404735
chr7	52104818	52105318	Mir707	.	+	ENSMUSG00000076051.1	1.33333	1.33333	1.33333	0.333333	1	0	0	0	0.333333	1	0	0	0	0	2	1.33333	1.66667	0	0	1	0.591049	1.00463	1.24537	0.106481	0.587963	-0.0354938	-0.0354938	-0.0354938	1.02623	2.10648	-0.0354938	-0.0354938	-0.0354938	-0.0354938	2.16204	0.550926	1.17438	-0.0354938	-0.0354938	4.07763	6.82374	6.84721	1.24071
chr7	52229934	52230434	Cpt1c	.	-	ENSMUSG00000007783.8	17	0	1.33333	1.33333	1	3	0	0	0	0	1.33333	1.5	0	15.5	0	0.333333	4.33333	0	0	1	10.2685	-0.33642	0.873457	1.12654	0.959877	4.96605	0.33642	0.33642	0.33642	0.33642	1.5463	2.06481	0.33642	13.9599	0.33642	0.410494	3.37346	0.33642	0.33642	0.59661	0.651315	0.6142	0.429855
chr7	52781388	52781888	Ppp1r15a	.	-	ENSMUSG00000040435.9	779.333	370	265	376	90.5	13.3333	3.33333	17	31.6667	104	184.333	167	168.667	360.5	517.667	269.667	234.667	40.3333	107.333	1	1148.92	439.224	237.221	330.375	125.684	83.1713	69.3071	99.2454	133.579	291.474	185.483	206.057	198.489	348.56	571.708	215.017	202.937	111.505	161.474	5.22054	7.49982	7.55563	0.75511
chr7	52781449	52781949	Plekha4	.	+	ENSMUSG00000040428.10	8.33333	2.66667	0.666667	4.33333	0	0	0.333333	2.33333	0	2.66667	1.66667	5	1	0.5	0	0.333333	3.66667	3	5.66667	1	5.71296	3.02778	1.65741	1.73765	-1.07099	-1.07099	-0.966049	4.80556	-1.07099	4.65123	0.404321	4.23148	0.0925926	-0.330247	-1.07099	-0.996914	1.56481	3.06481	5.02778	5.70003	7.69527	7.71256	0.760615
chr7	53126048	53126548	Grin2d	.	-	ENSMUSG00000002771.9	67.6667	18.6667	10.3333	10.3333	16.5	7.33333	2.66667	0	1	0.666667	5.66667	9	18	12.5	15	13.6667	0.333333	2	5	1	52.6698	11.6821	5.91049	11.071	16.9722	14.6883	7.89198	4.00309	6.65123	5.41667	8.58951	13.2747	19.571	15.3611	18.7809	10.9722	4.25	6.79321	9.45988	1.10373	1.29867	0.666645	1.33096
chr7	54087583	54088083	Gm5331	.	+	ENSMUSG00000090468.1	24.6667	30	41.6667	2	1	0.333333	0	4	2	0	0.666667	0.5	1.33333	0	0.333333	0	0.333333	1.66667	0.666667	1	-1.82253	8.22068	24.5139	19.6281	18.9985	19.0108	18.375	27.6713	23.3164	18.375	18.9491	18.9861	19.8441	18.375	18.8256	18.375	18.6219	20.6836	19.3441	0.55884	0.61671	0.860895	0.81326
chr7	55711462	55711962	Mrgprb1	.	-	ENSMUSG00000070547.3	211.333	0	1.33333	0	0	0	0.333333	0	0	0	0	0	0	0	0	0	0	0	0	1	249.497	-0.990741	0.219136	0.990741	0.990741	0.990741	1.09568	0.990741	0.990741	0.990741	0.990741	0.990741	0.990741	0.990741	0.990741	0.990741	0.990741	0.990741	0.990741	0.196335	0.224485	0.25294	0.427215
chr7	55754390	55754890	Mrgprx2	.	-	ENSMUSG00000074109.3	99.6667	0	1.66667	0	0	0	0	0	0	0	0	0	0	0	0	0	0	0	0	1	92.6204	-1.60802	-0.095679	1.60802	1.60802	1.60802	1.60802	1.60802	1.60802	1.60802	1.60802	1.60802	1.60802	1.60802	1.60802	1.60802	1.60802	1.60802	1.60802	0.108245	0.214805	0.300745	0.360925
chr7	55813206	55813706	Mrgprb2	.	-	ENSMUSG00000050425.1	170.667	0	10	0	0	0.333333	0	0	0	0	0	0	0	0	0	0	0	0	0	1	189.287	-0.234568	9.37654	0.234568	0.234568	0.87037	0.234568	0.234568	0.234568	0.234568	0.234568	0.234568	0.234568	0.234568	0.234568	0.234568	0.234568	0.234568	0.234568	0.43678	0.327125	0.170035	0.264705
chr7	58713302	58713802	Gm9354	.	+	ENSMUSG00000061869.6	85.6667	85.6667	97	15.6667	11	10.6667	5	4.33333	4	8	26.3333	15.5	28	29	16	16.6667	34	12.6667	10.6667	1	14.1327	25.6944	40.9383	74.6019	72.2562	79.2315	71.466	73.7377	73.1944	81.3673	83.3179	79.3735	87.6358	88.3426	79.5401	72.1636	85.3302	80.0216	74.392	0.77533	0.48504	0.55248	0.96236
chr7	60010537	60011037	Gm6181	.	+	ENSMUSG00000074092.4	25.6667	35.3333	56.6667	7.66667	17.5	9	3.66667	8	18.6667	14.3333	17.3333	13	16.3333	23.5	15.3333	13	17.6667	12	13.6667	1	-11.6065	2.56944	31.6898	34.2299	42.8102	42.0509	34.6127	46.6003	71.2454	61.4336	42.6065	42.3781	43.1991	49.0756	44.1682	35.7052	40.625	44.6497	42.7176	0.196335	0.399115	0.283	0.228575
chr7	63023297	63023797	Siglech	.	+	ENSMUSG00000051504.11	18.3333	10.6667	0.666667	2	1	1.33333	0.333333	0	2.66667	12	0.666667	0	1.66667	0	0	2.66667	8.33333	1.33333	1	1	12	8.84568	0.981481	0.858025	0.228395	1.80247	-0.290123	-0.395062	6.0679	25.9259	0.179012	-0.395062	1.42593	-0.395062	-0.395062	0.87037	5.29012	1.46296	1.01852	2.68948	9.72738	4.21752	0.686185
chr7	67898211	67898711	Gm10297	.	-	ENSMUSG00000070528.2	13	6.33333	4.66667	2.33333	3	0	0	0	0	0	0	0	0.333333	0.5	0.666667	3.33333	0.666667	0.333333	0	1	7.16049	4.18519	3.74074	2.09259	2.82099	0.623457	0.623457	0.623457	0.623457	0.623457	0.623457	0.623457	0.993827	1.3642	1.45062	2.25309	1.16667	1.14198	0.623457	0.500915	0.16217	0.59605	0.236945
chr7	68694337	68694837	Ube2nl	.	-	ENSMUSG00000059585.3	4.33333	9.33333	9.66667	0	0	0	0.666667	0	0.666667	0.333333	0	1	1	1	0.333333	0.333333	0.666667	0	0	1	-1.375	3.76698	5.76698	3.51698	3.51698	3.51698	4.07253	3.51698	5.33796	4.22685	3.51698	4.71451	4.68056	4.79475	3.96759	3.59105	4.06019	3.51698	3.51698	0.284425	0.23563	0.460705	0.347045
chr7	69492912	69493412	Ndn	.	+	ENSMUSG00000033585.4	29	4	0	3.33333	4	0	0	0	0	0	0	0	0	0	0	4	0	0	0	1	20.5355	3.39969	0.535494	1.60648	2.45833	-0.535494	-0.535494	-0.535494	-0.535494	-0.535494	-0.535494	-0.535494	-0.535494	-0.535494	-0.535494	1.43364	-0.535494	-0.535494	-0.535494	7.37754	3.24982	2.82938	0.68882
chr7	69620941	69621441	Atp5l-ps1	.	+	ENSMUSG00000072460.5	35.6667	38.3333	73.3333	10.6667	14.5	3.66667	3	3	6.66667	4.33333	9	4	5	4.5	3.66667	7.33333	8.66667	3	6	1	-11.0023	-1.78009	42.5224	44.1597	48.2431	42.4221	41.2801	44.1073	52.1937	46.1073	43.8665	41.1319	41.7801	41.5394	40.811	40.5826	42.7245	40.9838	43.2307	0.235375	0.877265	1.12654	0.702465
chr7	72515875	72516375	Tjp1	.	-	ENSMUSG00000030516.8	655	412	85.6667	356.667	111.5	3.66667	1.33333	20.3333	27.3333	25	3.33333	3	6	0	0.666667	263	45.3333	0.666667	0	1	1005.98	594.069	113.119	230.955	53.5787	-15.6312	-19.6003	21.2269	39.5818	37.696	-18.3843	-17.8904	-15.4151	-21.2052	-20.3781	126.011	7.58488	-20.267	-21.2052	1.12515	1.62696	0.61219	0.44373
chr7	81158318	81158818	St8sia2	.	-	ENSMUSG00000025789.4	52	13	0	26	4	0.333333	1.33333	0	0	0	1.66667	0	0	0	0	8.33333	0	0	0	1	45.5602	15.4244	4.84414	13.0571	-1.85031	-4.20833	-3.2392	-4.84414	-4.84414	-4.84414	-3.36883	-4.84414	-4.84414	-4.84414	-4.84414	-0.597222	-4.84414	-4.84414	-4.84414	1.70034	1.37639	1.97937	0.419075
chr7	86955362	86955862	Mesp2	.	+	ENSMUSG00000030543.8	2.33333	2.33333	0	0.666667	1	0	0	0	0	0	0	0	0	0	0	16	3.33333	231	453	1	1.15432	1.78395	0.0802469	0.240741	0.54321	-0.0802469	-0.0802469	-0.0802469	-0.0802469	-0.0802469	-0.0802469	-0.0802469	-0.0802469	-0.0802469	-0.0802469	8.06173	2.25309	213.287	374.867	0.78914	0.7192	0.80542	1.15526
chr7	86992846	86993346	Anpep	.	-	ENSMUSG00000039062.8	157.667	24.6667	23.6667	71.3333	35	0	1	0.333333	0	0	25.3333	15	17.3333	17	194.333	36.6667	48.6667	38.3333	259.333	1	169.599	20.2778	22.1852	48.8457	27.3765	0.969136	2.08642	2.09877	0.969136	0.969136	19.8765	16.2407	15.963	15.8086	186.441	20.7037	31.7593	45.9938	224.114	1.26116	1.90423	2.46732	0.91522
chr7	90004522	90005022	1700010L04Rik	.	+	ENSMUSG00000030636.8	2.33333	3	0.333333	2.66667	0.5	0.333333	0.333333	0.333333	1.33333	1.66667	0	0	0	0.5	0	1.66667	0	0	0	1	1.50309	2.6142	0.66358	1.28704	-0.182099	0.20679	-0.324074	0.700617	2.92284	3.08951	-0.429012	-0.429012	-0.429012	0.311728	-0.429012	0.348765	-0.429012	-0.429012	-0.429012	0.34235	0.217595	0.46735	0.59787
chr7	90015592	90016092	Mex3b	.	+	ENSMUSG00000057706.6	133.333	267.667	68.6667	108.333	81	138.667	98.3333	73.6667	82	49.6667	88.6667	73.5	148.667	52	18.6667	105.667	96.6667	265	175	1	133.877	342.606	68.4514	76.4715	60.9437	165.046	135.03	143.326	171.555	122.894	66.6844	71.3511	122.657	47.3573	23.6782	62.4344	65.9005	246.635	159.66	1.20944	1.32375	1.69798	0.25346
chr7	91558219	91558719	Arnt2	.	-	ENSMUSG00000015709.8	9.33333	0	0	2	0	0	0	0	0	0	0	0	0.666667	0	0	0	0	0	0	1	5.18981	-0.112654	-0.112654	1.36574	0.112654	0.112654	0.112654	0.112654	0.112654	0.112654	0.112654	0.112654	0.878086	0.112654	0.112654	0.112654	0.112654	0.112654	0.112654	2.13458	0.48636	1.02812	0.38845
chr7	91983140	91983640	Gm6155	.	-	ENSMUSG00000068629.3	16.6667	12	19.6667	3.33333	1.5	3.66667	2.33333	4	1.66667	8.66667	4.33333	4.5	1.33333	2.5	3	2	2.66667	2	4.66667	1	1.99228	1.18364	10.588	10.483	9.43364	13.9151	11.6929	17.6373	12.4769	27.5571	11.9028	13.1929	9.81019	11.2052	11.6065	9.27932	10.2392	11.1312	13.446	0.339815	0.313195	0.326565	0.4107
chr7	97650222	97650722	Dlg2	.	+	ENSMUSG00000052572.8	97.6667	13	7.66667	25	27.5	3	2.33333	5	3.66667	0	3.33333	1	0	0	17.6667	13.3333	4	0	0	1	92.9221	11.4097	8.08873	16.4205	20.4113	3.80015	2.52238	10.5656	7.86188	-0.829475	1.99151	0.368056	-0.829475	-0.829475	16.5532	5.96682	1.99151	-0.829475	-0.829475	0.289495	0.27991	0.20897	0.39442
chr7	99889862	99890362	Rab30	.	+	ENSMUSG00000030643.7	16	0	0	0	0	0	1.33333	0	0.666667	0	0	3	3.33333	0	0.666667	0.666667	0	0	2.66667	1	9.31481	-0.567901	-0.567901	0.567901	0.567901	0.567901	2.17284	0.567901	2.38889	0.567901	0.567901	3.88272	3.9321	0.567901	1.39506	0.802469	0.567901	0.567901	3.77778	3.3567	3.39426	2.69685	0.572985
chr7	100155241	100155741	Gm16744	.	+	ENSMUSG00000086002.1	2	5.33333	2.33333	0	0	0	0.666667	0	0	0	0	0	0.333333	0	1.33333	0	0	0	0	1	-0.615741	2.44599	0.66821	1.51698	1.51698	1.51698	2.07253	1.51698	1.51698	1.51698	1.51698	1.51698	1.88735	1.51698	3.04167	1.51698	1.51698	1.51698	1.51698	2.45298	2.23284	1.82788	0.595465
chr7	100228138	100228638	Fam181b	.	+	ENSMUSG00000051515.8	4.33333	2.33333	0	2.66667	0	0	0	0	0	0	0	0	0	0	0	1.33333	0	0	0	1	2.57099	2.13272	0.429012	1.28704	-0.429012	-0.429012	-0.429012	-0.429012	-0.429012	-0.429012	-0.429012	-0.429012	-0.429012	-0.429012	-0.429012	0.157407	-0.429012	-0.429012	-0.429012	1.15291	0.98943	1.03981	1.0837
chr7	105325453	105325953	Gm16938	.	+	ENSMUSG00000086325.1	54	11	2	2.66667	10.5	2.66667	2.33333	0	0	0.666667	1.66667	9.5	7.33333	15.5	32.3333	8.66667	14	2.33333	6.66667	1	41.8164	8.03241	1.13117	2.4429	8.94907	4.88117	4.0787	0.726852	0.726852	2.14043	2.20216	10.4985	7.74537	14.3503	31.5231	5.13426	10.0231	3.97994	7.66512	0.47075	1.28064	0.47462	0.8214
chr7	105642481	105642981	Lrrc32	.	+	ENSMUSG00000090958.1	5.33333	0	0	2	0	0	0	0	1.33333	0	0	0	0	0	0	0.666667	0	1.33333	3.33333	1	3.05401	0.313272	0.313272	0.939815	-0.313272	-0.313272	-0.313272	-0.313272	3.03858	-0.313272	-0.313272	-0.313272	-0.313272	-0.313272	-0.313272	-0.0787037	-0.313272	1.54475	3.53241	1.4286	1.58268	1.42225	1.28693
chr7	107433779	107434279	P4ha3	.	+	ENSMUSG00000051048.9	1	1.66667	3.66667	1.33333	0	0	1	0.666667	0	0.666667	0.666667	1	0	3	0.666667	1.33333	2	1.33333	3.66667	1	0.686728	1.55093	3.72994	0.449074	-0.341049	-0.341049	0.776235	1.62809	-0.341049	1.07253	0.233025	0.856481	-0.341049	3.0108	0.486111	0.24537	1.11574	1.51698	3.89352	0.650735	1.46626	1.51242	0.896065
chr7	108303349	108303849	Gm6341	.	-	ENSMUSG00000083121.2	140.333	140.667	131.333	30.6667	25	26.3333	21.3333	4	5	2	39	23	39.6667	11.5	45.3333	31.3333	40	13.3333	24.6667	1	90.8642	104.441	87.679	78.2593	76.5185	92.2747	89.7716	66.4938	68.9198	61.4568	85.2037	80.0988	90.4877	67.7778	100.111	73.6667	82.8148	74.3086	80.8704	5.12484	5.12944	5.0843	0.655325
chr7	111313095	111313595	E030002O03Rik	.	-	ENSMUSG00000044265.9	109.333	27.3333	0.666667	57.6667	7	0	0	0	0	0	4.66667	0	0	1	0	3.33333	5.33333	0	0	1	117.9	34.7762	11.3935	28.6003	-5.50463	-10.8071	-10.8071	-10.8071	-10.8071	-10.8071	-6.98611	-10.8071	-10.8071	-9.52932	-10.8071	-9.17747	-7.15278	-10.8071	-10.8071	0.63805	0.591785	0.50891	1.01741
chr7	111969467	111969967	Gm4887	.	+	ENSMUSG00000086229.2	10.6667	12	11.6667	4.66667	2	6	0.666667	0.666667	3	5.33333	2.33333	1.5	2	3.5	4	3.33333	4.66667	3.66667	2.33333	1	2.80247	6.14815	7.90741	6.40123	4.83333	12.2593	3.9321	5.34568	10.6358	14.8179	5.37654	5.10494	5.51852	7.1358	7.64815	5.00617	6.62963	8.3642	6.2284	0.35616	0.93284	0.34391	0.617485
chr7	113221128	113221628	Gm8979	.	-	ENSMUSG00000091928.1	171.667	113.333	69	10	10.5	1.33333	1.66667	1.66667	4.66667	6.66667	8.33333	17	18	26	32.3333	4.33333	1.33333	0.333333	7	1	156.377	90.044	39.6551	41.3943	42.7832	36.7585	36.7338	38.9931	45.5239	49.135	41.098	51.9252	50.1289	56.6196	65.3573	36.7153	35.5424	35.0795	41.8202	0.1976	0.15938	0.161165	0.25633
chr7	113467792	113468292	Gm8989	.	-	ENSMUSG00000091567.1	172	113.333	69	10.6667	10.5	1.33333	1.33333	1.66667	5.33333	8	8	17	19.3333	26	31	4	1.66667	0.666667	6	1	157.069	90.1127	39.7238	41.804	42.7145	36.6898	36.0972	38.9244	46.9614	52.159	40.8256	51.8565	51.2577	56.5509	63.8873	36.4614	35.7022	35.4306	40.875	0.41536	0.11642	0.20473	0.36666
chr7	113584337	113584837	Gm4759	.	-	ENSMUSG00000053541.1	2561.33	1192.33	57.3333	670.333	250	1	1.33333	6.33333	5.33333	9	20.6667	3	2.33333	1	3	365.667	60.3333	0.333333	5.33333	1	4580.78	1958.98	152.402	427.441	67.6474	-89.0748	-89.186	-76.6242	-78.3218	-70.8403	-74.8403	-87.4761	-88.3835	-89.5131	-87.5255	117.845	-53.2971	-90.2724	-85.0131	0.8785	1.25161	0.409065	0.58159
chr7	116154088	116154588	Tub	.	+	ENSMUSG00000031028.7	41	0.333333	11.3333	0	0	0	0	0	0	0	3	0	0	0	0	0	0	0	0	1	31.4892	0.816358	11.6003	-0.637346	-0.637346	-0.637346	-0.637346	-0.637346	-0.637346	-0.637346	1.91204	-0.637346	-0.637346	-0.637346	-0.637346	-0.637346	-0.637346	-0.637346	-0.637346	0.43551	0.497505	0.656965	0.76302
chr7	116532139	116532639	Gm9105	.	-	ENSMUSG00000081370.1	9.33333	8	14	0.666667	5	0	0.666667	0.666667	0.666667	0.666667	1	1	1	7	1.33333	0.666667	2	1.33333	0.666667	1	0.268519	1.09568	8.56481	5.35494	8.80556	5.03395	5.58951	7.00309	6.85494	6.44753	5.97222	6.23148	6.19753	11.8426	6.55864	5.26852	6.49074	6.89198	6.00309	1.0107	0.098385	0.69166	0.741465
chr7	116651398	116651898	Trim66	.	-	ENSMUSG00000031026.8	14.3333	24.3333	6	2.66667	5.5	2	0	8	0	0.333333	14.6667	5	3	0.5	11.3333	15.3333	42.6667	11.3333	0	1	7.22068	19.4738	4.31944	3.17438	5.6929	4.6929	1.45833	18.9769	1.45833	2.16821	12.946	6.7608	4.52006	2.19907	12.8534	9.24228	28.6497	16.1682	1.45833	0.42917	0.80644	0.3663	0.61462
chr7	118125725	118126225	Mrvi1	.	-	ENSMUSG00000005611.8	54	115.667	2.66667	16.3333	30	12	2	13	18.6667	15.3333	1	0.5	0	0	0.666667	41.6667	23	19.3333	21	1	44.108	128.404	3.99691	9.85494	21.3364	15.608	1.17593	25.9537	40.5988	33.4907	-0.626543	-0.953704	-1.56481	-1.56481	-0.737654	20.8179	13.25	22.7315	18.6944	0.91754	0.63196	0.496205	0.82737
chr7	120851464	120851964	Gm5600	.	-	ENSMUSG00000073862.3	0.666667	4	0.333333	0.666667	0	0	0	0	0	0	0	0	0	0	0	2	1	0	0	1	-0.277778	2.37654	-0.253086	0.808642	0.487654	0.487654	0.487654	0.487654	0.487654	0.487654	0.487654	0.487654	0.487654	0.487654	0.487654	1.42593	1.20988	0.487654	0.487654	0.746295	0.716565	0.765285	0.26447
chr7	126138475	126138975	Gprc5b	.	-	ENSMUSG00000008734.8	164.667	97.3333	10	79	35.5	0	0.333333	0	0	0	8.66667	1.5	0.666667	0	0	36.3333	2	0	0.666667	1	194.167	118.435	23.8086	38.4444	12.5278	-14.1975	-14.0926	-14.1975	-14.1975	-14.1975	-7.41358	-12.4691	-13.4321	-14.1975	-14.1975	5.3642	-12.7407	-14.1975	-13.2284	1.22592	0.996475	1.46038	0.5239
chr7	127740888	127741388	E130201H02Rik	.	+	ENSMUSG00000044141.7	3	2	5.33333	0	0	0	0	0	0	0	0	1	0	0	0	0	0.666667	0	0	1	-0.273148	-0.229938	3.39352	1.68673	1.68673	1.68673	1.68673	1.68673	1.68673	1.68673	1.68673	2.88426	1.68673	1.68673	1.68673	1.68673	2.22994	1.68673	1.68673	0.836925	0.39633	0.85443	0.548325
chr7	130153375	130153875	Gm6905	.	+	ENSMUSG00000090938.1	23	27.6667	27.6667	0.666667	0	0	1.33333	0	0	0	0	0	0	0	0	0	1	0	1	1	1.73302	10.7269	13.7207	13.8596	13.5386	13.5386	15.1435	13.5386	13.5386	13.5386	13.5386	13.5386	13.5386	13.5386	13.5386	13.5386	14.2608	13.5386	14.9522	0.729945	1.93782	0.853225	0.561975
chr7	133512807	133513307	Lat	.	-	ENSMUSG00000030742.6	265.667	144	14.3333	121.333	83.5	3.33333	1	1.33333	1.33333	5.33333	10.3333	6	3.66667	2	6.33333	108	101.667	31	102.667	1	341.431	174.924	22.5046	70.9769	48.6373	-3.49228	-7.45525	-4.91821	-5.22068	2.86883	-0.442901	-2.28858	-4.83796	-6.2392	-1.82562	49.9707	54.2299	28.8719	84.2855	4.29019	4.74659	4.35955	1.56356
chr7	133558134	133558634	Cd19	.	-	ENSMUSG00000030724.5	31	70.6667	0.666667	12	13	11.3333	9.66667	1.33333	12.6667	17.3333	0	0	0	0	0	45	20.6667	6.33333	10.6667	1	21.7392	71.1157	0.430556	8.49537	10.3472	16.5571	15.1806	3.81019	28.6744	39.7608	0.155864	0.155864	0.155864	0.155864	0.155864	24.4398	13.6373	8.67438	10.8472	1.22098	0.569495	0.665035	1.03152
chr7	134265490	134265990	Qprt	.	-	ENSMUSG00000030674.5	137	80	34.6667	64	72	96	108.333	59.6667	29	26.6667	57.3333	26.5	95	62.5	26	114	144	72	97	1	87.2176	25.446	-21.7731	100.338	107.245	173.048	196.665	170.995	120.653	119.554	97.5046	82.7577	132.61	106.585	81.8627	118.378	143.19	136.202	143.998	0.35743	0.576535	0.76952	0.771855
chr7	137977700	137978200	AC115697.1	.	+	ENSMUSG00000093098.1	104235	61893	89138.7	29066	32191	11948.7	4653.33	9987	45652.3	53565	17823	15529	16240	21445.5	16156.3	11543.7	12611.3	10644	10104.7	1	143431	107953	59452.2	100946	103178	82078.2	76431.5	80259.2	97297.4	104307	85920.6	86518.5	87224.7	90295.1	87600.6	82002.1	81630.7	81255.4	78928.8	8.92354	14.4324	20.7727	6.74578
chr7	140930367	140930867	Gm15483	.	-	ENSMUSG00000081431.1	59	63	73.3333	26	13.5	3	7	2	1.33333	0.333333	20.6667	15.5	6.66667	14.5	6	6.33333	10	5.33333	4.33333	1	13.5085	27.7307	45.311	51.9606	44.6644	38.689	45.0224	39.2076	37.4113	34.7693	50.01	49.7323	40.4792	46.9915	40.4421	37.294	40.8681	41.3187	38.9236	0.64693	0.5585	0.63922	1.28475
chr7	141577094	141577594	D7Ertd443e	.	-	ENSMUSG00000030994.8	1.33333	0	0	0	1	0	1.33333	0	0	0	0	0	0	0	0	0	0.666667	0	0	1	0.555556	0	0	0	0.623457	0	1.60494	0	0	0	0	0	0	0	0	0	0.54321	0	0	0.460605	0.23695	0.465345	0.661755
chr7	146905047	146905547	Rpl21-ps13	.	+	ENSMUSG00000056777.5	11.3333	9.66667	10	1	1	0.333333	0	0	0	0	1.33333	2	0.333333	3.5	1	0	1.66667	2.33333	0.333333	1	2.76235	3.77469	5.75	4.44753	4.48457	4.49691	3.86111	3.86111	3.86111	3.86111	5.07099	6.09568	4.23148	7.62037	5.07099	3.86111	5.07099	7.1142	4.44753	0.339815	0.42141	0.2005	0.2975
chr7	147949387	147949887	Cyp2e1	.	+	ENSMUSG00000025479.7	2	1.66667	1.33333	0	0	0	0	0.666667	0	0	0	0	0	0.5	0	0	0	0	0.666667	1	-0.095679	0.212963	0.212963	0.996914	0.996914	0.996914	0.996914	2.96605	0.996914	0.996914	0.996914	0.996914	0.996914	1.73765	0.996914	0.996914	0.996914	0.996914	1.96605	0.837055	0.649995	0.457675	0.54282
chr7	149135405	149135905	Brsk2	.	+	ENSMUSG00000053046.8	81.3333	100.333	54.6667	40.3333	30	31.3333	41.6667	28.3333	21.3333	15	50	35	44.3333	73	31.3333	67	59	27.3333	49	1	72.6628	107.752	57.9931	27.76	22.9514	41.5008	60.8372	57.7847	48.0008	34.1551	35.4884	33.8032	37.0687	58.26	29.8156	36.2353	36.8588	33.1767	45.5008	0.758975	1.1585	1.01279	0.517935
chr7	149491949	149492449	Gm5054	.	-	ENSMUSG00000083812.2	3.66667	2.66667	2	0	0	0	0	0	0	0	0	0	0	0	0	0	0.333333	0	0.333333	1	-1.07716	-0.848765	-0.947531	2.80556	2.80556	2.80556	2.80556	2.80556	2.80556	2.80556	2.80556	2.80556	2.80556	2.80556	2.80556	2.80556	3.05247	2.80556	3.39198	1.01704	0.358945	0.690855	0.885055
chr7	149763798	149764298	H19	.	-	ENSMUSG00000000031.9	1.66667	0.333333	0	0.666667	0	1.33333	0	0	0	0.666667	0	0	0	0	0	0	0	0	0	1	0.351852	-0.166667	-0.345679	0.666667	0.345679	2.54321	0.345679	0.345679	0.345679	1.75926	0.345679	0.345679	0.345679	0.345679	0.345679	0.345679	0.345679	0.345679	0.345679	0.26554	0.65425	0.269485	0.653155
chr7	149943507	149944007	Gm7290	.	-	ENSMUSG00000078192.3	64.3333	63	84.3333	3	3.5	0.666667	0.666667	0	0	0	2.66667	2.5	1.33333	0	3	2.33333	1	3	1	1	9.1713	17.8256	46.6404	45.9028	46.6003	45.1744	44.5201	43.9645	43.9645	43.9645	46.1991	46.7731	45.4336	43.9645	47.2299	45.0941	44.6867	48.1003	45.3781	0.76772	0.710845	0.904465	0.785735
chr7	150688196	150688696	Phlda2	.	-	ENSMUSG00000010760.4	29.3333	2.33333	0	4	2	0	0	0	0	0	0	0	0	0	0	8.33333	0	0	0	1	20.8102	2.27932	0.575617	1.97377	0.881173	-0.575617	-0.575617	-0.575617	-0.575617	-0.575617	-0.575617	-0.575617	-0.575617	-0.575617	-0.575617	3.6713	-0.575617	-0.575617	-0.575617	2.04129	0.972865	1.18867	0.4466
chr7	151976882	151977382	AC149593.1	.	+	ENSMUSG00000092771.1	4.33333	6.66667	2.33333	0	0.5	0	0	0	0	0	0.333333	0	0	0	0	0	0	0	1	1	-1.52623	1.39969	-1.48302	3.66821	3.91512	3.66821	3.66821	3.66821	3.66821	3.66821	3.91512	3.66821	3.66821	3.66821	3.66821	3.66821	3.66821	3.66821	5.08179	0.610425	0.66935	0.955705	0.56748
chr8	3515133	3515633	Pnpla6	.	+	ENSMUSG00000004565.8	404.333	515.667	380.333	285.667	280.5	276	276.333	337	263.667	161.333	323.333	245.5	295	480.5	391.333	575.667	542.333	322.333	726	1	456.106	630.526	354.042	298.134	277.233	380.202	413.14	584.804	518.39	426.397	305.19	304.394	332.455	479.511	474.468	434.986	412.69	387.048	675.958	0.95531	0.88988	1.37444	0.89033
chr8	3842145	3842645	Gm7381	.	-	ENSMUSG00000074485.1	7.33333	5.66667	7.66667	1	1	1.33333	2	0.333333	1.66667	1	1	4	0.333333	2.5	1.33333	0.333333	1.66667	0.333333	1	1	-1.54012	-1.33025	1.69444	6.15123	6.18827	7.76235	8.30556	6.69444	9.70062	7.70679	6.50309	9.84877	5.93519	8.42901	7.08951	5.63889	6.77469	6.08333	6.9784	0.55757	0.282695	0.673915	0.424115
chr8	4217062	4217562	BC068157	.	-	ENSMUSG00000064125.6	58.6667	48.3333	17.3333	40.3333	20	6.33333	16.3333	22	23	8.33333	20	5.5	44.6667	16.5	13.6667	33.3333	10	19.6667	19	1	48.3688	46.9213	17.8256	26.5386	14.5201	8.1929	23.9522	44.1867	50.2114	17.3349	14.267	4.63735	36.1559	13.2052	12.4275	16.5386	5.63735	23.4954	17.3349	1.15672	0.72477	0.834275	0.61175
chr8	4651813	4652313	Gm6396	.	+	ENSMUSG00000066955.5	0.333333	4.66667	7.33333	0.666667	0	0	0.333333	0	0	0	0	0	1.33333	0	0	0.666667	0	0.666667	0	1	-3.02315	0.316358	3.8966	3.39352	3.07253	3.07253	3.17747	3.07253	3.07253	3.07253	3.07253	3.07253	4.54167	3.07253	3.07253	3.3071	3.07253	4.0108	3.07253	0.88484	0.945155	0.604525	1.21078
chr8	11312576	11313076	Col4a1	.	-	ENSMUSG00000031502.9	196.667	35.6667	1.33333	125.333	12.5	0	2.33333	0	3	1	6.66667	1	27	6	29.6667	31	2.66667	4	11.3333	1	249.429	53.8117	23.034	60.1698	-11.9969	-21.8241	-18.4722	-21.8241	-14.5648	-19.6821	-16.5216	-20.6265	1.05864	-15.8364	6.37963	-5.57716	-19.9259	-16.3981	-10.5216	1.40844	1.46054	1.04748	0.58973
chr8	11312554	11313054	Col4a2	.	+	ENSMUSG00000031503.7	345	56	6.66667	131.667	44	8.66667	16	18.6667	34	38	11.3333	0	0	6	17.6667	47.6667	21.3333	1.66667	76.3333	1	475.752	70.8071	22.8441	70.0015	16.088	-4.00463	8.08796	22.2546	57.3472	74.4213	-7.56636	-16.4861	-16.4861	-10.4985	0.896605	9.07562	-2.55401	-14.1775	53.0633	1.54939	1.57139	0.92605	0.58973
chr8	12915508	12916008	Gm15351	.	-	ENSMUSG00000086770.1	4	4.66667	0	0	1	0	0	0	0	0	0	0.5	1	0	0	1.66667	5.66667	0	1.66667	1	1.81019	3.24228	-0.146605	0.146605	0.770062	0.146605	0.146605	0.146605	0.146605	0.146605	0.146605	0.757716	1.31019	0.146605	0.146605	0.924383	3.97377	0.146605	2.33179	1.44989	1.31524	1.03053	0.515295
chr8	13494285	13494785	Gas6	.	-	ENSMUSG00000031451.5	65.6667	15	0.666667	17.3333	2	2.66667	2.33333	0	11.3333	4	0	0	1.33333	5	3.66667	14	0	2.66667	20.3333	1	55.9568	13.8827	2.22222	10.6173	-0.179012	2.51852	1.71605	-1.6358	23.8086	6.87037	-1.6358	-1.6358	-0.166667	3.5	2.32716	5.49383	-1.6358	2.04938	18.0185	0.87977	1.31083	1.16387	0.895835
chr8	13974782	13975282	2610019F03Rik	.	-	ENSMUSG00000050052.5	15.3333	0	0	0	2	0	1	0	0	1.33333	0	0	0	0	0.666667	0	0	0	8	1	8.72377	-0.733025	-0.733025	0.733025	2.18981	0.733025	1.85031	0.733025	0.733025	3.55401	0.733025	0.733025	0.733025	0.733025	1.56019	0.733025	0.733025	0.733025	9.0108	0.37632	0.26466	0.491165	1.07486
chr8	14090210	14090710	Gm10699	.	+	ENSMUSG00000074461.2	1.66667	1.33333	0	0	0	0	0	0	0.666667	0	0	0.5	0	0	0	0	0	0	0	1	0.697531	0.969136	0	0	0	0	0	0	1.82099	0	0	0.611111	0	0	0	0	0	0	0	7.05281	8.82737	7.05114	0.99229
chr8	19194106	19194606	Defb14	.	+	ENSMUSG00000046354.3	1.33333	0	0	0	0	0	0	0	0.333333	0	0	0	0	0	0	0	0	0.333333	4.66667	1	0.555556	0	0	0	0	0	0	0	1.06173	0	0	0	0	0	0	0	0	0.518519	5.10494	0.42917	0.18431	0.2005	0.532045
chr8	19535653	19536153	Gm16425	.	+	ENSMUSG00000083218.1	43.6667	62.6667	71.3333	6.66667	4.5	3	0.666667	0	0	0	11.3333	10	5	2	3.33333	11	14	4	1.33333	1	-3.02778	25.1451	40.6389	40.6204	39.571	40.8302	36.7562	36.2006	36.2006	36.2006	45.1204	46.392	41.1327	38.534	39.8457	41.8735	45.4969	41.6265	37.9846	0.753905	0.47815	0.751375	0.56484
chr8	22240079	22240579	Gm2869	.	+	ENSMUSG00000085173.1	1	2.66667	2	0.333333	0	0	0	0	0.666667	0	0.333333	0	0	0	0	0	0.666667	0	0.333333	1	-0.808642	0.802469	0.703704	1.2963	1.15432	1.15432	1.15432	1.15432	2.97531	1.15432	1.40123	1.15432	1.15432	1.15432	1.15432	1.15432	1.69753	1.15432	1.74074	0.163635	0.232845	0.18315	0.26734
chr8	22376102	22376602	Gm15303	.	+	ENSMUSG00000082957.1	2	2	1	0.333333	1.5	0	0.333333	0.333333	0.333333	0.666667	0.333333	0	0	0	0	0	0	0	0.333333	1	-0.165123	0.390432	-0.165123	1.20833	2.15895	1.06636	1.1713	2.19599	2.12809	2.47994	1.31327	1.06636	1.06636	1.06636	1.06636	1.06636	1.06636	1.06636	1.65278	0.23157	0.088705	0.22672	0.562435
chr8	22571179	22571679	Gm15304	.	+	ENSMUSG00000081321.1	1.66667	1.66667	0.333333	0	0.5	0	0	0.333333	0.333333	0	0	0	0	0	0	0	0	0	0.333333	1	-0.371914	0.140432	-0.834877	1.06944	1.31636	1.06944	1.06944	2.19907	2.13117	1.06944	1.06944	1.06944	1.06944	1.06944	1.06944	1.06944	1.06944	1.06944	1.65586	0.142215	0.180205	0.235195	0.410935
chr8	22709189	22709689	Gm15314	.	+	ENSMUSG00000082323.1	2.33333	2	1	0	0.5	0	0.333333	0	0	0	0.333333	0	0	0	0	0	0	0	0.333333	1	-0.0277778	0.354938	-0.200617	1.10185	1.34877	1.10185	1.20679	1.10185	1.10185	1.10185	1.34877	1.10185	1.10185	1.10185	1.10185	1.10185	1.10185	1.10185	1.68827	0.1976	0.13167	0.148455	0.394185
chr8	22818250	22818750	Gm7869	.	+	ENSMUSG00000081668.1	7.66667	8	8.66667	3	0	0	0	0	0.333333	0.333333	0	0	0	0	0.333333	0.333333	0.666667	0	0	1	1.26698	3.16204	5.31019	4.90586	2.96759	2.96759	2.96759	2.96759	4.02932	3.67747	2.96759	2.96759	2.96759	2.96759	3.41821	3.04167	3.5108	2.96759	2.96759	0.27061	0.13167	0.148055	0.488235
chr8	23341414	23341914	Rpl30-ps2	.	-	ENSMUSG00000090007.1	8.33333	6.66667	4.66667	1.33333	1	2.66667	1.33333	2.66667	0.666667	1.66667	4	1.5	1.33333	0	1	3	1.33333	0	1	1	4.85031	5.27623	4.57253	0.58179	0.415123	3.94599	1.3966	6.35957	1.61265	3.31019	3.14352	1.52006	1.2608	-0.208333	1.00154	1.24846	0.773148	-0.208333	1.20525	0.44806	0.54472	0.33584	0.37457
chr8	24068786	24069286	Gm10043	.	-	ENSMUSG00000058567.5	20.6667	28	39	2.66667	5	1.66667	3.33333	8.66667	6	15.3333	3.66667	2	1.33333	4.5	7.66667	2	1.33333	5.33333	1	1	-6.17901	4.99074	20.2531	21.3086	23.3642	22.3333	24.5926	38.4877	33.6111	54.6481	22.6605	21.8272	21.0617	24.284	27.5864	20.5309	20.5741	26.8519	21.0062	0.69598	0.892515	0.721715	0.424115
chr8	24085065	24085565	Ank1	.	+	ENSMUSG00000031543.11	245.667	91.3333	31.3333	68.6667	13	3.66667	2.33333	1	36.3333	14.6667	13.6667	21	11.3333	21	17	84.3333	11.3333	9	3.33333	1	297.677	93.2515	28.2269	49.4213	13.267	8.64969	6.42747	5.92747	81.9275	36.2485	13.8287	24.196	13.2052	21.2361	19.8287	49.0077	10.6806	14.9151	6.9213	0.450595	0.789875	0.20857	0.711535
chr8	24237677	24238177	Gm15815	.	+	ENSMUSG00000083285.2	5.66667	0	0	0	0	0	0	0	0	0	0	0	0.666667	1	0	0	0	0	1.33333	1	2.88889	0	0	0	0	0	0	0	0	0	0	0	0.765432	1.27778	0	0	0	0	1.78395	0.756445	0.999415	0.34391	0.72185
chr8	24259807	24260307	Gm15816	.	-	ENSMUSG00000086741.1	16.6667	8.66667	3.33333	4	0	0	0	0.333333	1	0.666667	1.33333	0.5	0.666667	2	1.33333	8.33333	0	0	0.333333	1	10.3596	6.77315	3.14352	2.52315	-0.0262346	-0.0262346	-0.0262346	1.1034	2.62191	1.38735	1.18364	0.584877	0.739198	2.3071	1.49846	4.22068	-0.0262346	-0.0262346	0.560185	9.08563	8.13822	7.93384	1.19643
chr8	24521723	24522223	Sfrp1	.	+	ENSMUSG00000031548.7	172	0.333333	0	0	0	0	0.666667	0	0	0	0	0	0	0	0	1.33333	6.66667	0.666667	2	1	191.562	0.179012	0	0	0	0	0.555556	0	0	0	0	0	0	0	0	0.58642	4.46914	0.938272	2.52469	0.23157	0.473895	0.786465	0.664395
chr8	25934591	25935091	Adam5	.	-	ENSMUSG00000031554.10	27.3333	6.33333	0	3.66667	0	0	0	0	0	0	2.66667	0	0	0	0	0	0	0	0	1	19.5216	5.5463	0.737654	1.58333	-0.737654	-0.737654	-0.737654	-0.737654	-0.737654	-0.737654	1.49691	-0.737654	-0.737654	-0.737654	-0.737654	-0.737654	-0.737654	-0.737654	-0.737654	1.05468	0.29516	0.639615	0.54282
chr8	32222041	32222541	Rnf122	.	+	ENSMUSG00000039328.9	211.333	102.667	3.33333	118.667	49.5	0	0	0	0	6.66667	8.66667	5	10.3333	37	49	55.3333	12	2.66667	0.666667	1	266.261	126.427	18.8904	62.1466	20.7515	-15.7731	-15.7731	-15.7731	-15.7731	-1.19907	-8.9892	-10.4707	-6.43981	15.2454	30.412	13.7145	-7.76698	-12.088	-14.804	1.10627	2.02213	1.12231	0.583995
chr8	32260189	32260689	Snord13	.	-	ENSMUSG00000088252.1	8.66667	3	4.66667	2	0.5	0.333333	0.333333	0	0.666667	0	0	0	1.33333	0	0	0.666667	1	0	5.33333	1	3.34877	0.645062	2.82407	2.79321	1.78704	2.17593	1.64506	1.54012	3.36111	1.54012	1.54012	1.54012	3.00926	1.54012	1.54012	1.77469	2.26235	1.54012	7.3179	2.36489	2.3299	2.53225	0.515295
chr8	33587551	33588051	Gm5908	.	-	ENSMUSG00000065950.1	101	116	144	25.6667	51	3.66667	2.33333	0.666667	2.33333	3	26	10.5	9.33333	13.5	14.3333	23	23	7	13.6667	1	20.0502	51.7909	83.9082	93.3264	113.147	81.2647	79.0424	77.6597	81.3881	82.0733	95.0116	86.3326	84.2091	87.8881	89.8573	87.5918	90.5054	85.1165	89.3264	1.0472	0.978435	0.63922	0.73596
chr8	34842036	34842536	1700104B16Rik	.	-	ENSMUSG00000049476.6	0.666667	11.6667	1.33333	0	3	0.333333	0	0.333333	1.33333	0	0.666667	2	0	0	0	1	1	0	1	1	-4.27932	4.79475	-3.27932	4.4892	6.68673	5.125	4.4892	5.61883	7.84105	4.4892	5.06327	6.72377	4.4892	4.4892	4.4892	4.90278	5.21142	4.4892	5.90278	6.79135	10.6023	10.3322	0.61221
chr8	35040063	35040563	Rbpms	.	-	ENSMUSG00000031586.8	1683.67	1313.33	292.333	1277.67	475	217	84.6667	93.3333	128.667	169.333	228	119.5	400	832.5	1003	614.667	396	824	2252.67	1	3006.56	2209.25	454.238	969.7	197.471	113.367	-2.21991	50.4035	123.947	223.212	31.3264	-12.3681	199.657	565.826	867.441	243.033	112.419	570.978	1519.66	2.43043	2.55702	2.47962	1.05307
chr8	35004162	35004662	AC123616.1	.	-	ENSMUSG00000092649.1	5.66667	6.33333	0.333333	0.333333	0	0	0	0	0	0	0.333333	0	0	1	0.333333	0	0	0	2	1	2.98611	4.90586	0.33179	0.0447531	-0.0972222	-0.0972222	-0.0972222	-0.0972222	-0.0972222	-0.0972222	0.149691	-0.0972222	-0.0972222	1.18056	0.353395	-0.0972222	-0.0972222	-0.0972222	2.42747	0.196335	0.16906	0.279165	0.393955
chr8	37088556	37089056	Gm10063	.	+	ENSMUSG00000059333.1	69.3333	70.6667	112.333	31.3333	20	6	2	0.333333	2.66667	4	22.3333	22	9	13.5	8	19.3333	19.6667	8	8	1	5.99228	18.7207	70.3009	74.0386	68.2423	61.4336	55.2917	53.6806	59.0139	61.0571	69.588	74.5015	60.8287	64.7485	60.8843	62.446	65.4769	63.1929	60.8287	0.688505	1.0478	0.731795	0.5208
chr8	38015240	38015740	Dlc1	.	-	ENSMUSG00000031523.8	15	2.33333	0.333333	8.66667	6	8.66667	1	0	1.33333	4	0.666667	2	1	0	1.33333	39	6	2	4	1	10.7623	3.25	1.78086	4.31173	3.04012	10.9352	-0.429012	-1.5463	1.80556	6.95988	-0.972222	0.688272	-0.382716	-1.5463	-0.0216049	19.4846	2.4784	1.24383	3.00926	1.38702	0.885625	0.27876	0.99252
chr8	38851496	38851996	Gm16205	.	-	ENSMUSG00000081316.1	3	3	2	0.666667	0	0.666667	0.333333	0	2	1	1.33333	2	0	0.5	0.333333	0	0.666667	0	0.666667	1	-0.365741	0.405864	0.0787037	2.10031	1.77932	2.9892	1.88426	1.77932	6.72068	3.9213	2.9892	4.01389	1.77932	2.52006	2.22994	1.77932	2.32253	1.77932	2.74846	0.195065	0.260555	0.300745	0.23431
chr8	43331938	43332438	Gm6180	.	+	ENSMUSG00000053038.6	130	243	416.333	154	150.5	193	145	168	205	157.667	151.333	157	189.667	200	113.333	136.333	176	174	107.667	1	-66.4213	106.696	298.64	302.693	299.082	408.545	381.224	479.292	549.897	521.489	301.255	333.52	350.927	356.853	306.977	274.461	304.718	365.915	297.415	0.18125	0.260555	0.378605	0.25633
chr8	44284925	44285425	Gm2221	.	+	ENSMUSG00000090825.1	1.33333	1	1.66667	0	0	0	0	0	0	0	0	0	0	0	0	0	0	0	0	1	-1.29012	-1.14815	-0.333333	1.84568	1.84568	1.84568	1.84568	1.84568	1.84568	1.84568	1.84568	1.84568	1.84568	1.84568	1.84568	1.84568	1.84568	1.84568	1.84568	0.338545	0.282695	0.4133	0.294865
chr8	46035311	46035811	Fat1	.	+	ENSMUSG00000070047.5	21.6667	0.333333	0	4	6	0	0	0	2.66667	0	4.66667	0	2.33333	0	0	15	8.66667	12.3333	27.3333	1	15.8704	1.7716	1.59259	0.95679	2.99383	-1.59259	-1.59259	-1.59259	4.87037	-1.59259	2.2284	-1.59259	0.814815	-1.59259	-1.59259	6.04321	4.28395	14.3364	24.6667	1.12895	0.268915	0.29651	0.617255
chr8	46592897	46593397	Sorbs2	.	+	ENSMUSG00000031626.9	51.6667	7	0	8.33333	9	0	2	0	0.666667	0	0	0.5	0.333333	1	0	13	1.33333	1.33333	0	1	41.7022	6.72068	1.41821	4.25463	5.50772	-1.41821	1.32253	-1.41821	0.402778	-1.41821	-1.41821	-0.807099	-1.04784	-0.140432	-1.41821	5.20525	-0.436728	0.439815	-1.41821	0.37505	1.08929	0.56983	1.10021
chr8	55809577	55810077	Wdr17	.	-	ENSMUSG00000039375.9	4.66667	0	0	1.66667	0	0	0.666667	0.666667	0	0	0	0	0	0	0	0	0	0	0	1	2.07407	-0.222222	-0.222222	1.28395	0.222222	0.222222	0.777778	2.19136	0.222222	0.222222	0.222222	0.222222	0.222222	0.222222	0.222222	0.222222	0.222222	0.222222	0.222222	4.26537	2.82872	2.79933	1.21822
chr8	56039830	56040330	Gpm6a	.	+	ENSMUSG00000031517.6	2	0	0	0	0	0	0	0	0	0	1.33333	0	0	0	0	3.33333	0	0	0	1	1.2037	0.302469	0.302469	-0.302469	-0.302469	-0.302469	-0.302469	-0.302469	-0.302469	-0.302469	0.907407	-0.302469	-0.302469	-0.302469	-0.302469	1.32716	-0.302469	-0.302469	-0.302469	0.236645	0.569495	0.30922	0.565075
chr8	62984670	62985170	Aadat	.	+	ENSMUSG00000057228.4	5	0	0	1.33333	0	0	0.666667	0	0	0	0	0	0	0	0	0	0	0	0	1	2.72222	0.197531	0.197531	0.592593	-0.197531	-0.197531	0.358025	-0.197531	-0.197531	-0.197531	-0.197531	-0.197531	-0.197531	-0.197531	-0.197531	-0.197531	-0.197531	-0.197531	-0.197531	1.70428	0.899405	1.04364	1.92116
chr8	63843030	63843530	Gm10015	.	-	ENSMUSG00000056943.2	35.3333	45.3333	63	14.6667	27.5	18	8.33333	12.3333	14.6667	15	27.3333	15.5	21.6667	20.5	17.3333	23.6667	27.6667	16.3333	11	1	-4.25772	12.841	37.5818	40.0108	51.0602	54.6528	42.7022	55.8318	62.6373	63.9244	50.1157	45.4923	48.3318	47.6281	46.8565	42.0417	47.6034	50.6651	40.8071	0.20014	0.2717	0.187785	0.31952
chr8	64381237	64381737	Palld	.	-	ENSMUSG00000058056.8	129.667	5.66667	1	44.3333	22	29.6667	29	28	9.66667	0	2.33333	7	67.3333	0	6.66667	25	28	17	105.667	1	141.051	12.1682	8.83488	22.7392	9.09105	31.091	35.3009	49.1682	13.875	-7.93364	-5.93364	-0.58179	46.5293	-7.93364	-0.890432	4.90586	9.97994	13.696	87.6219	0.125865	0.291055	0.22672	0.54569
chr8	67171587	67172087	Cpe	.	-	ENSMUSG00000037852.7	2	0	0	0	0	0	1.33333	0	0	0	0	0	0	0	0	0	0	0	12	1	0.901235	0	0	0	0	0	1.60494	0	0	0	0	0	0	0	0	0	0	0	11.9815	1.44368	1.33474	1.3694	1.03633
chr8	69221070	69221570	Npy1r	.	+	ENSMUSG00000036437.5	1.33333	0.666667	0.333333	0	0	0	1.66667	0	0	0	0	0	0	0	0	0	0	0	0	1	0.555556	0.450617	0.234568	0	0	0	2.17284	0	0	0	0	0	0	0	0	0	0	0	0	0.3587	0.23695	0.186985	0.829775
chr8	70800215	70800715	Sh2d4a	.	+	ENSMUSG00000053886.3	26.6667	1.66667	1.66667	7.66667	1	0	0	0	4	0	0	0	0	0	0	0.666667	1.33333	0	0	1	18.5802	1.4321	1.73457	4.92593	0.401235	-0.222222	-0.222222	-0.222222	9.2716	-0.222222	-0.222222	-0.222222	-0.222222	-0.222222	-0.222222	0.0123457	0.759259	-0.222222	-0.222222	0.74136	1.16011	0.535535	0.95329
chr8	71258795	71259295	Csgalnact1	.	-	ENSMUSG00000036356.8	825.333	354.333	32.3333	551.667	152.5	8.33333	41.3333	62.6667	82.3333	3.66667	5.66667	0	0	0	1	295.667	58	0	0	1	1383.3	569.77	126.631	323.307	6.56019	-82.2608	-33.8904	25.696	72.5293	-86.4583	-89.625	-94.2114	-94.2114	-94.2114	-93.0015	72.733	-58.0262	-94.2114	-94.2114	2.56235	2.36582	1.50395	1.72321
chr8	70892082	70892582	1700125H03Rik	.	+	ENSMUSG00000085197.1	45	12.6667	0.666667	11.3333	5.5	0.333333	4	1.66667	0.666667	2.66667	0	1.5	0	0	0	17.6667	0.333333	0	1	1	35.1451	11.1512	1.55247	6.86111	3.26852	-0.330247	5.16358	3.46605	0.854938	4.75617	-0.966049	0.762346	-0.966049	-0.966049	-0.966049	7.97222	-0.719136	-0.966049	0.447531	0.838195	1.04222	0.60996	0.75534
chr8	71143786	71144286	Gm15654	.	+	ENSMUSG00000085487.1	24.6667	8.66667	4	9.33333	5.5	0	4.66667	0.333333	0	0	0.666667	0	0	0	0	10.3333	0.333333	0	0	1	15.9383	6.13272	3.13272	6.99691	4.84877	0.614198	7.85494	1.74383	0.614198	0.614198	1.18827	0.614198	0.614198	0.614198	0.614198	5.91049	0.861111	0.614198	0.614198	0.1611	0.353365	0.421775	0.78023
chr8	71707864	71708364	Gm7677	.	-	ENSMUSG00000091162.1	25	0.333333	1.33333	0.666667	0	0	0	0	0	0.333333	0.666667	0	0	0	0	0	0	0	0	1	17.0509	0.402778	1.43364	0.0972222	-0.223765	-0.223765	-0.223765	-0.223765	-0.223765	0.486111	0.350309	-0.223765	-0.223765	-0.223765	-0.223765	-0.223765	-0.223765	-0.223765	-0.223765	0.78787	0.8607	1.29194	0.66703
chr8	73247368	73247868	Pde4c	.	+	ENSMUSG00000031842.7	30	7.33333	0.666667	9	11	0	0.333333	0	0	0	1.33333	0	0	0.5	2.66667	10.6667	6.66667	1.33333	2.66667	1	22.4059	7.1713	2.18364	4.52006	6.95833	-1.59722	-1.49228	-1.59722	-1.59722	-1.59722	-0.387346	-1.59722	-1.59722	-0.856481	1.26698	3.8966	2.87191	0.260802	1.61265	0.26934	0.500285	1.1211	1.49991
chr8	73332097	73332597	Il12rb1	.	+	ENSMUSG00000000791.7	109.333	54.6667	20.3333	50	32.5	21.6667	12.6667	28.6667	16.6667	35	38.3333	1	2.33333	2	0.333333	18	9.66667	19.6667	21.3333	1	113.861	59.5648	26.4846	27.8735	17.9105	22.8179	12.7685	51.6636	30.4537	76.9599	20.7994	-5.57099	-4.36111	-4.43519	-6.3179	2.3179	-0.182099	17.8981	13.8796	2.05397	4.25511	2.97824	0.32216
chr8	73566689	73567189	Gm17576	.	-	ENSMUSG00000091388.1	3.33333	2.66667	2.33333	0.333333	0.5	0.333333	0	0	0	0.333333	0	0	1.66667	0.5	0.666667	0.666667	0	0	0	1	0.824074	1.24383	1.47222	0.854938	0.959877	1.34877	0.712963	0.712963	0.712963	1.42284	0.712963	0.712963	2.53395	1.4537	1.54012	0.947531	0.712963	0.712963	0.712963	0.326	0.187095	0.300745	0.28936
chr8	74195406	74195906	Unc13a	.	-	ENSMUSG00000034799.8	77.6667	83.3333	32	25.6667	34.5	4.33333	3.66667	5.66667	2.66667	3	25.3333	8.5	11.3333	35.5	10.3333	84.6667	30	7.66667	23.6667	1	65.3565	83.8287	29.159	20.483	28.9398	9.49537	8.37809	15.5694	9.31019	9.22994	21.7546	11.6312	12.9769	32.6867	13.3534	48.9306	21.9522	13.0386	25.6003	1.17928	1.03944	1.49467	0.606475
chr8	74212862	74213362	Insl3	.	+	ENSMUSG00000079019.2	129	84	36.3333	61	39	34.6667	35	40.3333	3.33333	6	28	12.5	14.3333	9.5	15	87.6667	95	36.6667	106.333	1	129.133	84.2562	33.7438	44.7253	32.3611	48.0957	55.0401	83.4228	11.1821	16.25	23.9722	16.0278	15.6944	12.1327	18.0031	50.8981	62.6204	46.2407	99.4321	1.76207	0.81642	0.60412	0.96717
chr8	74225438	74225938	B3gnt3	.	-	ENSMUSG00000031803.6	269.667	55.3333	33.6667	39.3333	30	14.6667	35.6667	27.6667	13.3333	36.6667	39.3333	56	28	36	49.6667	48	30.6667	19	25.3333	1	349.544	63.8927	44.2292	16.6968	12.6412	10.3696	42.5486	46.1782	19.6844	77.0548	17.9653	41.3758	13.6752	19.9776	36.4005	15.4992	9.20293	13.7523	14.0147	0.771525	1.22668	1.20864	0.636405
chr8	75016582	75017082	Gm17435	.	+	ENSMUSG00000090373.1	119.667	130.667	69.6667	80.3333	58.5	70.3333	62	27	50	73.3333	95.3333	76.5	85	66.5	116.667	144	97	52	105.333	1	94.5355	122.755	50.1497	78.5478	67.1157	111.471	113.498	79.9985	132.06	192.548	90.196	93.8565	92.9429	78.1528	135.637	103.974	85.6991	85.1343	120.307	2.9288	2.23005	1.72683	1.17132
chr8	76274432	76274932	Crry-ps	.	-	ENSMUSG00000047657.5	14.6667	13.6667	21.3333	3	7	2.33333	1	4.66667	3.33333	10.6667	2.33333	4	4.33333	1.5	3.66667	4.33333	2	4	3	1	2.61265	4.77932	14.4892	8.23302	11.5972	9.98611	7.41204	17.0478	14.2515	29.8133	8.29475	10.5787	10.625	8.16512	10.2577	8.44907	7.75154	11.7207	9.80093	0.41409	0.448965	0.34391	0.5567
chr8	79386697	79387197	Gm5353	.	-	ENSMUSG00000087321.1	5.33333	4	5.33333	0	0	0	0	0	0	0	0	0	0	0	0	0	0	0	0	1	0.166667	0.290123	2.50617	2.57407	2.57407	2.57407	2.57407	2.57407	2.57407	2.57407	2.57407	2.57407	2.57407	2.57407	2.57407	2.57407	2.57407	2.57407	2.57407	0.81944	0.472575	0.458075	0.837685
chr8	83017693	83018193	Gypa	.	+	ENSMUSG00000051839.6	36.3333	67.6667	53.6667	19	33	0	0.666667	0	16.6667	14	0	0	0	0	0	60.3333	9	7.33333	34	1	22.7469	63.5617	53.0679	17.142	28.784	3.77778	4.33333	3.77778	41	35.2716	3.77778	3.77778	3.77778	3.77778	3.77778	36.108	9.87654	13.6049	36.3086	0.756445	0.75674	0.79191	0.60097
chr8	83245000	83245500	AC132606.1	.	+	ENSMUSG00000092902.1	4	2.33333	1.66667	1.33333	0	0.666667	2.33333	0	0	0	1	2	0	2.5	1	1.33333	0.333333	1.66667	3.66667	1	-1.18673	-1.43981	-1.63117	3.93364	3.14352	4.3534	6.49537	3.14352	3.14352	3.14352	4.08179	5.37809	3.14352	6.00772	4.3534	3.72994	3.39043	5.45216	7.37809	0.77646	0.627855	0.25758	0.297735
chr8	83866204	83866704	Inpp4b	.	+	ENSMUSG00000037940.8	470	297.333	132	249.667	208.5	33.6667	64	110	201	145	33	27.5	115.667	161	165.333	313.333	77	44.3333	84.3333	1	631.758	358.848	113.4	205.26	165.816	76.044	123.427	225.309	376.729	331.346	56.186	59.044	123.871	158.525	190.22	209.859	80.7847	83.5502	108.417	25.2173	49.8523	50.2358	1.1462
chr8	84351311	84351811	Gm17072	.	+	ENSMUSG00000091998.1	20.3333	13	5.33333	3	4	0.666667	0.666667	0	7.66667	3.33333	2.33333	3	4.66667	24	6	6.33333	0	1	0	1	6.3534	3.81019	-1.68981	8.70833	9.76389	7.97994	7.32562	6.77006	24.233	13.8009	8.77006	10.0849	11.3997	27.2022	13.1528	10.0046	6.77006	8.21451	6.77006	0.497105	0.29237	0.270285	0.606705
chr8	85387004	85387504	Rnf150	.	+	ENSMUSG00000047747.8	1035	642.667	97.3333	286.667	83	4	15.3333	40.3333	57.6667	59	153.333	122	311.333	330.5	821.667	180	48.6667	65.6667	420.333	1	1714.12	969.843	145.729	159.944	16.1659	-34.6736	-17.2539	39.4066	81.8449	97.4807	61.4869	65.5363	205.512	219.012	769.289	57.5671	-10.0008	32.3573	308.644	1.36814	1.25409	1.039	0.65602
chr8	85876204	85876704	Gm15660	.	+	ENSMUSG00000082136.1	0.666667	1.33333	1.66667	0	0	0	0	0	0	0	0	0	0	0	0	0	0	0	0	1	-1.3858	-0.626543	-0.0833333	1.59568	1.59568	1.59568	1.59568	1.59568	1.59568	1.59568	1.59568	1.59568	1.59568	1.59568	1.59568	1.59568	1.59568	1.59568	1.59568	0.17998	0.199555	0.20473	0.879785
chr8	85913515	85914015	Clgn	.	+	ENSMUSG00000002190.7	4.66667	1.66667	0	0	1	0	0	0	0.666667	0	0	0	0.333333	0	0	0.666667	0	0	0	1	1.38272	0.296296	-0.91358	0.91358	1.53704	0.91358	0.91358	0.91358	2.73457	0.91358	0.91358	0.91358	1.28395	0.91358	0.91358	1.14815	0.91358	0.91358	0.91358	1.41605	2.20497	1.20744	0.43272
chr8	86131823	86132323	Dnajb1	.	+	ENSMUSG00000005483.8	2302.33	1469.67	1348.33	1064.67	826.5	913	675	513.667	841	709.333	1109	1167.5	995	823.5	520	926.667	1230	988.333	679	1	3388.06	1735.61	1102.46	1531.99	1233.97	1446.23	1330.79	1324.8	1592.23	1594.15	1389.76	1633.77	1448.5	1317.06	1152.71	1215.57	1400.49	1464.13	1187.87	7.39163	7.92472	8.92624	0.537085
chr8	86545119	86545619	Palm3	.	+	ENSMUSG00000047986.6	72	25.6667	0.666667	0	4	0	3	0	0	0	6	11	28	1	0.333333	18.3333	0.333333	0	0	1	62.3009	22.7824	1.14043	-0.554012	2.43981	-0.554012	3.87809	-0.554012	-0.554012	-0.554012	4.29784	10.6003	23.3812	0.723765	-0.103395	8.74228	-0.307099	-0.554012	-0.554012	1.06863	0.649995	0.63458	0.60074
chr8	86566238	86566738	Il27ra	.	-	ENSMUSG00000005465.7	403.667	118.667	31	196	79.5	0	0.666667	0	0.666667	0	17.3333	2	3.66667	17.5	21.6667	112.667	16.6667	0	0.666667	1	579.723	157.908	57.3218	106.589	28.3819	-26.4144	-25.8588	-26.4144	-24.5934	-26.4144	-12.8897	-24.1798	-22.6798	-11.1304	-5.32793	34.3881	-15.3773	-26.4144	-25.4452	2.98532	5.18619	3.80101	1.00857
chr8	87140833	87141333	Gm16183	.	-	ENSMUSG00000086067.1	14.3333	0.666667	0	0	4	0	0.333333	0	0	0	0	0.5	0.666667	0	0	2.33333	0	0	0	1	8.27778	0.0493827	-0.401235	0.401235	3.39506	0.401235	0.506173	0.401235	0.401235	0.401235	0.401235	1.01235	1.16667	0.401235	0.401235	1.53086	0.401235	0.401235	0.401235	0.927545	0.33123	0.791105	1.44486
chr8	87583703	87584203	Fbxw9	.	+	ENSMUSG00000008167.8	175.333	139	141	57.3333	65	19.3333	18.6667	20.3333	15.6667	12.6667	61.3333	22.5	29	23.5	16.3333	80.6667	96.3333	30	76.6667	1	137.35	100.152	97.6366	97.561	104.314	85.027	87.0548	100.863	93.5424	86.3819	102.073	80.8387	83.1721	78.4252	74.5548	102.079	118.771	94.7832	128.438	0.840725	1.634	1.37364	0.338905
chr8	87635717	87636217	AC163703.1	.	-	ENSMUSG00000089213.1	26	11.3333	18	3.33333	5.5	5	0.666667	4.33333	8	4.33333	8	10	5.66667	7.5	6	3.66667	2.66667	4.33333	1.33333	1	10.017	1.28241	9.65895	9.87191	11.9645	15.3349	8.28549	17.767	26.0509	16.9892	14.0633	17.9213	13.2238	14.9892	14.1127	9.53858	9.62809	13.6312	9.51389	2.92119	2.70937	6.67312	2.33426
chr8	87694970	87695470	Gm6531	.	+	ENSMUSG00000062687.5	12.3333	17	19	1	2	0	0.333333	0	0	0	1.33333	0.5	0.666667	0	0.333333	2	3	0.666667	0	1	-8.48148	-1.7284	2.51235	16.3704	17.2407	15.784	15.8889	15.784	15.784	15.784	16.9938	16.3951	16.5494	15.784	16.2346	16.7222	17.9259	16.7222	15.784	0.492175	0.28548	0.256775	0.987015
chr8	91330039	91330539	Rps6-ps2	.	+	ENSMUSG00000056772.2	99	121	140	9.33333	9	2	1	1.33333	0	0	18.3333	6	3	3	6.66667	9	6.33333	5.33333	4	1	26.9252	67.8326	88.2091	73.0378	73.581	69.8897	67.7724	70.3094	66.6551	66.6551	80.9699	72.939	69.7168	70.0069	73.6983	71.2539	70.9144	73.9144	71.2106	0.662015	0.68181	0.639615	0.697195
chr8	91711209	91711709	Gm5356	.	-	ENSMUSG00000069962.2	2	3.66667	5.66667	0	0	0	0	0.333333	0	0	1	1	0	4	0	1.66667	0.333333	0	0	1	-4.0463	-2.29938	0.509259	4.94753	4.94753	4.94753	4.94753	6.07716	4.94753	4.94753	5.8858	6.14506	4.94753	9.19444	4.94753	5.72531	5.19444	4.94753	4.94753	0.409015	0.55571	0.51859	0.673
chr8	95483727	95484227	Slc6a2	.	+	ENSMUSG00000055368.7	13.3333	0	2.66667	0	8	2	2.66667	3.66667	0.333333	1.33333	0	0	0.333333	0.5	0	0	1	6	5.33333	1	7.82253	-0.146605	2.28549	0.146605	6.26389	3.38117	4.03549	8.68364	1.20833	2.96759	0.146605	0.146605	0.516975	0.887346	0.146605	0.146605	0.868827	8.27623	5.92438	0.08936	0.663775	0.721315	0.34751
chr8	96696267	96696767	Mt2	.	+	ENSMUSG00000031762.6	33.6667	15.3333	19	4	0.5	0	0	0	3.33333	0	1.33333	0	0	2	6	11.6667	24	0.666667	0	1	17.8881	6.46836	12.2276	8.61806	6.31559	6.06867	6.06867	6.06867	14.0255	6.06867	7.27855	6.06867	6.06867	8.40201	12.4514	12.0563	21.5995	7.00694	6.06867	1.16926	1.11847	1.14692	0.862575
chr8	98101120	98101620	Gm5912	.	+	ENSMUSG00000081436.1	21	19.6667	24	4	4	5.33333	6.33333	2.66667	3	1.66667	2.66667	6	5.33333	6.5	4.66667	3.33333	4	6	4	1	4.15586	6.9213	13.8349	12.1466	12.591	17.6034	19.4923	16.1651	16.8565	13.1157	11.8318	15.8812	14.7886	15.9799	14.6528	11.2269	12.4182	17.7269	14.1528	0.324735	0.546035	0.248305	0.39132
chr8	98200629	98201129	Ndrg4	.	+	ENSMUSG00000036564.10	30	5.66667	9.66667	22.6667	0	15	10	3.33333	5	12.6667	21.6667	7	6.33333	4	5.66667	16	11.3333	7.66667	5.66667	1	24.6204	8.0463	13.0957	11.8796	-3.81173	17.1512	11.6636	4.08951	7.91049	24.1389	12.8549	3.54012	2.3179	0.435185	2.2037	4.33025	3.79321	6.37963	2.28704	0.663275	1.29442	0.961145	1.34438
chr8	99035989	99036489	1700047G07Rik	.	+	ENSMUSG00000053206.4	10.3333	4.33333	2.66667	0	0	0	0	0	0	0	0	0	0	0	0	0	0	0	0	1	4.65123	1.89198	1.16975	1.26235	1.26235	1.26235	1.26235	1.26235	1.26235	1.26235	1.26235	1.26235	1.26235	1.26235	1.26235	1.26235	1.26235	1.26235	1.26235	0.865955	0.59604	0.391715	0.35565
chr8	99952829	99953329	Gm5913	.	-	ENSMUSG00000081111.2	82.6667	132.333	173.333	21.6667	39	7.33333	2.33333	2	0	0.333333	26.6667	16.5	8	4	2.33333	27	23.6667	12.3333	1.66667	1	10.2207	85.9769	128.819	79.1466	93.2145	74.7639	67.4306	69.2269	64.0787	64.7886	83.9429	80.8441	71.554	68.3256	66.6281	78.054	79.375	80.0077	66.2639	0.144745	0.759375	0.369735	0.52344
chr8	106833972	106834472	Cmtm1	.	-	ENSMUSG00000031876.9	6	1	3.33333	0	1.5	1	1.66667	1.66667	1	3	0	0.5	0.333333	0	0.333333	0	0	0.666667	0.666667	1	2.3179	-0.138889	2.28086	0.83642	1.92901	2.55247	3.00926	5.26852	3.48457	7.21914	0.83642	1.44753	1.20679	0.83642	1.28704	0.83642	0.83642	1.77469	1.80556	0.76645	0.981225	0.31809	0.84319
chr8	107033560	107034060	Ccdc79	.	-	ENSMUSG00000052616.3	9	5	1.33333	2.66667	0.5	1.33333	1.33333	0	0.333333	1	1.66667	1	2.66667	0.5	0.666667	1.33333	1	0.666667	1.33333	1	5.32253	3.9213	1.43981	1.48611	0.0169753	1.96759	1.375	-0.229938	0.83179	1.91204	1.24537	0.967593	2.52315	0.510802	0.597222	0.356481	0.492284	0.708333	1.55401	0.745165	1.0173	1.05211	0.796515
chr8	107485367	107485867	Ces2g	.	+	ENSMUSG00000031877.8	895	352.333	97.6667	232.333	112	168.667	132.333	128.333	67.3333	3.33333	0	0	0	0	0	401	33.3333	52	4.33333	1	1374.25	435.988	70.1975	193.96	110.198	222.938	203.519	256.79	175.531	42.179	35.1481	35.1481	35.1481	35.1481	35.1481	262.981	56.2346	95.3395	40.0123	1.13657	0.8302	0.574065	1.77252
chr8	107655449	107655949	Ces4a	.	+	ENSMUSG00000060560.7	3.66667	0	0	2.33333	0	0	1	0	0	0	0	0	0	0	0	0	0	0	0	1	2.09568	0.367284	0.367284	1.10185	-0.367284	-0.367284	0.75	-0.367284	-0.367284	-0.367284	-0.367284	-0.367284	-0.367284	-0.367284	-0.367284	-0.367284	-0.367284	-0.367284	-0.367284	0.37378	0.68313	0.466145	0.72208
chr8	108097303	108097803	Gm17380	.	+	ENSMUSG00000090526.1	8	0.666667	1	2.66667	0	1.33333	1.33333	0	0	0	0	0.5	0	0	0.666667	0.333333	2.66667	1	0	1	4.83642	0.87963	1.33025	1.28704	-0.429012	1.76852	1.17593	-0.429012	-0.429012	-0.429012	-0.429012	0.182099	-0.429012	-0.429012	0.398148	-0.354938	1.46914	1.01543	-0.429012	0.504715	0.848235	0.231355	0.449235
chr8	108209923	108210423	Rltpr	.	+	ENSMUSG00000050357.7	440	309.667	75.6667	312	266	450.667	274	209.333	66	42.6667	63.3333	41.5	44.6667	28	37.3333	218.667	176	274.333	75.3333	1	649.535	439.147	113.097	187.884	138.242	397.968	282.236	304.983	107.801	71.5571	14.2361	8.79784	6.61883	-7.05093	4.55093	90.1003	74.1373	217.585	37.8441	2.90724	3.67828	1.73107	0.515295
chr8	109452063	109452563	Rpl10-ps2	.	-	ENSMUSG00000074108.1	63.3333	88.3333	159.667	9.33333	18	2.66667	0.666667	0.666667	0.333333	0	10.6667	5.5	3.33333	3.5	4	5.33333	4.33333	1.33333	3	1	-14.9321	25.6296	110.648	73.2037	80.963	70.9753	67.3765	68.7901	67.8827	66.821	75.2654	72.6296	70.1852	70.5802	71.0926	69.4815	69.858	68.679	70.3272	0.45186	0.30073	0.26989	0.33053
chr8	112603413	112603913	Zfp612	.	+	ENSMUSG00000044676.8	141	0.666667	0	1.33333	0	0	0	0	0	0	0	0	0	0	0	0	0	0	0	1	148.969	0.648148	0.197531	0.592593	-0.197531	-0.197531	-0.197531	-0.197531	-0.197531	-0.197531	-0.197531	-0.197531	-0.197531	-0.197531	-0.197531	-0.197531	-0.197531	-0.197531	-0.197531	1.59083	1.68781	1.57414	1.64545
chr8	113245125	113245625	Mtss1l	.	+	ENSMUSG00000033763.8	141	16	0.666667	61.3333	16	4	2.66667	8.33333	0.666667	0	5.33333	0.5	5.33333	25	4	27.6667	1.33333	4.33333	13	1	159.835	24.1559	11.6497	30.6219	1.6034	-4.94599	-7.17438	7.06636	-9.24228	-11.0633	-6.79167	-10.4522	-5.87191	10.2762	-6.79167	3.27623	-10.0818	-5.16204	1.9213	0.54122	0.862015	0.422175	0.57872
chr8	113278641	113279141	Gm15894	.	+	ENSMUSG00000090039.1	0	3.33333	0.333333	0.666667	0	0	0	0	0	0	0	0	0	0	0	1.33333	0	0	0	1	-0.345679	2.02469	-0.111111	0.666667	0.345679	0.345679	0.345679	0.345679	0.345679	0.345679	0.345679	0.345679	0.345679	0.345679	0.345679	0.932099	0.345679	0.345679	0.345679	0.378855	0.472575	0.486525	1.07773
chr8	113329287	113329787	Gm15895	.	+	ENSMUSG00000085068.1	4	0	0	0	0	1.66667	1	0	0	0	2	0.5	0	0	0.666667	1.66667	2.33333	1.33333	0	1	2.24228	0.285494	0.285494	-0.285494	-0.285494	2.45525	0.83179	-0.285494	-0.285494	-0.285494	1.4429	0.325617	-0.285494	-0.285494	0.541667	0.492284	1.36883	1.57253	-0.285494	0.991815	0.6541	0.460305	0.697425
chr8	124431482	124431982	BC048644	.	+	ENSMUSG00000074052.4	8.66667	0	0.333333	0.333333	0	0	0	0	0	0	2.33333	0	0	0	0	3.33333	0.666667	0	0	1	5.36265	0.473765	0.708333	-0.33179	-0.473765	-0.473765	-0.473765	-0.473765	-0.473765	-0.473765	1.52623	-0.473765	-0.473765	-0.473765	-0.473765	1.15586	0.0694444	-0.473765	-0.473765	1.85016	3.38737	2.92357	0.58973
chr8	125207489	125207989	Gm15899	.	-	ENSMUSG00000085917.1	67	64	146.333	13	12	4.33333	5.33333	5.66667	8.33333	12	13.3333	23	39.6667	22	41.3333	43.3333	29.6667	4.66667	5.33333	1	-12.6574	-5.49691	93.6481	77.5586	77.892	75.1512	76.7932	81.2253	87.6944	94.8241	79.034	91.4043	101.793	87.4784	107.466	91.8611	87.4228	74.8765	74.2809	0.46187	0.378295	0.3659	0.898935
chr8	125365227	125365727	Gm16378	.	+	ENSMUSG00000074046.3	33.6667	31	42.6667	13.3333	11	9.33333	11	13.3333	12	14.3333	13	7.5	17	12	11.6667	8.66667	13.3333	8	13.6667	1	3.44444	7.12346	23.4568	29.821	29.0679	33.9259	37.3549	48.7037	47.6667	52.8642	30.7037	28.3704	35.2222	31.463	32.2654	24.9198	29.2963	31.1543	34.1481	0.62424	0.41715	0.774155	0.832645
chr8	125641023	125641523	Cpne7	.	+	ENSMUSG00000034796.8	17	0.333333	5.66667	1	1	0	0	0.333333	0	0	0	0	0	1	0	0	1	0.333333	0	1	10.7515	0.325617	5.6034	0.439815	0.476852	-0.146605	-0.146605	0.983025	-0.146605	-0.146605	-0.146605	-0.146605	-0.146605	1.13117	-0.146605	-0.146605	0.575617	0.371914	-0.146605	0.87977	1.08387	1.26069	0.80225
chr8	125930731	125931231	Mc1r	.	+	ENSMUSG00000074037.2	0.333333	36	0	1	3	1	0	4.66667	1	2	2	0.5	0.666667	0.5	0.666667	1	2.33333	3.33333	1	1	0.628086	32.9738	0.578704	0.00771605	1.61883	1.13735	-0.578704	10.1744	2.06944	3.68056	1.14969	0.0324074	0.186728	0.162037	0.248457	-0.165123	1.07562	3.95833	0.834877	1.00944	0.90498	0.662405	0.628495
chr8	126377478	126377978	Gm4342	.	+	ENSMUSG00000083911.1	57.6667	74	85.3333	10	25.5	7.66667	19	0.333333	3.33333	0.333333	8	6.5	17	3.5	3.66667	17	9.33333	9	1.66667	1	-4.52083	24.5347	41.01	57.385	70.3665	61.706	79.7863	51.6813	58.5085	51.2616	56.885	57.385	65.2616	54.311	54.5147	59.1813	56.885	62.3912	52.7369	0.3549	0.60703	0.278355	0.44637
chr8	126418401	126418901	Acta1	.	-	ENSMUSG00000031972.3	8.66667	10.6667	15	0.666667	4	0.666667	1	0.666667	0	0.333333	0	5	1.33333	0	0	0.666667	0	5.66667	2.33333	1	-3.31636	0.24537	6.39352	8.52623	11.1991	9.41512	9.32253	10.1744	8.20525	8.91512	8.20525	13.5077	9.67438	8.20525	8.20525	8.43981	8.20525	15.8966	11.0571	0.82184	0.85938	1.04324	0.896065
chr9	3258449	3258949	AC140318.1	.	-	ENSMUSG00000092927.1	128.667	122	161	140	60.5	19.6667	6.66667	5	59	60.3333	20.6667	112	15	17.5	53.6667	0.333333	0.333333	2	15.6667	1	67.3611	71.6512	115.025	157.151	107.627	91.4475	74.6975	75.6759	189.91	205.281	80.2315	162.293	77.25	79.5648	114.701	64.3549	64.5278	67.071	79.8241	6.02109	7.71666	15.5945	4.14658
chr9	5345225	5345725	Casp12	.	+	ENSMUSG00000025887.3	325.667	132	16.6667	119.333	35	0	4	0.666667	0	0	14.3333	4.5	17.3333	12.5	47.3333	51.3333	6.66667	3.33333	1.33333	1	444.836	165.269	31.8796	62.5772	10.5833	-15.8241	-9.69444	-13.8549	-15.8241	-15.8241	-4.50309	-10.9722	-0.830247	-4.46605	28.8673	11.534	-11.3549	-11.287	-14.0401	0.500915	0.113635	0.369735	0.195545
chr9	6168361	6168861	Pdgfd	.	+	ENSMUSG00000032006.7	20	0.333333	0	10	3	0	0	0	0	0	0	0	0	2	0	4	1.33333	0	0	1	14.0787	1.46142	1.28241	5.55093	0.915123	-1.28241	-1.28241	-1.28241	-1.28241	-1.28241	-1.28241	-1.28241	-1.28241	1.05093	-1.28241	0.686728	-0.300926	-1.28241	-1.28241	2.01253	1.86275	1.17234	1.45036
chr9	6266297	6266797	Ddi1	.	-	ENSMUSG00000047619.4	11.6667	2	0	2.33333	0	0	0	0	0	0	0	0	0	0	0	0	0	0	0	1	7.20062	1.82407	0.367284	1.10185	-0.367284	-0.367284	-0.367284	-0.367284	-0.367284	-0.367284	-0.367284	-0.367284	-0.367284	-0.367284	-0.367284	-0.367284	-0.367284	-0.367284	-0.367284	0.594075	0.84545	0.673105	0.363795
chr9	8134044	8134544	AK129341	.	-	ENSMUSG00000040729.6	197	88.6667	23.3333	75	38.5	0	1.66667	1	0	0	28.6667	0	0.666667	0	0	27	3	0	0	1	234.802	99.3696	29.3881	43.5656	22.3156	-6.49923	-4.32639	-3.64738	-6.49923	-6.49923	14.7106	-6.49923	-5.7338	-6.49923	-6.49923	7.47608	-4.35725	-6.49923	-6.49923	3.56432	2.84645	3.39216	0.788605
chr9	8544181	8544681	Trpc6	.	+	ENSMUSG00000031997.7	328.667	30.3333	0	51.6667	25	0	1	0	0	0	0	0	0	0	0	47.3333	1	0	0	1	442.665	35.7762	8.81944	26.7052	10.5015	-8.81944	-7.70216	-8.81944	-8.81944	-8.81944	-8.81944	-8.81944	-8.81944	-8.81944	-8.81944	16.5201	-8.09722	-8.81944	-8.81944	1.96334	1.78077	0.925645	1.00834
chr9	8900168	8900668	Pgr	.	+	ENSMUSG00000031870.9	381.667	124.667	2	0.666667	4	0	0	0	0	0	0	0	0	0	0	0	0	0	0	1	515.049	138.287	0.41358	1.76543	4.43827	1.44444	1.44444	1.44444	1.44444	1.44444	1.44444	1.44444	1.44444	1.44444	1.44444	1.44444	1.44444	1.44444	1.44444	6.48003	8.96138	6.69193	0.614155
chr9	8971540	8972040	Gm16485	.	+	ENSMUSG00000078117.2	93.6667	29	0.333333	0	0	0	0	0	0	0	0	0	0	0	0	0	0	0	0	1	86.9568	25.5988	0.234568	0	0	0	0	0	0	0	0	0	0	0	0	0	0	0	0	0.283155	0.07346	0.143815	0.15701
chr9	9238776	9239276	Arhgap42	.	-	ENSMUSG00000050730.8	22.6667	3.66667	0	11	0	0	2	0	0	0	0.333333	0	0	0	0	4.66667	1.66667	0	0	1	16.5031	4.12654	1.4784	6.14506	-1.4784	-1.4784	1.26235	-1.4784	-1.4784	-1.4784	-1.23148	-1.4784	-1.4784	-1.4784	-1.4784	0.817901	-0.268519	-1.4784	-1.4784	1.07357	0.75806	1.07834	0.90421
chr9	13234330	13234830	Phxr4	.	+	ENSMUSG00000031802.8	280.333	198	31	114	19.5	26.6667	22.3333	1.66667	21	0	28.6667	6	89	91.5	150.667	70.3333	0.666667	0.666667	5	1	361.663	244.836	35.0332	70.6829	11.1705	31.3063	29.7014	0.306327	43.2816	-4.12577	17.0841	2.15818	67.0656	68.5872	139.856	34.0285	-3.58256	-3.1875	1.33102	0.417895	0.291055	0.20937	0.620125
chr9	13424183	13424683	Maml2	.	+	ENSMUSG00000031925.9	920	541.667	68.6667	452.333	172	9.66667	24	18	16	9.33333	99.6667	52	145	157	315.667	166.667	23.3333	18.3333	4.66667	1	1529.11	830.02	137.048	262.199	49.304	-49.3009	-27.4552	-26.0849	-27.4861	-42.5602	4.72994	-15.412	51.6003	59.3719	242.711	28.2608	-48.2145	-39.7824	-58.159	0.18125	0.248095	0.19626	0.482265
chr9	14447723	14448223	Amotl1	.	-	ENSMUSG00000013076.8	12.3333	10	3.33333	1	1	0	2	5.33333	2.66667	6.66667	19.3333	6	2	0	0.666667	3.33333	6	1.33333	0	1	10.6373	11.1991	6.45216	-2.74846	-2.71142	-3.33488	-0.594136	8.70833	3.12809	11.2392	11.6898	2.94907	-1.1929	-3.33488	-2.50772	-1.70525	0.689815	-1.47685	-3.33488	1.14037	0.841345	0.770325	0.672535
chr9	14544927	14545427	Piwil4	.	-	ENSMUSG00000036912.11	1.33333	1	32	0.666667	1	0	3.33333	3	0	0	5	2	3.33333	1	2.33333	1.33333	2	0.333333	0	1	1.16975	1.31173	32.6204	-0.29321	0.00925926	-0.614198	4.3858	6.64506	-0.614198	-0.614198	3.47222	1.62037	2.75	0.66358	1.93519	-0.0277778	0.842593	-0.095679	-0.614198	0.88864	0.957615	0.847785	1.28808
chr9	15043238	15043738	2200002K05Rik	.	+	ENSMUSG00000031937.6	16	1	4.33333	2.66667	3.5	0	1	0	0	4	1.66667	1	2.66667	3.5	0.333333	0	2.33333	0	2.33333	1	10.6806	1.49537	4.84105	0.91821	1.83796	-0.79784	0.319444	-0.79784	-0.79784	7.70833	0.677469	0.399691	1.95525	2.96142	-0.347222	-0.79784	0.856481	-0.79784	2.05401	1.01704	0.91055	1.11263	0.719445
chr9	15105750	15106250	4931406C07Rik	.	-	ENSMUSG00000031938.7	2002.33	1216.67	877.667	797	725.5	383.333	298.667	451.333	449.667	157	823	506.5	530.333	606.5	512.667	1160.33	1244.67	649	1063.33	1	3117.9	1587.69	778.606	963.603	833.708	696.813	663.353	939.063	934.566	646.273	864.968	738.295	745.094	817.557	828.437	1067.68	1093.38	871.659	1138.1	2.04763	5.5092	3.71226	1.02245
chr9	16834238	16834738	Gm5611	.	+	ENSMUSG00000090602.1	897	1179.67	1525.33	277.333	179	9	2.66667	0.666667	5.33333	2.66667	268.333	133	42	37	26.3333	211	188	29.3333	12.3333	1	513.947	933.558	1097.23	1096.35	1018.91	915.195	906.115	904.195	914.695	907.948	1073.61	1016.97	937.377	933.245	927.556	1018.41	1014.18	937.658	914.609	0.1976	0.504545	0.365495	0.83815
[truncated: 21,029 more rows]
[truncated: 40 more columns]

## Sheet: Description (Sheet_1)
Expression of genes analyzed (N=22215), their cluster information and Transcription factor binding and motif score at their promoters
[truncated: 90 more rows]

[truncated: 2 more sheets: Sheet_2, Description (Sheet_2)]
