# Supplementary material for: Transcription factor-driven coordination of cell cycle exit and lineage-specification in vivo during granulocytic differentiation: In memoriam Professor Niels Borregaard
Source: Nat Commun. 2022 Jun 23;13:3595. doi: 10.1038/s41467-022-31332-1 (PMC9225994; doi:10.1038/s41467-022-31332-1)
Supplement: Supplementary file 5 — Supplementary Data 2 [file 41467_2022_31332_MOESM5_ESM.xlsx]

## Sheet: Sheet_1
chr	start	end	id	score	strand	gene	dist_to_tss	dist_to_e2f1	cebp_classPeaksBroad	motifScore_CEBPE	cluster_de	cebpa_gmp_rep1	cebpa_gmp_rep2	cebpe_lpmmy_rep1	cebpe_lpmmy_rep2
chr7	52844472	52844972	REGION30348	0	-	0610005C13Rik	14014	18843	cebpe_cebpa_enhancer	0	F_rest	6.96348	2.50323	5.55449	8.63871
chr11	51502018	51502518	REGION5173	0	-	0610009B22Rik	21	1	cebpe_cebpa_promoter	0	F_rest	5.02627	1.40511	13.7698	20.171
chr11	51491348	51491848	REGION5172	0	-	0610009B22Rik	10342	10215	cebpe_cebpa_enhancer	0	F_rest	2.98435	1.13354	3.3593	7.33871
chr11	120214976	120215476	REGION6934	0	+	0610009L18Rik	5149	4119	cebpe_cebpa_enhancer	0	F_rest	3.61263	1.0745	4.75624	7.2129
chr11	120210825	120211325	REGION6932	0	+	0610009L18Rik	938	1	cebpe_cebpa_promoter	0	F_rest	1.88485	0.77931	5.42145	5.74516
chr11	120211400	120211900	REGION6933	0	+	0610009L18Rik	1349	319	cebpe_cebpa_enhancer	0	F_rest	3.97913	1.20438	10.344	14.8452
chr2	175759693	175760193	REGION21577	0	+	0610010B08Rik	22789	758027	cebpa_enhancer	7.43616	NA	1.83249	0.62581	0.36586	0.88065
chr2	176397904	176398404	REGION21587	0	-	0610010B08Rik	22797	460666	cebpa_enhancer	7.43616	NA	1.57071	0.56677	0.36586	0.75484
chr2	176242076	176242576	REGION21585	0	+	0610010B08Rik	24310	616440	cebpa_enhancer	0	NA	1.78014	0.921	0.56543	0.75484
chr2	176289374	176289874	REGION21586	0	+	0610010B08Rik	22762	569178	cebpa_enhancer	7.43616	NA	2.19899	0.47231	0.49891	0.83871
chr11	70051255	70051755	REGION5579	0	-	0610010K14Rik	1	1	cebpe_cebpa_promoter	0	F_rest	27.6445	9.78857	34.225	53.7613
chr6	72299456	72299956	REGION28451	0	+	0610030E20Rik	2298	4331	cebpe_enhancer	0	C_gran	0.99478	0.18892	2.09541	3.27097
chr6	72297008	72297508	REGION28450	0	+	0610030E20Rik	1	1894	cebpe_cebpa_promoter	0	C_gran	3.08906	0.87377	11.8407	17.3194
chr4	107563847	107564347	REGION24578	0	+	0610037L13Rik	1410	953	cebpe_enhancer	0	F_rest	0.733	0.42508	18.1602	24.1968
chr4	107572732	107573232	REGION24579	0	+	0610037L13Rik	10379	9922	cebpe_cebpa_enhancer	8.81835	F_rest	2.30371	1.06269	3.0267	3.77419
chr8	80007518	80008018	REGION32745	0	+	0610038B21Rik	33067	34119	cebpe_cebpa_enhancer	0	NA	3.24613	1.70031	8.9138	14.2161
chr8	80008832	80009332	REGION32746	0	+	0610038B21Rik	31768	32820	cebpe_cebpa_enhancer	8.30751	NA	2.40842	1.58223	2.76062	4.19355
chr8	80032886	80033386	REGION32747	0	+	0610038B21Rik	7690	8742	cebpe_cebpa_enhancer	6.828	NA	1.30892	0.74388	3.09322	4.4871
chr11	88372765	88373265	REGION6118	0	+	0610039H22Rik	107476	2096	cebpa_enhancer	0	NA	3.35085	0.87377	1.13085	1.04839
chr11	88479924	88480424	REGION6119	0	+	0610039H22Rik	278	6369	cebpa_promoter	0	NA	6.54462	3.32977	0.99781	1.67742
chr11	88493104	88493604	REGION6120	0	+	0610039H22Rik	12689	678	cebpe_cebpa_enhancer	0	NA	7.27762	3.21169	3.92473	5.15807
chr6	108548062	108548562	REGION28950	0	-	0610040F04Rik	24749	24265	cebpe_cebpa_enhancer	6.95891	F_rest	2.61785	0.53135	8.38163	12.9161
chr6	108513334	108513834	REGION28948	0	-	0610040F04Rik	59477	58993	cebpe_enhancer	0	F_rest	0.26178	0.4605	2.96018	4.10968
chr6	108568050	108568550	REGION28952	0	-	0610040F04Rik	4665	4181	cebpe_cebpa_enhancer	0	F_rest	1.466	0.47231	8.08228	8.5129
chr6	108667623	108668123	REGION28960	0	-	0610040F04Rik	56871	56949	cebpe_enhancer	0	F_rest	0.41886	0.54315	2.82714	3.27097
chr6	108548694	108549194	REGION28951	0	-	0610040F04Rik	24017	23533	cebpe_cebpa_enhancer	0	F_rest	12.7227	3.96738	10.2442	15.0129
chr6	108612930	108613430	REGION28958	0	-	0610040F04Rik	2168	2246	cebpe_cebpa_enhancer	9.12597	F_rest	3.50792	1.44054	2.76062	2.93548
chr6	108589278	108589778	REGION28954	0	-	0610040F04Rik	16197	16481	cebpe_enhancer	0	F_rest	0.52357	0.307	10.9094	17.0258
chr6	108580710	108581210	REGION28953	0	-	0610040F04Rik	7671	7955	cebpe_cebpa_enhancer	0	F_rest	12.4086	4.1563	18.0937	28.4323
chr6	108521286	108521786	REGION28949	0	-	0610040F04Rik	51402	50918	cebpe_cebpa_enhancer	0	F_rest	2.93199	2.03092	6.386	8.55484
chr6	108659496	108659996	REGION28959	0	-	0610040F04Rik	48755	48833	cebpe_cebpa_enhancer	0	F_rest	2.93199	0.83835	2.02889	3.3129
chr5	64219966	64220466	REGION26125	0	+	0610040J01Rik	16400	102074	cebpe_cebpa_enhancer	0	F_rest	3.45556	1.87742	11.2088	12.6226
chr5	64202968	64203468	REGION26123	0	+	0610040J01Rik	427	119069	cebpa_promoter	8.78635	F_rest	1.93721	1.44054	2.99344	4.10968
chr5	64266026	64266526	REGION26128	0	+	0610040J01Rik	62377	55931	cebpe_enhancer	6.79661	F_rest	0.78535	0.75569	4.35712	5.40968
chr5	64218225	64218725	REGION26124	0	+	0610040J01Rik	14638	103795	cebpe_cebpa_enhancer	0	F_rest	1.04714	0.31881	1.79606	3.52258
chr5	64228278	64228778	REGION26127	0	+	0610040J01Rik	24676	93728	cebpe_enhancer	0	F_rest	0.31414	0.51954	2.39475	2.85161
chr5	64278038	64278538	REGION26129	0	+	0610040J01Rik	74428	43959	cebpa_enhancer	7.19598	F_rest	4.65977	1.41692	3.12648	2.18065
chr5	64222239	64222739	REGION26126	0	+	0610040J01Rik	18620	99749	cebpe_cebpa_enhancer	0	F_rest	1.93721	0.43688	4.98906	6.54194
chr18	11196254	11196754	REGION16687	0	-	1010001N08Rik	143801	14810	cebpe_enhancer	0	NA	0.733	0.40146	4.68972	6.5
chr18	11222283	11222783	REGION16688	0	-	1010001N08Rik	169684	10598	cebpe_cebpa_enhancer	0	NA	3.50792	1.34608	10.477	15.2226
chr18	11195046	11195546	REGION16686	0	-	1010001N08Rik	142471	15896	cebpe_cebpa_enhancer	7.12854	NA	2.77492	1.08631	6.25296	10.6936
chr18	11226736	11227236	REGION16689	0	-	1010001N08Rik	174280	15194	cebpe_cebpa_enhancer	9.95647	NA	16.2307	5.51419	10.8429	19.1645
chr18	11317484	11317984	REGION16690	0	-	1010001N08Rik	265007	105921	cebpe_cebpa_enhancer	8.27612	NA	12.6704	3.40061	8.88054	11.5742
chr18	11194384	11194884	REGION16685	0	-	1010001N08Rik	141933	16682	cebpe_cebpa_enhancer	0	NA	1.36128	0.80292	1.2639	3.39677
chr10	66395342	66395842	REGION3383	0	-	1110002J07Rik	12343	11213	cebpe_cebpa_enhancer	0	E_mono	1.57071	0.96823	1.49672	2.89355
chr10	66315470	66315970	REGION3379	0	-	1110002J07Rik	67296	58087	cebpe_cebpa_enhancer	7.48192	E_mono	4.1362	1.83019	3.09322	3.77419
chr10	66311492	66311992	REGION3378	0	-	1110002J07Rik	71262	62053	cebpe_cebpa_enhancer	0	E_mono	6.96348	2.78661	7.6499	9.05807
chr10	66403010	66403510	REGION3385	0	-	1110002J07Rik	19987	18857	cebpe_cebpa_enhancer	0	E_mono	1.41364	0.50773	7.78294	9.51936
chr10	66315845	66316345	REGION3380	0	-	1110002J07Rik	66881	57672	cebpe_cebpa_enhancer	0	E_mono	1.78014	0.72027	5.78732	8.80645
chr10	66399761	66400261	REGION3384	0	-	1110002J07Rik	16746	15616	cebpe_cebpa_enhancer	6.80158	E_mono	5.6022	2.58588	10.3107	13.4194
chr10	66367234	66367734	REGION3381	0	-	1110002J07Rik	15543	6334	cebpe_cebpa_enhancer	0	E_mono	5.54984	2.20804	6.31948	8.17742
chr10	66383654	66384154	REGION3382	0	-	1110002J07Rik	675	61	cebpa_promoter	0	E_mono	4.24092	1.45235	1.52998	1.34194
chr12	3426480	3426980	REGION7000	0	-	1110002L01Rik	1	1	cebpe_cebpa_promoter	0	F_rest	3.14142	0.89738	5.42145	8.76452
chr16	90934871	90935371	REGION14610	0	-	1110004E09Rik	1	1	cebpe_cebpa_promoter	0	A_epm	1.466	0.60219	3.62539	6.20645
chr2	156700077	156700577	REGION21174	0	+	1110008F13Rik	11368	11590	cebpe_cebpa_enhancer	0	C_gran	6.70169	1.57042	16.3974	29.4807
chr2	156689463	156689963	REGION21173	0	+	1110008F13Rik	647	869	cebpe_cebpa_promoter	0	C_gran	15.9689	7.60415	25.2447	42.8581
chr12	56400190	56400690	REGION7459	0	+	1110008L16Rik	3100	1368	cebpa_enhancer	0	A_epm	3.03671	1.19258	1.33042	1.38387
chr2	32238166	32238666	REGION19389	0	-	1110008P14Rik	874	12587	cebpe_cebpa_promoter	0	C_gran	0.78535	0.23615	5.32167	8.9742
chr2	32237345	32237845	REGION19388	0	-	1110008P14Rik	1	13248	cebpe_cebpa_promoter	0	C_gran	0.78535	0.37785	4.65646	6.20645
chrX	67638716	67639216	REGION35831	0	+	1110012L19Rik	1	1	cebpe_cebpa_promoter	8.2819	F_rest	8.11533	3.5305	7.08447	14.7194
chr17	85356997	85357497	REGION16482	0	-	1110020A21Rik	1	1	cebpe_cebpa_promoter	0	F_rest	2.40842	0.50773	4.55668	11.029
chr11	87515826	87516326	REGION6085	0	+	1110028F11Rik	2960	34809	cebpa_enhancer	8.44562	F_rest	3.29849	1.6885	1.23064	1.8871
chr11	87500665	87501165	REGION6084	0	+	1110028F11Rik	12000	47860	cebpe_cebpa_enhancer	0	F_rest	4.60742	0.82654	10.9094	16.9419
chr8	109083660	109084160	REGION33100	0	+	1110028F18Rik	26996	43162	cebpe_cebpa_enhancer	6.96667	NA	40.2102	12.9176	5.95362	6.20645
chr8	109098188	109098688	REGION33101	0	+	1110028F18Rik	12457	28623	cebpe_cebpa_enhancer	0	NA	1.62307	0.29519	4.72298	5.66129
chr8	109080076	109080576	REGION33099	0	+	1110028F18Rik	30638	40299	cebpa_enhancer	0	NA	2.40842	0.94461	0.89803	1.00645
chr3	68733495	68733995	REGION22270	0	+	1110032F04Rik	60097	74952	cebpe_cebpa_enhancer	0	F_rest	3.7697	1.08631	4.49016	4.31936
chr3	68739395	68739895	REGION22271	0	+	1110032F04Rik	66041	69096	cebpe_cebpa_enhancer	0	F_rest	7.90591	2.84565	3.92473	7.00323
chr2	132517962	132518462	REGION20842	0	+	1110034G24Rik	2074	1	cebpe_cebpa_enhancer	0	F_rest	1.04714	0.05904	5.95362	7.42258
chr2	132521332	132521832	REGION20843	0	+	1110034G24Rik	5458	2327	cebpe_cebpa_enhancer	0	F_rest	12.2515	2.9165	12.2066	20.9258
chr2	132515317	132515817	REGION20841	0	+	1110034G24Rik	364	1874	cebpe_cebpa_promoter	7.80545	F_rest	2.04192	0.33062	5.18863	4.57097
chr4	11382256	11382756	REGION23679	0	+	1110037F02Rik	30491	1	cebpe_cebpa_enhancer	0	F_rest	2.19899	1.26342	3.85821	6.58387
chr4	11374976	11375476	REGION23678	0	+	1110037F02Rik	37733	7013	cebpa_enhancer	0	F_rest	6.59698	1.75934	1.29716	1.09032
chr4	11407174	11407674	REGION23680	0	+	1110037F02Rik	5577	5252	cebpa_enhancer	0	F_rest	6.12577	2.36154	2.09541	1.71936
chr17	35089384	35089884	REGION15630	0	-	1110038B12Rik	77	51	cebpe_cebpa_promoter	0	A_epm	1.04714	0.74388	3.99125	5.87097
chr15	76778426	76778926	REGION12846	0	+	1110038F14Rik	1	52	cebpe_cebpa_promoter	0	F_rest	1.466	0.43688	2.66083	5.49355
chr2	91252484	91252984	REGION20192	0	-	1110051M20Rik	31822	113750	cebpe_cebpa_enhancer	0	F_rest	2.40842	1.28704	14.1689	20.6323
chr2	91281727	91282227	REGION20193	0	-	1110051M20Rik	2714	84642	cebpa_enhancer	8.45308	F_rest	3.66499	0.99185	1.4302	1.67742
chr2	91232306	91232806	REGION20191	0	-	1110051M20Rik	52116	127009	cebpe_enhancer	0	F_rest	0.41886	0.25977	5.38819	5.07419
chr19	21727198	21727698	REGION18084	0	-	1110059E24Rik	1	1	cebpe_cebpa_promoter	0	F_rest	1.67542	1.18077	5.15537	10.1903
chr19	21686415	21686915	REGION18081	0	-	1110059E24Rik	40475	40362	cebpe_cebpa_enhancer	0	F_rest	6.80641	2.25527	7.21751	9.1
chr19	21637484	21637984	REGION18077	0	-	1110059E24Rik	89432	3218	cebpe_cebpa_enhancer	0	F_rest	2.30371	0.43688	5.38819	5.99678
chr19	21650306	21650806	REGION18079	0	-	1110059E24Rik	76646	9210	cebpa_enhancer	8.81835	F_rest	2.51314	1.80658	1.16412	1.13226
chr19	21690191	21690691	REGION18082	0	-	1110059E24Rik	36758	36645	cebpa_enhancer	7.12842	F_rest	2.72256	1.08631	1.03107	1.04839
chr19	21679719	21680219	REGION18080	0	-	1110059E24Rik	47241	38630	cebpe_cebpa_enhancer	0	F_rest	2.87963	0.70846	4.75624	4.78065
chr19	21718396	21718896	REGION18083	0	-	1110059E24Rik	8501	8388	cebpe_enhancer	0	F_rest	0.47121	0.33062	4.42364	3.56452
chr19	21645577	21646077	REGION18078	0	-	1110059E24Rik	81367	4472	cebpe_cebpa_enhancer	0	F_rest	2.25135	1.35788	5.38819	9.60323
chr9	122859916	122860416	REGION35480	0	-	1110059G10Rik	1	1	cebpe_cebpa_promoter	0	F_rest	0.52357	0.27158	4.58994	5.7871
chr4	124527712	124528212	REGION24827	0	-	1110065P20Rik	1	1	cebpe_cebpa_promoter	0	F_rest	0.62828	0.18892	3.99125	5.99678
chr9	93850068	93850568	REGION34919	0	-	1190002N15Rik	588097	587427	cebpa_enhancer	6.99927	F_rest	3.19378	0.7675	0.13304	0.20968
chr8	123143338	123143838	REGION33401	0	-	1190005I06Rik	14599	30511	cebpa_enhancer	7.33884	NA	3.56028	1.842	2.39475	2.80968
chr10	82085848	82086348	REGION3739	0	-	1190007I07Rik	1	1	cebpe_cebpa_promoter	0	F_rest	2.51314	0.60219	3.85821	7.33871
chr10	82085403	82085903	REGION3738	0	-	1190007I07Rik	243	375	cebpe_cebpa_promoter	0	F_rest	1.88485	0.38965	3.59213	4.94839
chr16	21825506	21826006	REGION13834	0	+	1300002E11Rik	31239	31085	cebpa_enhancer	8.98785	F_rest	5.81163	2.31431	1.2639	2.30645
chr9	103177135	103177635	REGION35042	0	-	1300017J02Rik	13159	29781	cebpe_cebpa_enhancer	10.0946	F_rest	8.37712	3.23531	2.16193	5.45161
chr15	82087489	82087989	REGION13064	0	+	1500009C09Rik	1186	9901	cebpa_enhancer	8.98785	NA	5.13099	3.45965	0.69847	0.67097
chr10	83459097	83459597	REGION3779	0	+	1500009L16Rik	273598	257367	cebpe_enhancer	0	F_rest	0.31414	0.12988	3.65865	5.45161
chr10	83482060	83482560	REGION3780	0	+	1500009L16Rik	296596	280365	cebpe_cebpa_enhancer	0	F_rest	1.41364	0.77931	4.02451	5.2
chr10	83190478	83190978	REGION3776	0	+	1500009L16Rik	5026	10817	cebpa_enhancer	8.45054	F_rest	3.19378	1.23981	0.23282	0.37742
chr10	83458566	83459066	REGION3778	0	+	1500009L16Rik	273010	256779	cebpe_cebpa_enhancer	0	F_rest	2.19899	0.89738	14.5348	23.0645
chr10	83455676	83456176	REGION3777	0	+	1500009L16Rik	270126	253895	cebpe_cebpa_enhancer	0	F_rest	2.35606	0.37785	25.3444	35.2677
chr5	115255912	115256412	REGION26867	0	-	1500011B03Rik	7727	4858	cebpe_cebpa_enhancer	0	NA	2.72256	1.35788	7.9825	16.8581
chr19	20478176	20478676	REGION18053	0	+	1500015L24Rik	1252	519381	cebpe_cebpa_enhancer	8.81835	NA	2.61785	0.67304	4.55668	6.70968
chr19	20483952	20484452	REGION18054	0	+	1500015L24Rik	4205	513484	cebpe_cebpa_enhancer	6.88345	NA	2.19899	1.39331	12.5059	17.1516
chr19	20484582	20485082	REGION18055	0	+	1500015L24Rik	4954	512973	cebpa_enhancer	0	NA	3.66499	1.12173	0.89803	1.46774
chr19	20486451	20486951	REGION18057	0	+	1500015L24Rik	6597	510877	cebpe_cebpa_enhancer	7.3341	NA	1.04714	0.73208	11.242	15.5581
chr19	20477239	20477739	REGION18052	0	+	1500015L24Rik	2197	520326	cebpe_cebpa_enhancer	6.77703	NA	4.18856	1.20438	5.22189	7.29678
chr19	20485820	20486320	REGION18056	0	+	1500015L24Rik	6147	511690	cebpe_enhancer	0	NA	0.57593	0.64942	3.79169	3.81613
chr1	43645792	43646292	REGION358	0	+	1500015O10Rik	141319	143105	cebpa_enhancer	0	F_rest	2.40842	1.39331	0.43239	0.96452
chr19	36709188	36709688	REGION18390	0	-	1500017E21Rik	54411	101454	cebpe_enhancer	0	F_rest	0.3665	0.20073	5.52123	6.87742
chr16	96177285	96177785	REGION14825	0	-	1600002D24Rik	26770	2214	cebpe_enhancer	0	F_rest	0.78535	0.74388	2.56105	3.35484
chr16	96075894	96076394	REGION14817	0	-	1600002D24Rik	44074	85001	cebpe_enhancer	0	F_rest	0.733	0.35423	4.39038	4.94839
chr16	96151209	96151709	REGION14822	0	-	1600002D24Rik	519	23326	cebpe_cebpa_promoter	0	F_rest	2.87963	0.90919	7.18425	9.64516
chr16	96053408	96053908	REGION14811	0	-	1600002D24Rik	66600	62555	cebpe_cebpa_enhancer	0	F_rest	4.39799	0.99185	3.25952	3.3129
chr16	96153142	96153642	REGION14823	0	-	1600002D24Rik	2612	21554	cebpe_cebpa_enhancer	0	F_rest	1.51835	0.28338	1.96237	2.47419
chr16	96176840	96177340	REGION14824	0	-	1600002D24Rik	26270	1714	cebpe_enhancer	0	F_rest	0.89007	0.18892	4.25734	4.44516
chr16	96051824	96052324	REGION14810	0	-	1600002D24Rik	68149	60935	cebpe_enhancer	0	F_rest	0.78535	0.28338	3.25952	3.52258
chr16	96056568	96057068	REGION14814	0	-	1600002D24Rik	63397	65671	cebpe_cebpa_enhancer	7.48192	F_rest	3.87442	2.26708	5.55449	8.42903
chr16	96143446	96143946	REGION14821	0	-	1600002D24Rik	6879	31235	cebpe_cebpa_enhancer	7.62003	F_rest	2.09428	0.79111	5.35493	7.46452
chr16	96115192	96115692	REGION14819	0	-	1600002D24Rik	4709	59429	cebpe_cebpa_enhancer	0	F_rest	12.1468	3.96738	26.6749	47.429
chr16	96041540	96042040	REGION14808	0	-	1600002D24Rik	78437	50655	cebpe_cebpa_enhancer	0	F_rest	6.70169	2.51504	4.15755	3.94194
chr16	96119376	96119876	REGION14820	0	-	1600002D24Rik	569	55289	cebpe_cebpa_promoter	0	F_rest	8.84833	1.81838	4.42364	4.44516
chr16	96068656	96069156	REGION14816	0	-	1600002D24Rik	51327	77777	cebpe_enhancer	0	F_rest	0.68064	0.41327	2.22845	2.51613
chr16	96060622	96061122	REGION14815	0	-	1600002D24Rik	59358	69739	cebpe_cebpa_enhancer	0	F_rest	7.12055	2.62131	11.0425	18.4097
chr16	96055067	96055567	REGION14813	0	-	1600002D24Rik	64805	64077	cebpe_cebpa_enhancer	0	F_rest	7.17291	2.84565	23.249	32.0806
chr16	96054019	96054519	REGION14812	0	-	1600002D24Rik	65938	63114	cebpe_enhancer	0	F_rest	0.733	0.53135	2.96018	3.39677
chr16	96107740	96108240	REGION14818	0	-	1600002D24Rik	12169	66889	cebpe_cebpa_enhancer	0	F_rest	1.72778	0.64942	4.85602	7.17097
chr16	96048945	96049445	REGION14809	0	-	1600002D24Rik	70957	57985	cebpe_cebpa_enhancer	0	F_rest	2.04192	0.83835	6.58557	8.63871
chr17	24357949	24358449	REGION15190	0	-	1600002H07Rik	365	355	cebpe_cebpa_promoter	8.30751	F_rest	13.4558	6.32892	10.344	14.971
chr17	24357463	24357963	REGION15189	0	-	1600002H07Rik	1	1	cebpe_cebpa_promoter	0	F_rest	0.89007	0.54315	5.02233	8.30323
chr10	79636206	79636706	REGION3645	0	+	1600002K03Rik	684	557	cebpa_promoter	0	F_rest	2.56549	0.88558	1.5965	1.8871
chr10	79635458	79635958	REGION3644	0	+	1600002K03Rik	1	1	cebpe_cebpa_promoter	0	F_rest	12.7751	3.684	18.5926	33.0452
chr7	38940726	38941226	REGION30246	0	+	1600014C10Rik	27161	18500	cebpe_cebpa_enhancer	0	F_rest	2.67021	1.25161	4.65646	7.75807
chr7	38985198	38985698	REGION30250	0	+	1600014C10Rik	16520	16242	cebpe_cebpa_enhancer	8.45308	F_rest	14.66	6.77761	12.2398	20.5484
chr7	38967422	38967922	REGION30247	0	+	1600014C10Rik	466	1114	cebpe_cebpa_promoter	0	F_rest	5.07863	1.228	5.65427	10.1484
chr7	38971844	38972344	REGION30248	0	+	1600014C10Rik	3167	2889	cebpe_cebpa_enhancer	0	F_rest	6.28284	1.80658	16.3309	26.3355
chr7	38974538	38975038	REGION30249	0	+	1600014C10Rik	5766	5488	cebpe_cebpa_enhancer	0	F_rest	9.26719	2.63311	17.5948	30.9065
chr17	45947166	45947666	REGION15816	0	-	1600014C23Rik	76548	11735	cebpa_enhancer	8.98785	NA	2.46078	1.42873	0.93129	1.17419
chr17	45879318	45879818	REGION15812	0	-	1600014C23Rik	8624	5853	cebpa_enhancer	0	NA	20.5239	7.34438	4.2906	4.65484
chr17	45894850	45895350	REGION15814	0	-	1600014C23Rik	24142	21371	cebpa_enhancer	0	NA	10.5238	4.05004	1.49672	1.50968
chr17	45935314	45935814	REGION15815	0	-	1600014C23Rik	64656	23548	cebpe_cebpa_enhancer	0	NA	6.96348	4.01461	3.72517	4.73871
chr17	46009040	46009540	REGION15817	0	-	1600014C23Rik	138393	48295	cebpe_cebpa_enhancer	0	NA	7.90591	2.18442	3.65865	4.06774
chr17	46010308	46010808	REGION15818	0	-	1600014C23Rik	139652	49554	cebpe_cebpa_enhancer	0	NA	9.26719	4.66404	2.72736	3.39677
chr17	45889459	45889959	REGION15813	0	-	1600014C23Rik	18782	16011	cebpa_enhancer	0	NA	3.4032	1.65308	2.02889	2.51613
chr6	48898923	48899423	REGION28162	0	+	1600015I10Rik	19165	124348	cebpa_enhancer	0	NA	5.07863	2.456	0.39913	0.33548
chr6	86497938	86498438	REGION28595	0	+	1600020E01Rik	20620	11366	cebpe_cebpa_enhancer	0	F_rest	2.14664	1.29885	5.65427	6.91936
chr6	86477064	86477564	REGION28593	0	+	1600020E01Rik	1	71	cebpe_cebpa_promoter	0	F_rest	2.87963	1.41692	10.7099	17.4452
chr6	86490690	86491190	REGION28594	0	+	1600020E01Rik	13469	12568	cebpe_enhancer	0	F_rest	0.20943	0.11808	2.36149	2.34839
chr6	86520704	86521204	REGION28597	0	+	1600020E01Rik	43372	10836	cebpe_cebpa_enhancer	0	F_rest	1.25657	0.66123	22.7169	28.9355
chr6	86506622	86507122	REGION28596	0	+	1600020E01Rik	29342	2722	cebpe_cebpa_enhancer	0	F_rest	1.36128	0.55496	3.49235	6.08065
chrX	53575180	53575680	REGION35800	0	+	1600025M17Rik	4513	23822	cebpe_cebpa_enhancer	7.3341	NA	1.15185	0.74388	4.82276	10.5258
chrX	53575885	53576385	REGION35801	0	+	1600025M17Rik	5256	23155	cebpe_enhancer	0	NA	0.10471	0.41327	2.36149	3.1871
chr9	99371752	99372252	REGION35007	0	+	1600029I14Rik	1084	47232	cebpa_enhancer	0	F_rest	2.09428	1.08631	2.09541	2.18065
chr9	99399598	99400098	REGION35008	0	+	1600029I14Rik	28772	69213	cebpe_cebpa_enhancer	6.85145	F_rest	2.51314	1.46415	15.2333	26.9645
chr8	63755390	63755890	REGION32526	0	-	1700001D01Rik	11940	33639	cebpa_enhancer	0	NA	2.98435	0.75569	0.19956	0.16774
chr1	33728114	33728614	REGION147	0	+	1700001G17Rik	1608	1487	cebpe_cebpa_enhancer	7.62003	F_rest	3.03671	1.21619	1.46346	2.97742
chr19	53324460	53324960	REGION18712	0	-	1700001K23Rik	4873	60131	cebpe_enhancer	0	NA	0.733	0.50773	5.22189	5.15807
chr19	53291262	53291762	REGION18711	0	-	1700001K23Rik	38021	73908	cebpe_cebpa_enhancer	0	NA	1.15185	0.75569	5.75405	8.00968
chr19	53326041	53326541	REGION18714	0	-	1700001K23Rik	3302	58560	cebpe_cebpa_enhancer	0	NA	5.6022	1.535	27.7392	40.971
chr19	53326798	53327298	REGION18715	0	-	1700001K23Rik	2286	57544	cebpe_cebpa_enhancer	0	NA	5.65456	1.23981	38.9812	55.229
chr19	53325439	53325939	REGION18713	0	-	1700001K23Rik	3922	59180	cebpe_cebpa_enhancer	7.33884	NA	3.97913	1.33427	13.4372	20.5903
chr11	97632638	97633138	REGION6280	0	-	1700001P01Rik	4247	4792	cebpe_cebpa_enhancer	8.11346	F_rest	5.2357	2.23165	9.94487	13.7968
chr7	123227870	123228370	REGION31327	0	-	1700003G18Rik	8475	8308	cebpa_enhancer	0	NA	1.83249	1.28704	1.36368	2.89355
chr1	56224888	56225388	REGION505	0	+	1700003I22Rik	149124	930999	cebpa_enhancer	7.62849	NA	8.42948	1.91284	2.42801	1.80323
chr16	12763321	12763821	REGION13667	0	+	1700003L19Rik	47816	44010	cebpe_cebpa_enhancer	9.78697	NA	5.75927	1.79477	2.89366	5.82903
chr16	12764228	12764728	REGION13668	0	+	1700003L19Rik	46895	43089	cebpe_cebpa_enhancer	0	NA	5.34041	2.43238	4.15755	7.12903
chr16	12764614	12765114	REGION13669	0	+	1700003L19Rik	46517	42711	cebpe_cebpa_enhancer	0	NA	2.61785	0.53135	3.99125	3.35484
chr16	12780626	12781126	REGION13670	0	+	1700003L19Rik	30480	26674	cebpa_enhancer	6.828	NA	3.19378	1.47596	2.09541	2.6
chr16	12888742	12889242	REGION13671	0	+	1700003L19Rik	77233	2274	cebpe_enhancer	0	NA	0.68064	0.55496	6.78513	9.26774
chr16	12892910	12893410	REGION13672	0	+	1700003L19Rik	81526	6567	cebpe_cebpa_enhancer	6.82235	NA	1.98957	0.87377	3.0267	3.69032
chr16	12934586	12935086	REGION13673	0	+	1700003L19Rik	123249	48290	cebpe_cebpa_enhancer	6.82856	NA	6.02105	2.46781	7.15099	9.30968
chr16	12936706	12937206	REGION13674	0	+	1700003L19Rik	125343	50384	cebpe_cebpa_enhancer	0	NA	5.07863	1.0745	14.9672	22.6452
chr16	12952848	12953348	REGION13675	0	+	1700003L19Rik	141524	66565	cebpe_cebpa_enhancer	0	NA	1.15185	0.70846	2.09541	3.1871
chr4	129628302	129628802	REGION24938	0	+	1700003M07Rik	8978	66914	cebpe_cebpa_enhancer	7.09703	F_rest	12.9845	4.38065	4.09103	3.64839
chr4	129628756	129629256	REGION24939	0	+	1700003M07Rik	8512	67357	cebpe_cebpa_enhancer	7.12842	F_rest	11.152	4.4633	3.75843	6.24839
chr13	119269044	119269544	REGION10423	0	+	1700003P14Rik	75506	93010	cebpa_enhancer	0	NA	3.50792	1.80658	0.26608	0.37742
chr14	120179396	120179896	REGION11810	0	+	1700006F04Rik	31039	464583	cebpa_enhancer	0	NA	10.0525	5.526	1.33042	2.30645
chr13	108386245	108386745	REGION10190	0	+	1700006H21Rik	90880	79885	cebpe_cebpa_enhancer	0	NA	6.28284	1.18077	5.35493	5.32581
chr13	108390331	108390831	REGION10191	0	+	1700006H21Rik	86801	75806	cebpe_cebpa_enhancer	0	NA	1.36128	0.7675	2.8604	2.85161
chr13	108397336	108397836	REGION10192	0	+	1700006H21Rik	79806	68811	cebpe_cebpa_enhancer	0	NA	3.7697	1.00365	7.8162	9.93871
chr13	108409460	108409960	REGION10193	0	+	1700006H21Rik	67621	56626	cebpa_enhancer	6.95891	NA	11.9374	2.40877	1.06433	0.83871
chr13	108436266	108436766	REGION10194	0	+	1700006H21Rik	40819	29824	cebpe_cebpa_enhancer	0	NA	1.62307	0.63761	4.19081	5.28387
chr13	108490240	108490740	REGION10195	0	+	1700006H21Rik	12909	23704	cebpe_cebpa_enhancer	0	NA	10.0525	4.52234	9.04684	15.0968
chr13	108576120	108576620	REGION10196	0	+	1700006H21Rik	98818	10491	cebpa_enhancer	0	NA	2.56549	1.39331	0.49891	0.29355
chr16	33318086	33318586	REGION14118	0	-	1700007L15Rik	62371	61366	cebpa_enhancer	0	F_rest	5.70691	1.3815	2.66083	2.85161
chr16	33337358	33337858	REGION14119	0	-	1700007L15Rik	43136	42131	cebpa_enhancer	6.95891	F_rest	2.40842	1.49958	1.72954	2.22258
chr17	49177414	49177914	REGION15941	0	-	1700008K24Rik	75088	4865	cebpe_enhancer	0	NA	0.3665	0.16531	3.3593	3.01936
chr7	51626802	51627302	REGION30297	0	-	1700008O03Rik	3267	3097	cebpe_enhancer	0	F_rest	0.52357	0.66123	2.26171	3.69032
chr4	39060205	39060705	REGION23786	0	+	1700009N14Rik	336742	146122	cebpa_enhancer	0	NA	3.03671	1.33427	0.93129	1.92903
chr17	9167610	9168110	REGION15017	0	+	1700010I14Rik	13242	566115	cebpe_cebpa_enhancer	0	C_gran	5.65456	1.98369	4.92254	7.25484
chr17	9180984	9181484	REGION15018	0	+	1700010I14Rik	1	579475	cebpe_cebpa_promoter	0	C_gran	1.466	0.41327	3.32604	7.84194
chr8	81682628	81683128	REGION32767	0	-	1700011L22Rik	89500	127744	cebpe_enhancer	0	F_rest	0.3665	0.37785	1.52998	2.6
chr6	31759691	31760191	REGION27964	0	+	1700012A03Rik	240203	88294	cebpa_enhancer	8.15969	NA	5.2357	3.50688	2.22845	1.42581
chr6	32117642	32118142	REGION27965	0	+	1700012A03Rik	117423	218699	cebpa_enhancer	0	NA	28.3775	15.291	1.06433	0.92258
chr6	32129596	32130096	REGION27966	0	+	1700012A03Rik	129482	230758	cebpa_enhancer	0	NA	2.46078	1.18077	0.29934	0.46129
chr11	109654818	109655318	REGION6609	0	-	1700012B07Rik	34169	142550	cebpa_enhancer	0	NA	8.11533	4.27438	0.96455	1.34194
chr11	109659512	109660012	REGION6610	0	-	1700012B07Rik	29461	147228	cebpa_enhancer	6.96667	NA	7.69648	2.99915	0.73173	2.0129
chr6	30410544	30411044	REGION27926	0	+	1700012C14Rik	89	1	cebpa_promoter	0	NA	5.70691	1.46415	1.82932	2.22258
chr10	127103886	127104386	REGION4519	0	+	1700012D01Rik	1	1	cebpe_cebpa_promoter	6.97854	NA	6.12577	2.70396	5.18863	6.70968
chr7	118277206	118277706	REGION31246	0	-	1700012D14Rik	11084	11000	cebpe_enhancer	0	NA	0.94243	0.27158	5.68753	7.42258
chr7	118282624	118283124	REGION31247	0	-	1700012D14Rik	16586	16502	cebpe_enhancer	0	NA	0.3665	0.67304	3.0267	3.22903
chr7	118370552	118371052	REGION31249	0	-	1700012D14Rik	104475	104391	cebpa_enhancer	0	NA	9.16247	4.02642	1.2639	1.63548
chr7	118406218	118406718	REGION31252	0	-	1700012D14Rik	140202	140118	cebpe_cebpa_enhancer	7.14307	NA	1.67542	1.25161	17.8276	34.9323
chr7	118421160	118421660	REGION31253	0	-	1700012D14Rik	155082	154998	cebpe_cebpa_enhancer	0	NA	14.3458	3.12904	15.6989	25.9581
chr7	118267594	118268094	REGION31245	0	-	1700012D14Rik	1537	1453	cebpe_cebpa_enhancer	0	NA	4.39799	2.9165	6.91817	7.84194
chr7	118323026	118323526	REGION31248	0	-	1700012D14Rik	56974	56890	cebpe_cebpa_enhancer	0	NA	5.70691	1.65308	4.39038	6.12258
chr7	118393158	118393658	REGION31250	0	-	1700012D14Rik	127113	127029	cebpa_enhancer	0	NA	7.95826	2.6095	1.89584	2.85161
chr7	118403598	118404098	REGION31251	0	-	1700012D14Rik	137471	137387	cebpe_cebpa_enhancer	0	NA	2.35606	1.29885	20.2889	33.5903
chr3	153132815	153133315	REGION23517	0	-	1700012D16Rik	171360	15880	cebpa_enhancer	6.77703	NA	4.1362	1.48777	0.76499	1.17419
chr3	153142927	153143427	REGION23518	0	-	1700012D16Rik	181459	25979	cebpe_cebpa_enhancer	0	NA	7.90591	3.08181	2.42801	4.27742
chr3	153021273	153021773	REGION23515	0	-	1700012D16Rik	59797	1167	cebpe_enhancer	0	NA	0.94243	0.53135	3.42582	2.80968
chr3	152955836	152956336	REGION23513	0	-	1700012D16Rik	5370	66559	cebpe_cebpa_enhancer	0	NA	1.41364	0.49592	3.39256	4.52903
chr3	152976642	152977142	REGION23514	0	-	1700012D16Rik	15202	45833	cebpa_enhancer	0	NA	3.24613	0.49592	0.89803	0.54516
chr3	153069052	153069552	REGION23516	0	-	1700012D16Rik	107622	46233	cebpa_enhancer	0	NA	2.40842	1.32246	2.32823	2.09677
chr15	67066520	67067020	REGION12672	0	+	1700012I11Rik	8354	266160	cebpe_cebpa_enhancer	0	NA	7.53941	1.78296	3.193	4.02581
chr15	67093790	67094290	REGION12673	0	+	1700012I11Rik	35594	293400	cebpe_cebpa_enhancer	0	NA	12.8798	4.02642	7.18425	8.47097
chr15	67094472	67094972	REGION12674	0	+	1700012I11Rik	36281	294087	cebpe_cebpa_enhancer	8.81835	NA	1.57071	0.28338	3.39256	5.82903
chr15	67103954	67104454	REGION12675	0	+	1700012I11Rik	45719	303525	cebpa_enhancer	0	NA	9.11012	3.55411	0.86477	1.34194
chr15	67177096	67177596	REGION12676	0	+	1700012I11Rik	118858	376664	cebpa_enhancer	6.96667	NA	10.7332	4.62861	2.12867	3.69032
chr15	67186889	67187389	REGION12677	0	+	1700012I11Rik	128651	386457	cebpa_enhancer	0	NA	9.42426	2.92831	0.89803	1.3
chr15	67250930	67251430	REGION12678	0	+	1700012I11Rik	192756	450562	cebpa_enhancer	9.12597	NA	5.02627	2.64492	0.96455	1.00645
chr15	67255464	67255964	REGION12679	0	+	1700012I11Rik	197195	455001	cebpa_enhancer	0	NA	7.64412	3.07	2.09541	3.1871
chr15	67310780	67311280	REGION12680	0	+	1700012I11Rik	252563	510369	cebpa_enhancer	7.43616	NA	2.98435	1.87742	5.05559	6.12258
chr15	67313176	67313676	REGION12681	0	+	1700012I11Rik	254854	512660	cebpe_cebpa_enhancer	0	NA	36.7546	15.4563	6.48578	8.42903
chr15	67430744	67431244	REGION12682	0	+	1700012I11Rik	372555	630361	cebpa_enhancer	0	NA	5.6022	1.34608	1.52998	1.80323
chr15	67564502	67565002	REGION12683	0	+	1700012I11Rik	506275	524663	cebpe_cebpa_enhancer	0	NA	1.36128	0.60219	4.15755	6.20645
chr4	144038424	144038924	REGION25340	0	-	1700012P22Rik	9889	40153	cebpa_enhancer	9.12597	NA	5.34041	2.05454	0.3326	0.62903
chr3	108345194	108345694	REGION22951	0	+	1700013F07Rik	4861	12031	cebpe_cebpa_enhancer	9.95647	F_rest	5.39277	2.32611	2.99344	4.99032
chr5	5494958	5495458	REGION25608	0	-	1700015F17Rik	15975	9160	cebpa_enhancer	0	NA	3.50792	1.42873	0.29934	1.09032
chr1	179643882	179644382	REGION2153	0	+	1700016C15Rik	15512	3468	cebpe_cebpa_enhancer	0	F_rest	3.24613	1.02727	4.58994	8.30323
chr1	179632172	179632672	REGION2151	0	+	1700016C15Rik	27412	15368	cebpe_cebpa_enhancer	0	F_rest	5.28806	1.80658	3.59213	4.06774
chr1	179641074	179641574	REGION2152	0	+	1700016C15Rik	18492	6448	cebpe_cebpa_enhancer	0	F_rest	7.69648	4.33342	3.29278	7.0871
chr1	179659276	179659776	REGION2154	0	+	1700016C15Rik	333	10117	cebpa_promoter	8.48447	F_rest	2.19899	1.88923	0.59869	0.75484
chr13	5816446	5816946	REGION8578	0	-	1700016G22Rik	40550	27699	cebpa_enhancer	0	NA	4.08385	1.06269	1.5965	2.39032
chr13	5844802	5845302	REGION8579	0	-	1700016G22Rik	12172	249	cebpe_cebpa_enhancer	0	NA	1.25657	0.73208	3.45908	4.06774
chr13	5734302	5734802	REGION8574	0	-	1700016G22Rik	122687	37997	cebpa_enhancer	7.29804	NA	3.19378	1.06269	0.59869	0.41935
chr13	5725194	5725694	REGION8573	0	-	1700016G22Rik	131793	28887	cebpe_cebpa_enhancer	0	NA	1.30892	0.7675	2.62757	3.10323
chr13	5739990	5740490	REGION8575	0	-	1700016G22Rik	116977	43662	cebpe_cebpa_enhancer	8.27612	NA	3.97913	0.99185	9.21314	9.51936
chr13	5715895	5716395	REGION8572	0	-	1700016G22Rik	141090	19585	cebpe_cebpa_enhancer	0	NA	5.07863	1.90104	1.56324	2.89355
chr13	5803771	5804271	REGION8577	0	-	1700016G22Rik	53199	40348	cebpe_cebpa_enhancer	0	NA	1.36128	0.56677	4.15755	6.33226
chr13	5801442	5801942	REGION8576	0	-	1700016G22Rik	55501	42650	cebpe_cebpa_enhancer	7.11665	NA	8.58655	3.02277	8.44815	11.4903
chr13	5591671	5592171	REGION8571	0	-	1700016G22Rik	265294	41026	cebpe_cebpa_enhancer	0	NA	5.07863	1.98369	3.79169	4.52903
chr13	5510955	5511455	REGION8569	0	-	1700016G22Rik	346020	39253	cebpe_cebpa_enhancer	0	NA	3.82206	1.40511	5.22189	8.13549
chr13	5545780	5546280	REGION8570	0	-	1700016G22Rik	311195	4428	cebpe_enhancer	7.3341	NA	0.57593	0.38965	1.86258	2.22258
chr5	104122152	104122652	REGION26637	0	-	1700016H13Rik	37566	707	cebpe_cebpa_enhancer	0	F_rest	3.87442	1.05088	5.32167	8.05161
chr5	104121693	104122193	REGION26636	0	-	1700016H13Rik	37093	234	cebpe_cebpa_enhancer	9.96393	F_rest	9.79076	2.51504	2.89366	5.24194
chr1	80393306	80393806	REGION816	0	+	1700016L21Rik	48867	55645	cebpe_cebpa_enhancer	8.81835	NA	3.24613	1.01546	1.89584	1.76129
chr1	80394450	80394950	REGION817	0	+	1700016L21Rik	47726	56790	cebpe_cebpa_enhancer	7.85207	NA	3.35085	1.41692	9.37944	11.4903
chr1	80398552	80399052	REGION818	0	+	1700016L21Rik	43575	60844	cebpe_cebpa_enhancer	0	NA	5.49748	1.86561	7.28403	8.84839
chr1	80415308	80415808	REGION819	0	+	1700016L21Rik	26843	77623	cebpa_enhancer	0	NA	5.44513	2.27888	0.1663	0.25161
chr1	80448636	80449136	REGION820	0	+	1700016L21Rik	6220	110896	cebpe_cebpa_enhancer	0	NA	9.79076	4.7585	13.3707	22.3097
chr9	57173750	57174250	REGION34284	0	-	1700017B05Rik	63376	43989	cebpe_cebpa_enhancer	7.50834	F_rest	3.08906	0.67304	11.8074	16.0613
chr9	57142602	57143102	REGION34280	0	-	1700017B05Rik	32333	12946	cebpe_enhancer	0	F_rest	0.26178	0.307	2.82714	2.05484
chr9	57143984	57144484	REGION34281	0	-	1700017B05Rik	33692	14305	cebpe_cebpa_enhancer	0	F_rest	1.15185	0.614	6.98469	6.96129
chr9	57115784	57116284	REGION34276	0	-	1700017B05Rik	5501	13434	cebpe_cebpa_enhancer	7.29804	F_rest	18.7962	3.92015	10.5103	12.6645
chr9	57116260	57116760	REGION34277	0	-	1700017B05Rik	6018	12997	cebpa_enhancer	0	F_rest	1.20421	1.51138	0.86477	0.83871
chr9	57148552	57149052	REGION34282	0	-	1700017B05Rik	38264	18877	cebpe_cebpa_enhancer	0	F_rest	8.32476	2.3025	12.0735	15.1806
chr9	57102819	57103319	REGION34274	0	-	1700017B05Rik	7211	26398	cebpe_cebpa_enhancer	9.95647	F_rest	9.52897	6.01011	3.0267	3.9
chr9	57140980	57141480	REGION34278	0	-	1700017B05Rik	30644	11257	cebpe_enhancer	0	F_rest	0.99478	0.41327	11.8074	16.5645
chr9	57113395	57113895	REGION34275	0	-	1700017B05Rik	3112	15822	cebpe_enhancer	0	F_rest	0.78535	0.38965	6.71861	9.51936
chr9	57166829	57167329	REGION34283	0	-	1700017B05Rik	56570	37183	cebpe_cebpa_enhancer	0	F_rest	5.75927	1.12173	4.02451	6.96129
chr9	57142220	57142720	REGION34279	0	-	1700017B05Rik	31975	12588	cebpe_enhancer	0	F_rest	0.31414	0.12988	2.59431	1.84516
chr19	11193802	11194302	REGION17926	0	-	1700017D01Rik	11236	139412	cebpe_cebpa_enhancer	0	F_rest	3.50792	1.535	4.09103	6.91936
chr19	11204138	11204638	REGION17927	0	-	1700017D01Rik	867	149717	cebpe_cebpa_promoter	0	F_rest	0.47121	0.37785	1.69628	2.26452
chr19	11182269	11182769	REGION17924	0	-	1700017D01Rik	22723	127834	cebpe_cebpa_enhancer	8.44562	F_rest	24.2936	8.69046	10.6766	15.1387
chr19	11192874	11193374	REGION17925	0	-	1700017D01Rik	12089	138410	cebpe_cebpa_enhancer	0	F_rest	3.08906	1.44054	8.04902	9.01613
chr3	40399337	40399837	REGION21973	0	-	1700017G19Rik	22104	204066	cebpe_cebpa_enhancer	0	F_rest	13.4034	4.28619	15.965	24.7419
chr2	168914256	168914756	REGION21474	0	+	1700017J07Rik	110651	61331	cebpa_enhancer	0	NA	3.35085	1.03908	0.73173	0.50323
chr2	168914644	168915144	REGION21475	0	+	1700017J07Rik	111020	61700	cebpa_enhancer	0	NA	6.38755	2.31431	0.39913	0.37742
chr5	77933088	77933588	REGION26422	0	+	1700017L05Rik	38735	96210	cebpa_enhancer	9.12597	NA	2.40842	1.25161	0.29934	0.25161
chr5	77897471	77897971	REGION26421	0	+	1700017L05Rik	3115	60590	cebpe_cebpa_enhancer	0	NA	1.93721	0.88558	2.29497	4.15161
chr13	31680774	31681274	REGION8967	0	-	1700018A04Rik	6552	92108	cebpa_enhancer	0	NA	3.61263	0.90919	1.29716	0.54516
chr8	124049322	124049822	REGION33412	0	-	1700018B08Rik	16123	16014	cebpe_cebpa_enhancer	0	NA	4.45034	1.81838	6.31948	9.05807
chr4	63290818	63291318	REGION24238	0	-	1700018C11Rik	7453	71026	cebpe_enhancer	0	F_rest	0.26178	0.44869	3.09322	5.61936
chr4	63293549	63294049	REGION24239	0	-	1700018C11Rik	10222	73795	cebpe_enhancer	0	F_rest	0.26178	0.07085	2.69409	2.93548
chr4	63344044	63344544	REGION24240	0	-	1700018C11Rik	60721	124294	cebpe_cebpa_enhancer	8.13801	F_rest	4.39799	0.67304	9.51248	11.6161
chr4	63276944	63277444	REGION24237	0	-	1700018C11Rik	6128	57161	cebpe_enhancer	0	F_rest	0.78535	0.41327	8.01576	11.5323
chr19	29117030	29117530	REGION18205	0	+	1700018L02Rik	4599	4775	cebpa_enhancer	0	NA	3.82206	1.36969	0.66521	0.62903
chr1	53246367	53246867	REGION436	0	-	1700019A02Rik	1968	106925	cebpe_enhancer	8.27612	F_rest	0.41886	0.35423	10.8096	15.2226
chr8	3481630	3482130	REGION31961	0	+	1700019B03Rik	10867	3644	cebpe_cebpa_enhancer	0	F_rest	11.6233	5.77396	14.0359	23.9871
chr13	35350492	35350992	REGION8999	0	-	1700019C18Rik	46726	264631	cebpa_enhancer	0	NA	3.03671	1.21619	1.19738	1.25806
chr13	35509275	35509775	REGION9003	0	-	1700019C18Rik	205489	320645	cebpa_enhancer	8.95646	NA	3.87442	1.3815	0.66521	0.50323
chr13	35480193	35480693	REGION9002	0	-	1700019C18Rik	176409	349729	cebpe_cebpa_enhancer	6.79799	NA	11.2568	4.47511	4.9558	6.41613
chr13	35472476	35472976	REGION9001	0	-	1700019C18Rik	168668	357422	cebpe_cebpa_enhancer	0	NA	1.30892	0.74388	3.05996	3.3129
chr13	35469659	35470159	REGION9000	0	-	1700019C18Rik	165879	360267	cebpe_enhancer	0	NA	0.10471	0.44869	4.19081	4.82258
chr1	53019907	53020407	REGION434	0	-	1700019D03Rik	10393	1136	cebpe_cebpa_enhancer	0	F_rest	2.35606	1.0745	2.69409	4.10968
chr1	53021268	53021768	REGION435	0	-	1700019D03Rik	11683	1	cebpe_cebpa_enhancer	6.96612	F_rest	2.46078	1.15715	7.05121	7.38065
chr2	45446418	45446918	REGION19572	0	+	1700019E08Rik	105358	633467	cebpa_enhancer	0	NA	3.50792	1.15715	0.3326	0.25161
chr2	45508436	45508936	REGION19573	0	+	1700019E08Rik	43342	695488	cebpa_enhancer	0	NA	3.61263	1.23981	1.79606	1.34194
chr2	45548226	45548726	REGION19574	0	+	1700019E08Rik	3555	735280	cebpa_enhancer	0	NA	2.35606	0.50773	0.23282	0.16774
chr2	45592070	45592570	REGION19575	0	+	1700019E08Rik	40100	779120	cebpa_enhancer	8.67053	NA	3.45556	0.77931	1.86258	2.43226
chr2	45600132	45600632	REGION19576	0	+	1700019E08Rik	48182	787202	cebpa_enhancer	10.102	NA	2.51314	1.15715	0.43239	0.75484
chr2	45639821	45640321	REGION19577	0	+	1700019E08Rik	87853	826873	cebpa_enhancer	8.44613	NA	1.88485	0.94461	0.49891	0.67097
chr2	45695826	45696326	REGION19578	0	+	1700019E08Rik	143826	882846	cebpa_enhancer	0	NA	3.82206	1.41692	0.89803	1.00645
chr2	46100149	46100649	REGION19579	0	+	1700019E08Rik	548190	1287210	cebpa_enhancer	9.12597	NA	2.19899	0.63761	0.36586	0.12581
chr2	46299352	46299852	REGION19585	0	+	1700019E08Rik	747372	1486392	cebpe_cebpa_enhancer	0	NA	8.74362	3.36519	7.28403	12.7065
chr2	46517310	46517810	REGION19586	0	+	1700019E08Rik	965351	1704371	cebpa_enhancer	8.67053	NA	1.72778	1.05088	0.79825	1.3
chr2	46215776	46216276	REGION19580	0	+	1700019E08Rik	663823	1402843	cebpe_cebpa_enhancer	7.29804	NA	4.18856	1.74754	3.85821	4.19355
chr2	46226392	46226892	REGION19581	0	+	1700019E08Rik	674259	1413279	cebpe_cebpa_enhancer	6.93969	NA	23.0371	6.87207	12.8718	13.8806
chr2	46298533	46299033	REGION19584	0	+	1700019E08Rik	746547	1485567	cebpe_cebpa_enhancer	0	NA	1.51835	1.26342	2.79388	1.97097
chr2	46228305	46228805	REGION19582	0	+	1700019E08Rik	676336	1415356	cebpa_enhancer	0	NA	3.71735	1.01546	1.49672	1.3
chr2	46258055	46258555	REGION19583	0	+	1700019E08Rik	705832	1444852	cebpe_cebpa_enhancer	0	NA	1.98957	0.79111	11.2753	15.0548
chr6	5809551	5810051	REGION27736	0	-	1700019G24Rik	117509	279099	cebpa_enhancer	0	NA	3.03671	0.82654	1.13085	0.29355
chr12	97175876	97176376	REGION8049	0	-	1700019M22Rik	109177	2320871	cebpa_enhancer	9.96393	NA	9.26719	3.14084	0.19956	0.79677
chr12	97355712	97356212	REGION8050	0	-	1700019M22Rik	70410	2141045	cebpa_enhancer	0	NA	5.2357	3.38881	0.46565	0.96452
chr12	97473672	97474172	REGION8051	0	-	1700019M22Rik	188318	2023032	cebpa_enhancer	8.98785	NA	8.84833	3.23531	0.23282	0.7129
chr19	58858482	58858982	REGION18845	0	-	1700019N19Rik	10010	157916	cebpe_cebpa_enhancer	0	NA	13.8746	4.98284	10.1112	11.6161
chr1	140808812	140809312	REGION1576	0	-	1700019P21Rik	35396	50766	cebpe_cebpa_enhancer	0	NA	15.9165	4.9238	18.1269	28.3065
chr10	110327642	110328142	REGION4193	0	-	1700020G17Rik	5525	11233	cebpe_cebpa_enhancer	8.67053	NA	15.1835	4.9238	11.6411	15.3484
chr10	110258683	110259183	REGION4192	0	-	1700020G17Rik	74536	25405	cebpa_enhancer	7.50834	NA	3.66499	1.93646	0.39913	0.75484
chr2	119398178	119398678	REGION20501	0	+	1700020I14Rik	21477	21475	cebpe_cebpa_enhancer	7.64646	F_rest	7.27762	2.64492	15.4328	23.9871
chr11	83254232	83254732	REGION5970	0	+	1700020L24Rik	3159	8370	cebpe_cebpa_enhancer	0	F_rest	1.25657	0.31881	3.72517	6.37419
chr11	83253134	83253634	REGION5969	0	+	1700020L24Rik	2073	9480	cebpe_cebpa_enhancer	6.83546	F_rest	18.7962	6.52965	20.2556	30.3194
chr9	120685599	120686099	REGION35412	0	-	1700020M21Rik	138330	96768	cebpe_cebpa_enhancer	7.13968	NA	13.6128	4.03823	11.1755	17.2355
chr9	120764748	120765248	REGION35413	0	-	1700020M21Rik	59267	59127	cebpa_enhancer	0	NA	4.55506	1.0745	0.93129	0.50323
chr10	21283162	21283662	REGION2863	0	+	1700020N01Rik	29396	183084	cebpe_cebpa_enhancer	6.79799	NA	1.30892	0.40146	4.58994	6.70968
chr10	21329354	21329854	REGION2864	0	+	1700020N01Rik	16494	136873	cebpa_enhancer	0	NA	5.39277	1.54681	2.49453	1.84516
chr1	93300200	93300700	REGION1033	0	-	1700020N18Rik	2065	4731	cebpe_cebpa_enhancer	0	NA	4.71213	2.57408	3.82495	6.54194
chr10	43231176	43231676	REGION3099	0	-	1700021F05Rik	29292	21361	cebpa_enhancer	10.102	F_rest	3.35085	0.82654	1.69628	3.43871
chr4	42993356	42993856	REGION23866	0	+	1700022I11Rik	10684	18939	cebpa_enhancer	6.80158	F_rest	3.56028	0.921	1.29716	1.21613
chr11	109769692	109770192	REGION6614	0	+	1700023C21Rik	62621	257416	cebpa_enhancer	0	NA	5.9687	1.64127	0.43239	0.41935
chr11	109720571	109721071	REGION6611	0	+	1700023C21Rik	13542	208337	cebpe_cebpa_enhancer	0	NA	5.07863	2.04273	3.3593	5.45161
chr11	109721384	109721884	REGION6612	0	+	1700023C21Rik	14316	209111	cebpe_cebpa_enhancer	0	NA	2.04192	1.21619	4.58994	7.75807
chr11	109735399	109735899	REGION6613	0	+	1700023C21Rik	28357	223152	cebpa_enhancer	8.16714	NA	6.17812	2.11358	0.59869	0.41935
chr13	63801964	63802464	REGION9658	0	-	1700024I08Rik	33199	20419	cebpa_enhancer	7.13968	NA	10.1049	2.69215	0.53217	0.46129
chr13	63797710	63798210	REGION9657	0	-	1700024I08Rik	37573	24793	cebpe_cebpa_enhancer	8.67053	NA	10.1573	3.23531	1.66302	3.64839
chr13	99726130	99726630	REGION10047	0	-	1700024P04Rik	27989	20847	cebpe_cebpa_enhancer	0	NA	2.67021	0.24796	8.68097	10.6097
chr13	99727662	99728162	REGION10048	0	-	1700024P04Rik	26509	19367	cebpe_enhancer	0	NA	0.83771	0.51954	2.06215	2.51613
chr13	99730110	99730610	REGION10049	0	-	1700024P04Rik	24039	16897	cebpe_enhancer	0	NA	0.57593	0.14169	3.52561	5.7871
chr13	99766466	99766966	REGION10050	0	-	1700024P04Rik	12050	18992	cebpe_cebpa_enhancer	0	NA	1.20421	1.09811	8.88054	9.39355
chr13	99798355	99798855	REGION10051	0	-	1700024P04Rik	43989	11784	cebpe_cebpa_enhancer	0	NA	8.37712	1.77115	8.38163	11.1129
chr13	99800480	99800980	REGION10052	0	-	1700024P04Rik	46085	13880	cebpe_cebpa_enhancer	7.62003	NA	4.29327	1.842	6.41926	7.75807
chr13	99802318	99802818	REGION10053	0	-	1700024P04Rik	47926	15721	cebpe_enhancer	0	NA	0.57593	0.63761	4.72298	3.48065
chr13	99802940	99803440	REGION10054	0	-	1700024P04Rik	48473	16268	cebpe_cebpa_enhancer	0	NA	2.77492	0.70846	15.3663	15.8516
chr4	104621416	104621916	REGION24524	0	+	1700024P16Rik	35503	160912	cebpa_enhancer	0	F_rest	5.07863	1.40511	0.13304	0.04194
chr1	153795162	153795662	REGION1679	0	-	1700025G04Rik	141903	68344	cebpe_cebpa_enhancer	9.96393	F_rest	15.2359	7.14365	13.0048	16.9419
chr1	153802958	153803458	REGION1680	0	-	1700025G04Rik	134153	76185	cebpe_cebpa_enhancer	0	F_rest	5.81163	1.66488	2.99344	3.69032
chr1	153905875	153906375	REGION1683	0	-	1700025G04Rik	31195	25662	cebpe_cebpa_enhancer	7.11665	F_rest	2.19899	0.29519	3.52561	4.06774
chr1	153843468	153843968	REGION1682	0	-	1700025G04Rik	93631	88098	cebpe_cebpa_enhancer	0	F_rest	2.25135	0.57858	2.52779	2.51613
chr1	153927344	153927844	REGION1684	0	-	1700025G04Rik	9782	4249	cebpa_enhancer	0	F_rest	2.77492	1.36969	0.3326	0.37742
chr1	153805498	153805998	REGION1681	0	-	1700025G04Rik	131589	78702	cebpe_cebpa_enhancer	0	F_rest	4.18856	1.36969	6.02014	12.1613
chr5	73670888	73671388	REGION26322	0	-	1700025M24Rik	4169	12773	cebpe_enhancer	0	NA	0.78535	0.41327	4.15755	4.40323
chr5	73662819	73663319	REGION26321	0	-	1700025M24Rik	12265	15077	cebpe_cebpa_enhancer	7.60156	NA	2.46078	1.85381	1.82932	2.51613
chr6	38957133	38957633	REGION28042	0	-	1700025N23Rik	60096	66932	cebpe_cebpa_enhancer	0	NA	9.42426	2.24346	16.0981	18.5774
chr6	38958038	38958538	REGION28043	0	-	1700025N23Rik	59197	66033	cebpe_cebpa_enhancer	0	NA	2.19899	0.49592	2.66083	4.27742
chr2	132334658	132335158	REGION20835	0	+	1700026D11Rik	18363	53798	cebpe_cebpa_enhancer	0	F_rest	1.41364	1.00365	2.16193	2.64194
chr5	64768831	64769331	REGION26163	0	-	1700027F09Rik	90017	2669	cebpe_cebpa_enhancer	0	NA	1.72778	0.31881	2.89366	2.64194
chr5	64782632	64783132	REGION26165	0	-	1700027F09Rik	76147	1	cebpa_enhancer	8.98785	NA	10.4714	2.49142	1.96237	3.56452
chr5	64802330	64802830	REGION26166	0	-	1700027F09Rik	56523	13741	cebpa_enhancer	0	NA	1.72778	0.79111	1.99563	1.04839
chr5	64751843	64752343	REGION26161	0	-	1700027F09Rik	107001	19653	cebpa_enhancer	0	NA	2.40842	1.41692	0.56543	0.75484
chr5	64756568	64757068	REGION26162	0	-	1700027F09Rik	102262	14914	cebpa_enhancer	8.11346	NA	2.30371	1.03908	0.76499	1.13226
chr5	64771860	64772360	REGION26164	0	-	1700027F09Rik	86940	1	cebpe_cebpa_enhancer	0	NA	0.52357	1.18077	2.8604	3.52258
chr10	43447510	43448010	REGION3114	0	+	1700027J07Rik	18002	148400	cebpe_cebpa_enhancer	0	NA	3.35085	0.60219	8.38163	10.2323
chr10	43457826	43458326	REGION3115	0	+	1700027J07Rik	7794	158823	cebpe_cebpa_enhancer	0	NA	1.30892	0.42508	3.15974	3.48065
chr10	43399357	43399857	REGION3110	0	+	1700027J07Rik	65968	100060	cebpe_cebpa_enhancer	6.79661	NA	2.56549	0.57858	8.98032	11.3226
chr10	43404386	43404886	REGION3111	0	+	1700027J07Rik	61193	105343	cebpe_cebpa_enhancer	0	NA	11.5185	2.97554	33.7261	52.5032
chr10	43420156	43420656	REGION3112	0	+	1700027J07Rik	45477	121167	cebpe_cebpa_enhancer	0	NA	1.72778	1.228	1.96237	2.51613
chr10	43422216	43422716	REGION3113	0	+	1700027J07Rik	43392	123202	cebpe_cebpa_enhancer	8.02903	NA	8.16769	2.27888	6.51904	7.8
chr10	43462489	43462989	REGION3117	0	+	1700027J07Rik	3129	158693	cebpe_cebpa_enhancer	0	NA	1.30892	0.31881	2.46127	3.3129
chr10	43471801	43472301	REGION3118	0	+	1700027J07Rik	5970	149357	cebpe_cebpa_enhancer	0	NA	10.8379	3.5305	9.31292	15.8935
chr10	43462034	43462534	REGION3116	0	+	1700027J07Rik	3580	159144	cebpe_cebpa_enhancer	0	NA	1.0995	0.25977	2.66083	3.77419
chr5	112482564	112483064	REGION26803	0	+	1700028D13Rik	152861	11670	cebpa_enhancer	10.7749	NA	2.51314	2.763	0.93129	1.84516
chr5	152170828	152171328	REGION27692	0	+	1700028E10Rik	8	1	cebpe_cebpa_promoter	0	F_rest	5.6022	1.72392	21.9186	44.7452
chr10	82258383	82258883	REGION3746	0	+	1700028I16Rik	16150	13703	cebpe_cebpa_enhancer	6.97018	NA	1.62307	0.38965	2.32823	3.56452
chr10	82258057	82258557	REGION3745	0	+	1700028I16Rik	16464	14017	cebpa_enhancer	0	NA	3.82206	1.27523	2.8604	3.3129
chr5	107974944	107975444	REGION26727	0	+	1700028K03Rik	11369	51547	cebpe_cebpa_enhancer	7.80545	F_rest	2.61785	0.34242	2.49453	2.89355
chr19	23717006	23717506	REGION18121	0	-	1700028P14Rik	9969	44404	cebpa_enhancer	0	NA	2.51314	1.25161	0.59869	0.29355
chr19	23738531	23739031	REGION18122	0	-	1700028P14Rik	11328	22806	cebpe_cebpa_enhancer	0	NA	1.41364	1.00365	5.15537	5.87097
chr13	97760506	97761006	REGION10000	0	-	1700029F12Rik	43417	65917	cebpa_enhancer	8.31497	NA	7.64412	3.88473	1.19738	1.25806
chr13	97753373	97753873	REGION9999	0	-	1700029F12Rik	50537	58771	cebpe_cebpa_enhancer	0	NA	16.9637	7.14365	9.44596	10.4
chr16	93429680	93430180	REGION14731	0	-	1700029J03Rik	29090	174225	cebpa_enhancer	7.11665	NA	2.93199	2.05454	0.3326	0.20968
chr16	93472376	93472876	REGION14733	0	-	1700029J03Rik	13394	131511	cebpa_enhancer	8.98785	NA	3.4032	1.75934	0.3326	0.25161
chr16	93436856	93437356	REGION14732	0	-	1700029J03Rik	21851	166986	cebpe_cebpa_enhancer	0	NA	1.88485	0.80292	4.09103	4.4871
chr8	47060385	47060885	REGION32411	0	-	1700029J07Rik	1	68	cebpe_cebpa_promoter	0	F_rest	7.38234	2.58588	10.0114	21.8484
chr4	135173966	135174466	REGION25162	0	+	1700029M20Rik	8262	1	cebpa_enhancer	0	NA	2.30371	1.3815	0.3326	0.20968
chr13	44507709	44508209	REGION9244	0	+	1700029N11Rik	27016	265780	cebpa_enhancer	9.12597	NA	8.42948	3.45965	1.52998	1.71936
chr13	44578006	44578506	REGION9249	0	+	1700029N11Rik	43059	195499	cebpe_cebpa_enhancer	0	NA	4.71213	2.01911	12.4727	18.5774
chr13	44628083	44628583	REGION9252	0	+	1700029N11Rik	93038	145325	cebpe_cebpa_enhancer	0	NA	9.63369	3.07	11.6744	15.6
chr13	44632458	44632958	REGION9253	0	+	1700029N11Rik	97502	141038	cebpa_enhancer	8.70192	NA	15.6547	5.05369	1.82932	1.8871
chr13	44642840	44643340	REGION9255	0	+	1700029N11Rik	107900	130674	cebpe_cebpa_enhancer	0	NA	2.51314	1.29885	4.02451	4.69678
chr13	44564486	44564986	REGION9248	0	+	1700029N11Rik	29294	208776	cebpe_cebpa_enhancer	7.79839	NA	1.83249	0.98004	10.211	15.7258
chr13	44515166	44515666	REGION9247	0	+	1700029N11Rik	19553	258317	cebpe_cebpa_enhancer	7.12854	NA	8.58655	3.04638	15.832	24.071
chr13	44660056	44660556	REGION9256	0	+	1700029N11Rik	125007	113348	cebpe_cebpa_enhancer	0	NA	37.1735	10.0365	35.2561	49.3581
chr13	44494168	44494668	REGION9242	0	+	1700029N11Rik	40460	279224	cebpe_cebpa_enhancer	7.85207	NA	1.57071	0.96823	13.2709	16.1032
chr13	44502639	44503139	REGION9243	0	+	1700029N11Rik	32102	270866	cebpe_cebpa_enhancer	0	NA	2.40842	0.42508	4.12429	3.98387
chr13	44514345	44514845	REGION9246	0	+	1700029N11Rik	20378	259142	cebpe_cebpa_enhancer	0	NA	12.618	4.34523	16.5637	25.371
chr13	44635792	44636292	REGION9254	0	+	1700029N11Rik	100845	137714	cebpa_enhancer	0	NA	3.4032	1.78296	0.43239	0.20968
chr13	44616948	44617448	REGION9251	0	+	1700029N11Rik	82015	156573	cebpe_cebpa_enhancer	10.0946	NA	6.96348	3.74304	2.99344	7.04516
chr13	44613572	44614072	REGION9250	0	+	1700029N11Rik	78601	159909	cebpa_enhancer	0	NA	8.48183	2.40877	0.3326	0.7129
chr13	44434356	44434856	REGION9241	0	+	1700029N11Rik	100400	320044	cebpe_cebpa_enhancer	0	NA	3.71735	1.61765	2.99344	2.72581
chr13	44511782	44512282	REGION9245	0	+	1700029N11Rik	22895	261659	cebpe_enhancer	0	NA	0.3665	0.34242	3.29278	4.44516
chr15	81820110	81820610	REGION13054	0	+	1700029P11Rik	9298	9191	cebpe_cebpa_enhancer	0	F_rest	2.56549	1.39331	3.52561	6.24839
chr6	117655932	117656432	REGION29112	0	-	1700030F04Rik	45525	134841	cebpa_enhancer	0	NA	1.83249	1.32246	1.29716	3.43871
chr6	117626392	117626892	REGION29111	0	-	1700030F04Rik	75047	164363	cebpa_enhancer	0	NA	2.35606	1.228	0.39913	0.83871
chr6	117625161	117625661	REGION29110	0	-	1700030F04Rik	76046	165362	cebpe_cebpa_enhancer	0	NA	2.72256	0.82654	14.9339	27.4677
chr15	99737882	99738382	REGION13405	0	-	1700030F18Rik	23855	32149	cebpa_enhancer	0	F_rest	4.65977	1.13354	1.52998	1.92903
chr8	119502931	119503431	REGION33296	0	-	1700030J22Rik	177	13871	cebpe_cebpa_promoter	0	F_rest	4.71213	4.17992	6.68535	11.2806
chr3	136089427	136089927	REGION23294	0	-	1700030L20Rik	22519	242917	cebpe_cebpa_enhancer	8.16714	NA	18.0632	6.82484	9.47922	16.1871
chr19	3082943	3083443	REGION17603	0	-	1700030N03Rik	114408	199606	cebpe_cebpa_enhancer	0	NA	2.56549	1.18077	1.69628	3.85807
chr19	3086936	3087436	REGION17604	0	-	1700030N03Rik	110428	195626	cebpe_cebpa_enhancer	0	NA	2.19899	1.13354	1.82932	2.6
chr10	116163070	116163570	REGION4249	0	-	1700030O20Rik	2836	82401	cebpa_enhancer	8.02903	NA	1.88485	0.98004	0.69847	1.42581
chr15	98220107	98220607	REGION13336	0	+	1700031M16Rik	8394	120589	cebpa_enhancer	8.31497	NA	5.86398	3.2235	0.49891	0.33548
chr12	53744848	53745348	REGION7400	0	-	1700031P21Rik	41669	39003	cebpa_enhancer	0	NA	3.87442	1.13354	0.89803	0.33548
chr12	53704252	53704752	REGION7399	0	-	1700031P21Rik	1076	1156	cebpe_cebpa_enhancer	0	NA	3.03671	2.46781	4.92254	9.51936
chr1	9718302	9718802	REGION23	0	+	1700034P13Rik	19099	19727	cebpe_cebpa_enhancer	0	F_rest	2.14664	0.57858	2.82714	2.97742
chr3	84975982	84976482	REGION22398	0	+	1700036G14Rik	145072	219756	cebpa_enhancer	0	NA	9.31954	2.94011	0.29934	0.25161
chr2	130984082	130984582	REGION20779	0	-	1700037H04Rik	1341	1445	cebpe_enhancer	0	F_rest	0.83771	0.22435	2.59431	2.89355
chr2	130982666	130983166	REGION20778	0	-	1700037H04Rik	2711	2815	cebpe_cebpa_enhancer	0	F_rest	2.19899	1.26342	6.78513	3.98387
chr10	68076636	68077136	REGION3479	0	-	1700040L02Rik	72177	337219	cebpa_enhancer	10.1334	F_rest	2.61785	0.96823	1.69628	2.13871
chr10	67896144	67896644	REGION3476	0	-	1700040L02Rik	108111	156695	cebpe_enhancer	0	F_rest	0.10471	0.07085	1.89584	2.55807
chr10	67984522	67985022	REGION3478	0	-	1700040L02Rik	19718	245058	cebpe_cebpa_enhancer	0	F_rest	4.18856	1.02727	4.65646	8.05161
chr10	67935482	67935982	REGION3477	0	-	1700040L02Rik	68808	196068	cebpe_cebpa_enhancer	0	F_rest	2.82728	0.93281	3.95799	6.66774
chr16	76700748	76701248	REGION14504	0	-	1700041M19Rik	310040	326780	cebpa_enhancer	8.27612	NA	1.93721	1.13354	0.39913	0.37742
chr16	76858344	76858844	REGION14505	0	-	1700041M19Rik	152441	484373	cebpe_enhancer	0	NA	0.47121	0.11808	1.36368	2.39032
chr4	115849654	115850154	REGION24662	0	+	1700042G07Rik	3836	1	cebpe_cebpa_enhancer	0	NA	1.30892	0.69665	3.42582	5.36774
chr14	118770514	118771014	REGION11788	0	+	1700044C05Rik	5419	195684	cebpe_cebpa_enhancer	8.61563	NA	23.6654	11.9022	24.2801	40.2581
chr14	118830422	118830922	REGION11789	0	+	1700044C05Rik	65490	255755	cebpa_enhancer	0	NA	2.77492	1.27523	1.29716	1.38387
chr14	118864534	118865034	REGION11790	0	+	1700044C05Rik	99562	231088	cebpe_cebpa_enhancer	0	NA	2.46078	0.7675	2.29497	3.35484
chr4	150145574	150146074	REGION25460	0	-	1700045H11Rik	83137	83162	cebpe_enhancer	0	NA	0.89007	0.80292	1.62976	2.43226
chr4	150172286	150172786	REGION25461	0	-	1700045H11Rik	56426	56451	cebpa_enhancer	0	NA	5.75927	1.81838	0.63195	1.21613
chr4	150211563	150212063	REGION25464	0	-	1700045H11Rik	17118	17143	cebpe_cebpa_enhancer	10.6368	NA	32.1996	13.0829	4.7895	11.4484
chr4	150173562	150174062	REGION25462	0	-	1700045H11Rik	55112	55137	cebpa_enhancer	0	NA	5.34041	2.37334	1.39694	1.42581
chr4	150195440	150195940	REGION25463	0	-	1700045H11Rik	33241	33266	cebpe_cebpa_enhancer	6.80006	NA	2.30371	0.40146	7.08447	7.92581
chr8	27208450	27208950	REGION32221	0	+	1700047A11Rik	15428	21001	cebpe_cebpa_enhancer	0	C_gran	1.51835	0.21254	8.08228	10.8194
chr8	27210176	27210676	REGION32222	0	+	1700047A11Rik	17213	19336	cebpe_enhancer	0	C_gran	0.733	0.50773	7.91598	9.01613
chr1	184223514	184224014	REGION2288	0	+	1700047M11Rik	7085	8411	cebpe_enhancer	0	NA	0.47121	0.11808	2.42801	3.39677
chr1	184228116	184228616	REGION2289	0	+	1700047M11Rik	2493	13024	cebpe_enhancer	0	NA	0.3665	0.51954	2.92692	2.47419
chr6	147612776	147613276	REGION29743	0	+	1700049E15Rik	25609	188398	cebpe_cebpa_enhancer	8.70192	NA	18.0632	7.20269	10.0114	17.3613
chr6	147760754	147761254	REGION29745	0	+	1700049E15Rik	122170	336430	cebpe_cebpa_enhancer	8.30751	NA	2.35606	0.80292	5.05559	3.98387
chr6	147747487	147747987	REGION29744	0	+	1700049E15Rik	108862	323122	cebpa_enhancer	8.67053	NA	5.18334	2.17261	3.3593	4.31936
chr6	100360015	100360515	REGION28886	0	+	1700049E22Rik	117012	10412	cebpe_cebpa_enhancer	0	NA	1.62307	0.41327	4.05777	5.2
chr6	100365927	100366427	REGION28887	0	+	1700049E22Rik	111029	4429	cebpe_cebpa_enhancer	6.97018	NA	12.1992	4.02642	21.0871	26
chr6	100446775	100447275	REGION28888	0	+	1700049E22Rik	30266	30046	cebpe_enhancer	0	NA	0.3665	0.38965	3.0267	3.85807
chr6	100452058	100452558	REGION28889	0	+	1700049E22Rik	24966	24746	cebpe_cebpa_enhancer	0	NA	1.72778	0.44869	4.75624	5.49355
chr6	100455400	100455900	REGION28890	0	+	1700049E22Rik	21565	21345	cebpe_cebpa_enhancer	9.13088	NA	16.5972	7.8403	17.5282	26.2935
chr6	100459178	100459678	REGION28891	0	+	1700049E22Rik	17866	17646	cebpe_cebpa_enhancer	0	NA	4.65977	1.31065	4.65646	4.40323
chr6	100460662	100461162	REGION28892	0	+	1700049E22Rik	16363	16143	cebpe_cebpa_enhancer	0	NA	10.419	3.44784	10.1112	13.2935
chr12	81986242	81986742	REGION7779	0	-	1700052I22Rik	38763	126	cebpa_enhancer	9.13088	NA	7.43469	2.79842	1.33042	1.55161
chr19	53149337	53149837	REGION18700	0	+	1700054A03Rik	1068	10548	cebpe_cebpa_enhancer	8.98785	NA	1.72778	0.68485	2.69409	2.85161
chr1	185416141	185416641	REGION2312	0	-	1700056E22Rik	441394	441266	cebpa_enhancer	8.45308	F_rest	1.88485	0.94461	0.46565	0.37742
chr1	185837977	185838477	REGION2314	0	-	1700056E22Rik	19560	19432	cebpa_enhancer	0	F_rest	3.29849	1.31065	0.76499	0.46129
chr1	185626325	185626825	REGION2313	0	-	1700056E22Rik	231207	231079	cebpa_enhancer	0	F_rest	2.87963	1.33427	2.26171	1.97097
chr9	92269520	92270020	REGION34914	0	+	1700057G04Rik	65297	124278	cebpe_cebpa_enhancer	7.62849	NA	2.93199	0.96823	5.98688	11.3226
chr2	51351435	51351935	REGION19636	0	-	1700057H21Rik	58178	256871	cebpa_enhancer	8.98785	NA	2.93199	1.91284	0.36586	0.67097
chr6	143744946	143745446	REGION29647	0	-	1700060C16Rik	145259	502335	cebpe_enhancer	0	NA	0.52357	0.20073	2.02889	3.77419
chr6	143567036	143567536	REGION29645	0	-	1700060C16Rik	32432	397263	cebpe_cebpa_enhancer	0	NA	3.35085	1.36969	3.45908	4.36129
chr6	143617948	143618448	REGION29646	0	-	1700060C16Rik	18303	448179	cebpe_cebpa_enhancer	0	NA	3.50792	0.90919	2.32823	4.36129
chr6	143427685	143428185	REGION29644	0	-	1700060C16Rik	171747	257876	cebpe_cebpa_enhancer	0	NA	1.0995	0.47231	4.32386	6.20645
chr2	158015061	158015561	REGION21211	0	+	1700060C20Rik	2204	34444	cebpe_cebpa_enhancer	0	NA	4.5027	1.33427	15.8985	26.0839
chr2	158001144	158001644	REGION21210	0	+	1700060C20Rik	16123	20530	cebpe_cebpa_enhancer	0	NA	24.0319	10.0719	37.1186	62.1065
chr2	8612812	8613312	REGION18976	0	+	1700061F12Rik	497958	1166807	cebpa_enhancer	6.96667	NA	13.6128	5.50238	0.86477	0.79677
chr2	9105818	9106318	REGION18977	0	+	1700061F12Rik	4942	673791	cebpa_enhancer	8.98785	NA	6.38755	3.28254	0.36586	0.25161
chr2	9270547	9271047	REGION18978	0	+	1700061F12Rik	159554	509090	cebpa_enhancer	0	NA	3.66499	2.27888	0.66521	0.20968
chr2	9271594	9272094	REGION18979	0	+	1700061F12Rik	160588	508029	cebpa_enhancer	0	NA	4.55506	0.54315	0.56543	0.41935
chr17	57034656	57035156	REGION16068	0	+	1700061G19Rik	19726	11440	cebpe_cebpa_enhancer	0	F_rest	10.7855	3.27073	4.35712	3.52258
chr17	57014610	57015110	REGION16066	0	+	1700061G19Rik	7	955	cebpe_cebpa_promoter	0	F_rest	1.30892	0.38965	13.3042	21.1774
chr17	57028960	57029460	REGION16067	0	+	1700061G19Rik	13953	5667	cebpe_enhancer	0	F_rest	0.47121	0.27158	16.2644	18.9548
chr9	41015476	41015976	REGION33982	0	+	1700063D05Rik	1392	400612	cebpe_cebpa_enhancer	0	NA	4.08385	1.40511	9.61226	14.7613
chr10	118455449	118455949	REGION4330	0	+	1700064J06Rik	74153	221570	cebpa_enhancer	7.43616	NA	5.2357	2.03092	0.1663	0.5871
chr10	118456078	118456578	REGION4331	0	+	1700064J06Rik	73534	220951	cebpa_enhancer	0	NA	5.13099	1.86561	0.43239	0.62903
chr12	100846470	100846970	REGION8092	0	-	1700064M15Rik	19367	44507	cebpa_enhancer	8.67053	NA	5.02627	2.03092	1.19738	0.75484
chr12	100876047	100876547	REGION8093	0	-	1700064M15Rik	10021	74090	cebpa_enhancer	0	NA	4.5027	1.51138	0.53217	0.7129
chr9	95757724	95758224	REGION34932	0	-	1700065D16Rik	1	1	cebpe_cebpa_promoter	0	F_rest	1.57071	1.00365	5.12211	10.1484
chr6	35319648	35320148	REGION27985	0	+	1700065J11Rik	38920	80663	cebpe_cebpa_enhancer	0	NA	1.67542	1.54681	14.8009	27.8032
chr6	35330932	35331432	REGION27986	0	+	1700065J11Rik	50264	92007	cebpe_cebpa_enhancer	0	NA	3.14142	0.93281	4.98906	10.2323
chr6	35374452	35374952	REGION27987	0	+	1700065J11Rik	93757	114855	cebpe_enhancer	0	NA	0.47121	0.04723	1.82932	3.10323
chr1	39926684	39927184	REGION293	0	-	1700066B17Rik	22611	14573	cebpa_enhancer	0	NA	2.98435	1.79477	0.63195	0.7129
chr1	39903850	39904350	REGION292	0	-	1700066B17Rik	1	37434	cebpe_cebpa_promoter	0	NA	4.1362	1.19258	2.36149	4.65484
chr18	35889687	35890187	REGION16879	0	+	1700066B19Rik	3167	1	cebpe_cebpa_enhancer	0	F_rest	2.09428	1.45235	3.42582	5.28387
chr17	43726660	43727160	REGION15764	0	-	1700071M16Rik	1409	8594	cebpe_cebpa_enhancer	7.798	F_rest	9.84311	3.29434	10.5768	14.3
chr17	43717465	43717965	REGION15762	0	-	1700071M16Rik	10633	150	cebpe_cebpa_enhancer	0	F_rest	1.466	0.96823	1.62976	3.81613
chr17	43724753	43725253	REGION15763	0	-	1700071M16Rik	3345	6717	cebpe_enhancer	0	F_rest	0.68064	0.09446	2.99344	3.81613
chr6	120517418	120517918	REGION29184	0	+	1700072O05Rik	12768	36054	cebpa_enhancer	0	NA	3.29849	1.57042	1.16412	0.41935
chr6	145314952	145315452	REGION29680	0	+	1700073E17Rik	20867	25744	cebpa_enhancer	6.77703	NA	3.08906	0.99185	0.86477	0.88065
chr6	145270706	145271206	REGION29677	0	+	1700073E17Rik	65091	18131	cebpe_cebpa_enhancer	0	NA	3.56028	1.40511	4.19081	5.11613
chr6	145274616	145275116	REGION29678	0	+	1700073E17Rik	61134	14174	cebpe_cebpa_enhancer	7.62849	NA	10.5238	3.17627	6.71861	8.5129
chr6	145289180	145289680	REGION29679	0	+	1700073E17Rik	46631	1	cebpe_cebpa_enhancer	0	NA	3.92677	1.10992	10.5436	18.3258
chr6	145352842	145353342	REGION29681	0	+	1700073E17Rik	16860	63620	cebpe_cebpa_enhancer	6.79661	NA	2.25135	1.36969	9.81183	15.0129
chr12	72506218	72506718	REGION7571	0	-	1700083H02Rik	21187	108951	cebpa_enhancer	9.12597	NA	3.08906	0.79111	1.09759	0.83871
chr12	72539286	72539786	REGION7572	0	-	1700083H02Rik	54164	141928	cebpa_enhancer	10.0946	NA	10.5238	4.68765	0.63195	0.92258
chr13	70242206	70242706	REGION9715	0	-	1700084F23Rik	75102	293413	cebpa_enhancer	0	NA	2.09428	1.10992	0.69847	0.79677
chr15	33368288	33368788	REGION12104	0	-	1700084J12Rik	32718	248940	cebpe_cebpa_enhancer	0	F_rest	1.36128	1.10992	2.52779	3.60645
chr15	33426806	33427306	REGION12107	0	-	1700084J12Rik	91262	190448	cebpe_enhancer	0	F_rest	0.10471	0.25977	2.12867	3.22903
chr15	33422982	33423482	REGION12105	0	-	1700084J12Rik	87435	194271	cebpe_enhancer	7.09703	F_rest	0.52357	0.74388	2.42801	1.84516
chr15	33443408	33443908	REGION12109	0	-	1700084J12Rik	107832	173816	cebpe_cebpa_enhancer	7.10829	F_rest	1.25657	0.55496	2.66083	2.64194
chr15	33432989	33433489	REGION12108	0	-	1700084J12Rik	97256	184077	cebpe_cebpa_enhancer	0	F_rest	1.20421	0.48412	5.68753	9.05807
chr15	33426271	33426771	REGION12106	0	-	1700084J12Rik	90698	190955	cebpe_cebpa_enhancer	7.43616	F_rest	3.45556	1.80658	14.2687	21.0516
chr15	33286511	33287011	REGION12103	0	-	1700084J12Rik	48837	330747	cebpe_cebpa_enhancer	0	F_rest	7.01584	3.49507	2.49453	3.52258
chr15	33270262	33270762	REGION12101	0	-	1700084J12Rik	65077	346987	cebpa_enhancer	0	F_rest	3.87442	2.72758	1.92911	3.64839
chr15	33275393	33275893	REGION12102	0	-	1700084J12Rik	59930	341840	cebpe_enhancer	0	F_rest	0.10471	0.05904	2.16193	3.1871
chr12	84063064	84063564	REGION7843	0	-	1700085C21Rik	23060	453537	cebpe_enhancer	0	NA	0.47121	0.35423	2.29497	3.43871
chr12	84114944	84115444	REGION7845	0	-	1700085C21Rik	74980	505457	cebpe_cebpa_enhancer	6.96788	NA	3.29849	0.50773	5.12211	7.75807
chr12	84321866	84322366	REGION7846	0	-	1700085C21Rik	281870	356634	cebpa_enhancer	0	NA	2.77492	0.80292	0.36586	0.5871
chr12	84429844	84430344	REGION7847	0	-	1700085C21Rik	389874	248682	cebpa_enhancer	0	NA	4.18856	0.93281	0.36586	0.54516
chr12	84070444	84070944	REGION7844	0	-	1700085C21Rik	30191	460668	cebpe_cebpa_enhancer	0	NA	1.41364	0.94461	13.9694	18.5774
chr18	38399372	38399872	REGION16937	0	-	1700086O06Rik	10131	8812	cebpe_enhancer	0	F_rest	0.41886	0.22435	2.42801	2.80968
chr11	114183969	114184469	REGION6687	0	+	1700092K14Rik	124501	162628	cebpa_enhancer	8.02903	NA	13.1416	3.50688	0.1663	0.62903
chr11	114081815	114082315	REGION6686	0	+	1700092K14Rik	22422	264857	cebpa_enhancer	0	NA	2.87963	0.99185	0.73173	0.96452
chr11	114070134	114070634	REGION6685	0	+	1700092K14Rik	10699	276496	cebpe_cebpa_enhancer	0	NA	5.39277	3.42423	2.39475	4.27742
chr6	52374425	52374925	REGION28244	0	+	1700094M24Rik	67660	215430	cebpa_enhancer	0	NA	8.11533	2.43238	0.76499	0.62903
chr6	52379062	52379562	REGION28245	0	+	1700094M24Rik	63031	210801	cebpa_enhancer	8.27612	NA	3.45556	1.12173	0.39913	1.04839
chr6	52421387	52421887	REGION28246	0	+	1700094M24Rik	20510	168280	cebpa_enhancer	0	NA	14.6076	8.82034	0.63195	0.46129
chr6	52494168	52494668	REGION28247	0	+	1700094M24Rik	51894	95714	cebpe_cebpa_enhancer	0	NA	2.35606	1.13354	4.7895	4.94839
chr4	137689188	137689688	REGION25212	0	-	1700095J12Rik	4844	82951	cebpe_cebpa_enhancer	0	F_rest	11.0997	3.74304	12.1733	15.8935
chr4	137639076	137639576	REGION25211	0	-	1700095J12Rik	54966	89706	cebpa_enhancer	0	F_rest	9.11012	2.86927	1.4302	2.18065
chr4	137624526	137625026	REGION25209	0	-	1700095J12Rik	69560	75201	cebpe_cebpa_enhancer	0	F_rest	4.24092	1.20438	3.52561	5.74516
chr4	137638224	137638724	REGION25210	0	-	1700095J12Rik	55853	88889	cebpe_cebpa_enhancer	7.50834	F_rest	12.7751	4.27438	3.0267	4.57097
chr11	109209694	109210194	REGION6584	0	+	1700096J18Rik	1677	13189	cebpe_cebpa_enhancer	0	NA	16.8066	4.64042	1.96237	3.35484
chr11	109205210	109205710	REGION6583	0	+	1700096J18Rik	2614	17654	cebpa_enhancer	0	NA	4.8692	2.763	0.96455	1.04839
chr11	109187524	109188024	REGION6582	0	+	1700096J18Rik	20303	13810	cebpe_cebpa_enhancer	0	NA	8.74362	2.82204	6.35274	10.7774
chr5	25046148	25046648	REGION25763	0	+	1700096K18Rik	10420	3156	cebpe_cebpa_enhancer	0	NA	1.0995	0.12988	2.66083	6.20645
chr8	90129619	90130119	REGION32912	0	-	1700096P03Rik	36110	23720	cebpa_enhancer	8.98785	NA	4.34563	1.61765	0.46565	1.34194
chr13	103676224	103676724	REGION10143	0	+	1700099I09Rik	126003	20007	cebpa_enhancer	0	F_rest	4.55506	1.29885	0.53217	0.5871
chr13	103650128	103650628	REGION10142	0	+	1700099I09Rik	99903	46101	cebpa_enhancer	8.70192	F_rest	9.68604	4.36884	0.49891	1.21613
chr13	103642809	103643309	REGION10141	0	+	1700099I09Rik	92593	53428	cebpa_enhancer	7.99019	F_rest	18.325	5.80938	1.62976	2.6
chr13	103537200	103537700	REGION10138	0	+	1700099I09Rik	12759	48215	cebpe_cebpa_enhancer	10.6054	F_rest	19.2674	9.19819	3.49235	6.66774
chr13	103560188	103560688	REGION10139	0	+	1700099I09Rik	9983	71206	cebpa_enhancer	10.7749	F_rest	7.17291	3.38881	1.36368	4.57097
chr13	103639182	103639682	REGION10140	0	+	1700099I09Rik	89019	57109	cebpa_enhancer	0	F_rest	2.61785	1.01546	0.83151	1.04839
chr14	115347456	115347956	REGION11768	0	-	1700100I10Rik	2441	92370	cebpa_enhancer	6.93969	NA	3.14142	0.86196	0.43239	0.33548
chr13	70706712	70707212	REGION9716	0	+	1700100L14Rik	4975	69419	cebpe_cebpa_enhancer	0	NA	2.82728	0.90919	10.2442	22.3097
chr12	7599872	7600372	REGION7040	0	-	1700101O22Rik	212894	614563	cebpa_enhancer	10.6368	NA	2.82728	0.93281	0.86477	2.22258
chr9	108306769	108307269	REGION35150	0	+	1700102P08Rik	11758	11655	cebpa_enhancer	7.12842	F_rest	4.24092	1.92465	0.43239	0.33548
chr12	55323152	55323652	REGION7420	0	+	1700104L18Rik	11020	30044	cebpe_enhancer	8.31497	NA	0.57593	0.86196	2.92692	4.69678
chr12	55361574	55362074	REGION7422	0	+	1700104L18Rik	27141	52411	cebpe_cebpa_enhancer	0	NA	2.25135	1.08631	11.7077	14.3419
chr12	55348778	55349278	REGION7421	0	+	1700104L18Rik	14308	55729	cebpe_cebpa_enhancer	0	NA	1.57071	0.93281	4.4569	6.79355
chr14	77180298	77180798	REGION11543	0	+	1700108F19Rik	103041	84422	cebpa_enhancer	0	NA	9.52897	4.65223	0.49891	0.25161
chr14	77023372	77023872	REGION11533	0	+	1700108F19Rik	53613	496	cebpe_cebpa_enhancer	0	NA	10.3143	4.08546	7.8162	8.17742
chr14	77041516	77042016	REGION11534	0	+	1700108F19Rik	35452	18165	cebpa_enhancer	0	NA	6.02105	1.535	1.03107	0.75484
chr14	77065790	77066290	REGION11535	0	+	1700108F19Rik	11243	2296	cebpe_cebpa_enhancer	6.93818	NA	15.1312	4.74669	3.62539	7.33871
chr14	77081726	77082226	REGION11536	0	+	1700108F19Rik	4506	13721	cebpa_enhancer	0	NA	2.61785	0.98004	1.13085	1.04839
chr14	77087916	77088416	REGION11537	0	+	1700108F19Rik	10696	7529	cebpa_enhancer	0	NA	3.82206	1.36969	0.53217	0.12581
chr14	77090100	77090600	REGION11538	0	+	1700108F19Rik	12875	5341	cebpa_enhancer	0	NA	3.03671	1.41692	0.66521	0.96452
chr14	77095155	77095655	REGION11539	0	+	1700108F19Rik	17920	276	cebpa_enhancer	8.95646	NA	3.61263	1.75934	0.66521	1.00645
chr14	77096596	77097096	REGION11540	0	+	1700108F19Rik	19362	743	cebpa_enhancer	0	NA	7.64412	2.77481	1.5965	1.34194
chr14	77131299	77131799	REGION11541	0	+	1700108F19Rik	54043	35424	cebpa_enhancer	9.269	NA	9.63369	3.11723	1.23064	2.05484
chr14	77155358	77155858	REGION11542	0	+	1700108F19Rik	78132	59513	cebpa_enhancer	0	NA	5.07863	1.32246	1.69628	1.25806
chr14	77187298	77187798	REGION11544	0	+	1700108F19Rik	110079	91460	cebpa_enhancer	6.96612	NA	3.03671	1.47596	0.19956	0.41935
chr14	77217954	77218454	REGION11545	0	+	1700108F19Rik	140746	122127	cebpa_enhancer	0	NA	6.49227	1.79477	0.66521	1.34194
chr14	77237368	77237868	REGION11546	0	+	1700108F19Rik	160125	141506	cebpa_enhancer	8.48447	NA	8.01062	4.16811	1.16412	1.55161
chr14	77245448	77245948	REGION11547	0	+	1700108F19Rik	168202	149583	cebpe_cebpa_enhancer	7.47696	NA	16.1783	4.49873	5.15537	4.6129
chr14	77251218	77251718	REGION11548	0	+	1700108F19Rik	173956	155337	cebpe_cebpa_enhancer	0	NA	27.5398	6.24626	7.94924	10.2742
chr14	61906750	61907250	REGION11146	0	-	1700109G14Rik	17095	72064	cebpa_enhancer	0	NA	3.50792	1.08631	3.25952	3.52258
chr14	61907704	61908204	REGION11147	0	-	1700109G14Rik	16064	71033	cebpa_enhancer	9.96393	NA	13.8746	3.23531	2.72736	4.02581
chr14	61921182	61921682	REGION11148	0	-	1700109G14Rik	2545	57514	cebpe_cebpa_enhancer	0	NA	2.46078	0.88558	11.9405	19.7516
chr5	3568876	3569376	REGION25587	0	+	1700109H08Rik	2506	25104	cebpe_cebpa_enhancer	6.77703	F_rest	3.87442	0.56677	1.56324	3.14516
chr17	10519258	10519758	REGION15026	0	+	1700110C19Rik	1955	6377	cebpa_enhancer	7.62003	NA	3.50792	1.62946	0.36586	0.41935
chr9	40129083	40129583	REGION33938	0	+	1700110K17Rik	11527	10193	cebpa_enhancer	0	C_gran	10.2096	5.19538	0.99781	0.50323
chr14	22861316	22861816	REGION10584	0	+	1700112E06Rik	22555	193284	cebpa_enhancer	0	F_rest	3.29849	0.55496	1.39694	2.0129
chr14	23002388	23002888	REGION10589	0	+	1700112E06Rik	163552	334281	cebpe_cebpa_enhancer	0	F_rest	3.87442	2.08996	5.8871	10.3581
chr14	22839354	22839854	REGION10583	0	+	1700112E06Rik	500	171229	cebpe_cebpa_promoter	0	F_rest	2.09428	1.49958	2.29497	3.39677
chr14	23037358	23037858	REGION10590	0	+	1700112E06Rik	198567	369296	cebpe_cebpa_enhancer	0	F_rest	8.53419	3.21169	11.3751	20.7161
chr14	22945442	22945942	REGION10588	0	+	1700112E06Rik	106575	277304	cebpe_cebpa_enhancer	0	F_rest	1.57071	0.51954	2.52779	3.94194
chr14	22838436	22838936	REGION10582	0	+	1700112E06Rik	115	170350	cebpe_cebpa_promoter	7.62003	F_rest	14.0317	7.74584	5.55449	6.91936
chr14	22904577	22905077	REGION10587	0	+	1700112E06Rik	65780	236509	cebpe_cebpa_enhancer	0	F_rest	3.97913	1.535	3.85821	5.7871
chr14	22872769	22873269	REGION10586	0	+	1700112E06Rik	34002	204731	cebpe_enhancer	8.98785	F_rest	0.83771	0.54315	1.29716	2.22258
chr14	22871518	22872018	REGION10585	0	+	1700112E06Rik	32744	203473	cebpe_cebpa_enhancer	0	F_rest	4.39799	0.96823	6.65209	11.071
chr1	186148086	186148586	REGION2320	0	-	1700112H15Rik	233125	290276	cebpa_enhancer	0	NA	6.23048	2.43238	1.19738	1.71936
chr1	186215523	186216023	REGION2321	0	-	1700112H15Rik	165691	357717	cebpe_enhancer	0	NA	0.10471	0.62581	1.19738	3.43871
chr1	186304421	186304921	REGION2324	0	-	1700112H15Rik	76701	364724	cebpe_cebpa_enhancer	0	NA	8.74362	3.95557	23.249	37.9097
chr1	186360294	186360794	REGION2327	0	-	1700112H15Rik	20626	308649	cebpe_cebpa_enhancer	8.70192	NA	39.2154	12.7877	33.1939	55.6065
chr1	186366524	186367024	REGION2328	0	-	1700112H15Rik	14686	302709	cebpe_enhancer	0	NA	0.83771	0.44869	3.09322	4.10968
chr1	186446313	186446813	REGION2331	0	-	1700112H15Rik	64849	222887	cebpe_cebpa_enhancer	0	NA	2.51314	0.89738	3.0267	4.86452
chr1	186226876	186227376	REGION2322	0	-	1700112H15Rik	154286	369018	cebpa_enhancer	8.61563	NA	9.16247	3.57773	2.26171	3.43871
chr1	186328324	186328824	REGION2326	0	-	1700112H15Rik	52636	340659	cebpe_enhancer	8.53241	NA	0.78535	0.37785	13.9029	18.7452
chr1	186441800	186442300	REGION2329	0	-	1700112H15Rik	60261	227325	cebpe_cebpa_enhancer	7.14307	NA	9.05776	2.78661	21.9852	40.7613
chr1	186315098	186315598	REGION2325	0	-	1700112H15Rik	66095	354118	cebpe_cebpa_enhancer	8.67053	NA	6.17812	2.04273	5.85384	6.37419
chr1	186445706	186446206	REGION2330	0	-	1700112H15Rik	64292	223544	cebpe_cebpa_enhancer	8.02157	NA	3.82206	2.19623	14.2687	22.0161
chr1	186301832	186302332	REGION2323	0	-	1700112H15Rik	79302	367325	cebpe_cebpa_enhancer	8.1083	NA	29.2676	8.83215	26.6749	45.6258
chr5	77467426	77467926	REGION26401	0	-	1700112J05Rik	19702	63700	cebpe_cebpa_enhancer	0	F_rest	3.35085	1.61765	16.9296	27.5097
chr7	74279906	74280406	REGION30571	0	-	1700112J16Rik	87070	237764	cebpe_cebpa_enhancer	0	F_rest	4.65977	1.6885	11.0757	24.3226
chr7	74183939	74184439	REGION30569	0	-	1700112J16Rik	182986	333680	cebpa_enhancer	0	F_rest	12.8798	4.09727	0.86477	0.75484
chr7	74196156	74196656	REGION30570	0	-	1700112J16Rik	170835	321529	cebpa_enhancer	7.43616	F_rest	6.85877	1.52319	0.69847	0.41935
chr3	87976330	87976830	REGION22444	0	-	1700113A16Rik	5029	5133	cebpa_enhancer	0	A_epm	5.44513	1.97188	1.16412	1.59355
chr7	142400787	142401287	REGION31710	0	-	1700120G07Rik	13263	506526	cebpe_cebpa_enhancer	10.7749	NA	2.61785	1.15715	1.56324	2.80968
chr7	142267634	142268134	REGION31709	0	-	1700120G07Rik	119685	639651	cebpe_enhancer	0	NA	0.52357	0.17712	2.69409	2.6
chr7	134747752	134748252	REGION31575	0	-	1700120K04Rik	1	15519	cebpa_promoter	0	NA	6.07341	2.83384	1.39694	1.13226
chr19	37567051	37567551	REGION18412	0	+	1700122C19Rik	27460	3592	cebpa_enhancer	0	NA	4.97391	2.42058	1.03107	0.7129
chr19	37563246	37563746	REGION18411	0	+	1700122C19Rik	23639	1	cebpe_cebpa_enhancer	0	NA	1.93721	0.16531	2.36149	4.10968
chr19	37569672	37570172	REGION18413	0	+	1700122C19Rik	30046	6178	cebpe_cebpa_enhancer	0	NA	7.01584	4.48692	9.34618	12.0355
chr19	37556988	37557488	REGION18410	0	+	1700122C19Rik	17380	6057	cebpe_cebpa_enhancer	0	NA	4.1362	1.14535	7.28403	9.01613
chr17	48180294	48180794	REGION15908	0	-	1700122O11Rik	5084	6094	cebpe_cebpa_enhancer	0	NA	10.262	4.53415	8.64771	13.5871
chr17	48188532	48189032	REGION15909	0	-	1700122O11Rik	13454	14464	cebpa_enhancer	7.64646	NA	3.14142	1.3815	0.59869	0.88065
chr7	133380402	133380902	REGION31486	0	-	1700123J17Rik	312	35012	cebpe_cebpa_promoter	8.30751	NA	15.7594	7.0728	8.34837	7.6742
chr7	133373796	133374296	REGION31485	0	-	1700123J17Rik	6967	29945	cebpe_cebpa_enhancer	0	NA	6.75405	2.3025	6.02014	9.18387
chr6	96528663	96529163	REGION28785	0	-	1700123L14Rik	412586	522540	cebpe_cebpa_enhancer	0	NA	1.72778	0.12988	3.55887	2.34839
chr4	11948262	11948762	REGION23691	0	+	1700123M08Rik	54694	67773	cebpa_enhancer	0	F_rest	3.24613	0.89738	0.36586	0.46129
chr4	10734480	10734980	REGION23651	0	-	1700123O12Rik	9677	58090	cebpa_enhancer	8.81835	NA	3.14142	1.51138	0.96455	1.34194
chr4	10537919	10538419	REGION23649	0	-	1700123O12Rik	186668	138055	cebpe_cebpa_enhancer	0	NA	3.97913	1.77115	6.18644	9.85484
chr4	10651076	10651576	REGION23650	0	-	1700123O12Rik	73511	24898	cebpa_enhancer	8.48447	NA	7.43469	1.51138	0.49891	0.67097
chr14	55304158	55304658	REGION11001	0	+	1700123O20Rik	481	67371	cebpa_promoter	8.30751	F_rest	2.77492	1.09811	0.89803	0.79677
chr16	5956635	5957135	REGION13597	0	+	1700123O21Rik	18683	700691	cebpe_enhancer	7.10829	NA	0.31414	0.307	2.62757	2.43226
chr3	27054957	27055457	REGION21830	0	+	1700125G22Rik	2148	899	cebpe_cebpa_enhancer	9.12597	NA	8.53419	3.15265	6.88491	12.1194
chr3	27055900	27056400	REGION21831	0	+	1700125G22Rik	3102	1853	cebpe_cebpa_enhancer	0	NA	5.34041	1.90104	3.32604	2.85161
chr8	70916278	70916778	REGION32578	0	+	1700125H03Rik	23951	27464	cebpe_cebpa_enhancer	8.24641	F_rest	28.3775	15.5153	14.2687	24.3226
chr8	70914982	70915482	REGION32577	0	+	1700125H03Rik	22799	28906	cebpa_enhancer	8.30751	F_rest	2.14664	0.98004	0.79825	0.88065
chr8	70908604	70909104	REGION32576	0	+	1700125H03Rik	16415	35278	cebpe_cebpa_enhancer	10.6054	F_rest	3.61263	1.72392	1.96237	2.18065
chr8	71046247	71046747	REGION32580	0	+	1700125H03Rik	153917	101099	cebpe_cebpa_enhancer	0	F_rest	0.83771	1.06269	4.02451	6.29032
chr8	70864301	70864801	REGION32572	0	+	1700125H03Rik	27685	62934	cebpe_cebpa_enhancer	0	F_rest	5.65456	1.23981	5.02233	8.30323
chr8	70868200	70868700	REGION32573	0	+	1700125H03Rik	23762	66810	cebpe_cebpa_enhancer	8.30751	F_rest	11.152	4.78211	6.68535	12.8323
chr8	70905588	70906088	REGION32575	0	+	1700125H03Rik	13395	38288	cebpe_enhancer	0	F_rest	0.733	0.4605	1.4302	1.67742
chr8	70920429	70920929	REGION32579	0	+	1700125H03Rik	28217	23429	cebpe_cebpa_enhancer	9.13088	F_rest	10.0002	4.36884	2.36149	3.60645
chr8	71057268	71057768	REGION32582	0	+	1700125H03Rik	164831	102341	cebpe_cebpa_enhancer	6.83546	F_rest	4.1362	1.00365	35.6884	59.129
chr8	70888600	70889100	REGION32574	0	+	1700125H03Rik	3413	55270	cebpe_cebpa_enhancer	8.14485	F_rest	4.65977	1.25161	3.65865	3.60645
chr8	71047314	71047814	REGION32581	0	+	1700125H03Rik	155082	102264	cebpe_enhancer	0	F_rest	0.41886	0.21254	2.46127	3.14516
chr8	71058912	71059412	REGION32583	0	+	1700125H03Rik	166687	100908	cebpe_enhancer	6.79799	F_rest	0.52357	0.22435	2.32823	3.14516
chr11	84977469	84977969	REGION6021	0	+	1700125H20Rik	6778	18628	cebpa_enhancer	0	NA	2.51314	0.62581	1.29716	1.76129
chr5	66610762	66611262	REGION26254	0	-	1700126H18Rik	28305	5076	cebpa_enhancer	7.50834	NA	2.56549	1.94827	0.63195	0.54516
chr14	106852475	106852975	REGION11763	0	-	1700128A07Rik	32906	347041	cebpa_enhancer	0	NA	1.83249	1.0745	1.16412	2.0129
chr14	106856500	106857000	REGION11764	0	-	1700128A07Rik	28900	351085	cebpa_enhancer	0	NA	1.51835	1.20438	1.4302	2.05484
chr9	8179497	8179997	REGION33678	0	+	1700128F08Rik	42035	44958	cebpa_enhancer	7.28042	NA	7.38234	2.149	0.93129	0.75484
chr14	59706010	59706510	REGION11100	0	-	1700129C05Rik	55383	113446	cebpe_cebpa_enhancer	0	NA	1.51835	0.60219	1.56324	2.89355
chr1	100021266	100021766	REGION1161	0	+	1810006J02Rik	6435	354746	cebpe_cebpa_enhancer	0	NA	2.19899	1.35788	11.3086	12.5387
chr1	100026450	100026950	REGION1162	0	+	1810006J02Rik	1161	359840	cebpe_cebpa_enhancer	0	NA	11.4138	3.79027	19.9563	29.0613
chr7	72947623	72948123	REGION30531	0	+	1810008I18Rik	963	45932	cebpe_cebpa_promoter	7.00496	NA	11.728	4.09727	7.08447	8.30323
chr19	8965082	8965582	REGION17851	0	+	1810009A15Rik	1857	1	cebpa_enhancer	8.70192	F_rest	3.24613	1.3815	1.89584	1.50968
chr7	152298310	152298810	REGION31936	0	-	1810010D01Rik	95364	26822	cebpe_cebpa_enhancer	0	NA	6.02105	1.39331	10.5103	17.571
chr7	152376364	152376864	REGION31937	0	-	1810010D01Rik	17316	17279	cebpa_enhancer	0	NA	7.80119	1.60585	1.19738	1.92903
chr7	152401392	152401892	REGION31938	0	-	1810010D01Rik	7461	42246	cebpa_enhancer	7.43616	NA	10.9426	4.72307	1.99563	2.13871
chr11	106887056	106887556	REGION6553	0	+	1810010H24Rik	2117	1604	cebpe_enhancer	0	D_gran_mono	0.99478	0.38965	2.56105	2.89355
chr11	106889310	106889810	REGION6554	0	+	1810010H24Rik	1	231	cebpe_cebpa_promoter	8.10601	D_gran_mono	10.1573	2.04273	8.71423	12.7484
chr14	33600030	33600530	REGION10785	0	+	1810011H11Rik	1043	273290	cebpe_cebpa_enhancer	0	B_lpm	1.30892	0.40146	1.66302	3.01936
chr14	33583707	33584207	REGION10783	0	+	1810011H11Rik	14997	256863	cebpe_cebpa_enhancer	0	B_lpm	2.72256	0.70846	8.28185	8.5129
chr14	33574740	33575240	REGION10781	0	+	1810011H11Rik	24042	247973	cebpe_cebpa_enhancer	0	B_lpm	1.88485	0.59038	3.22626	4.82258
chr14	33599026	33599526	REGION10784	0	+	1810011H11Rik	1	272202	cebpe_cebpa_promoter	0	B_lpm	5.86398	2.81023	4.85602	8.30323
chr14	33561643	33562143	REGION10780	0	+	1810011H11Rik	37139	234877	cebpe_cebpa_enhancer	0	B_lpm	5.13099	2.08996	14.9339	18.3258
chr14	33575332	33575832	REGION10782	0	+	1810011H11Rik	23468	248585	cebpe_cebpa_enhancer	8.15969	B_lpm	8.95305	3.07	10.477	15.3484
chr8	25568091	25568591	REGION32187	0	-	1810011O10Rik	18827	304591	cebpe_cebpa_enhancer	0	NA	6.70169	2.69215	1.5965	2.85161
chr17	28393638	28394138	REGION15337	0	+	1810013A23Rik	14632	19627	cebpe_cebpa_enhancer	0	NA	2.56549	0.73208	4.55668	5.40968
chr17	28396692	28397192	REGION15338	0	+	1810013A23Rik	11557	22658	cebpe_cebpa_enhancer	0	NA	2.93199	0.83835	8.88054	13.3774
chr16	8829650	8830150	REGION13608	0	+	1810013L24Rik	140	1	cebpe_cebpa_promoter	0	F_rest	1.57071	0.35423	3.79169	7.0871
chr16	8823732	8824232	REGION13606	0	+	1810013L24Rik	6111	5563	cebpe_cebpa_enhancer	0	F_rest	4.34563	1.19258	4.2906	5.40968
chr16	8813194	8813694	REGION13605	0	+	1810013L24Rik	16563	2080	cebpe_enhancer	0	F_rest	0.733	0.33062	4.55668	7.84194
chr16	8829169	8829669	REGION13607	0	+	1810013L24Rik	667	119	cebpe_cebpa_promoter	0	F_rest	0.68064	1.34608	2.36149	5.07419
chr16	8784753	8785253	REGION13604	0	+	1810013L24Rik	45017	1287	cebpe_cebpa_enhancer	0	F_rest	8.6389	2.73938	20.0893	29.8161
chr10	86119232	86119732	REGION3870	0	+	1810014B01Rik	28694	28604	cebpe_cebpa_enhancer	0	A_epm	1.88485	0.56677	2.46127	3.43871
chr10	86133286	86133786	REGION3871	0	+	1810014B01Rik	14651	14561	cebpe_cebpa_enhancer	0	A_epm	1.41364	1.19258	4.49016	6.58387
chr8	108630066	108630566	REGION33091	0	+	1810019D21Rik	28837	30467	cebpe_cebpa_enhancer	0	F_rest	7.64412	2.04273	17.0626	23.5678
chr15	88905309	88905809	REGION13175	0	-	1810021B22Rik	651	13838	cebpe_cebpa_promoter	0	C_gran	1.67542	1.10992	3.22626	5.28387
chr15	88899698	88900198	REGION13172	0	-	1810021B22Rik	6243	19430	cebpe_enhancer	6.97854	C_gran	0.99478	0.10627	3.05996	4.4871
chr15	88903579	88904079	REGION13173	0	-	1810021B22Rik	2341	15528	cebpe_cebpa_enhancer	0	C_gran	1.20421	0.10627	3.49235	5.11613
chr15	88904345	88904845	REGION13174	0	-	1810021B22Rik	1584	14771	cebpe_cebpa_enhancer	0	C_gran	11.152	3.25892	26.3423	44.2419
chr2	127033740	127034240	REGION20636	0	-	1810024B03Rik	1	1	cebpe_cebpa_promoter	0	F_rest	1.98957	0.87377	7.55012	11.9516
chr2	127008537	127009037	REGION20634	0	-	1810024B03Rik	25045	1	cebpe_enhancer	0	F_rest	0.89007	0.95642	4.85602	5.82903
chr2	127030578	127031078	REGION20635	0	-	1810024B03Rik	3083	3027	cebpe_enhancer	0	F_rest	0.57593	0.82654	2.39475	3.64839
chr7	80717317	80717817	REGION30666	0	-	1810026B05Rik	14074	13387	cebpe_cebpa_enhancer	0	NA	1.04714	0.88558	8.34837	11.5742
chr7	80702044	80702544	REGION30663	0	-	1810026B05Rik	845	1215	cebpe_cebpa_promoter	0	NA	1.51835	0.54315	5.28841	7.17097
chr7	80703600	80704100	REGION30664	0	-	1810026B05Rik	417	1	cebpe_cebpa_promoter	0	NA	2.93199	1.46415	5.82058	10.4839
chr7	80713838	80714338	REGION30665	0	-	1810026B05Rik	10682	10112	cebpe_cebpa_enhancer	0	NA	3.87442	1.73573	17.8276	21.471
chr7	80719020	80719520	REGION30667	0	-	1810026B05Rik	15872	11780	cebpe_enhancer	8.81835	NA	0.68064	0.614	1.69628	3.22903
chr7	80763252	80763752	REGION30668	0	-	1810026B05Rik	60041	55	cebpe_enhancer	0	NA	0.733	0.49592	5.38819	9.14194
chrX	12250782	12251282	REGION35632	0	-	1810030O07Rik	162	243	cebpe_cebpa_promoter	9.12597	F_rest	2.35606	1.60585	3.69191	4.40323
chr13	64350140	64350640	REGION9667	0	+	1810034E14Rik	267	25852	cebpe_cebpa_promoter	0	F_rest	6.54462	3.56592	5.42145	9.26774
chr3	122627444	122627944	REGION23133	0	+	1810037I17Rik	268	518	cebpe_cebpa_promoter	0	F_rest	0.41886	0.38965	2.16193	3.98387
chr14	122272362	122272862	REGION11871	0	-	1810041H14Rik	4761	4700	cebpa_enhancer	0	NA	4.18856	2.65673	0.76499	0.5871
chr15	84242886	84243386	REGION13118	0	-	1810041L15Rik	33791	179438	cebpe_cebpa_enhancer	0	NA	6.96348	4.42788	6.98469	13.9226
chr15	84296848	84297348	REGION13119	0	-	1810041L15Rik	19460	214168	cebpe_cebpa_enhancer	8.48447	NA	10.7855	6.3053	4.85602	9.1
chr16	93191559	93192059	REGION14723	0	-	1810053B23Rik	161541	412359	cebpa_enhancer	7.48192	NA	3.03671	1.26342	0.73173	0.41935
chr16	93142336	93142836	REGION14719	0	-	1810053B23Rik	210741	444748	cebpa_enhancer	8.15969	NA	3.61263	1.83019	0.43239	0.41935
chr16	93207878	93208378	REGION14725	0	-	1810053B23Rik	145120	395938	cebpe_cebpa_enhancer	8.98785	NA	36.807	11.2881	19.3576	33.2129
chr16	93214687	93215187	REGION14728	0	-	1810053B23Rik	138326	389144	cebpe_cebpa_enhancer	0	NA	1.41364	0.79111	3.85821	4.19355
chr16	93147710	93148210	REGION14720	0	-	1810053B23Rik	205344	450099	cebpa_enhancer	6.97854	NA	6.43991	2.70396	0.23282	0.33548
chr16	93211582	93212082	REGION14726	0	-	1810053B23Rik	141514	392332	cebpe_cebpa_enhancer	6.97854	NA	2.98435	0.74388	3.32604	4.52903
chr16	93212656	93213156	REGION14727	0	-	1810053B23Rik	140335	391153	cebpe_cebpa_enhancer	0	NA	2.51314	0.67304	9.4127	7.92581
chr16	93288271	93288771	REGION14729	0	-	1810053B23Rik	64828	315646	cebpe_cebpa_enhancer	0	NA	4.8692	1.73573	3.0267	3.64839
chr16	93189576	93190076	REGION14722	0	-	1810053B23Rik	163496	414314	cebpa_enhancer	8.24641	NA	2.82728	1.29885	1.19738	0.75484
chr16	93193462	93193962	REGION14724	0	-	1810053B23Rik	159636	410454	cebpa_enhancer	7.14307	NA	3.29849	1.77115	0.49891	0.25161
chr16	93097324	93097824	REGION14718	0	-	1810053B23Rik	255741	399723	cebpa_enhancer	9.92508	NA	8.6389	2.90469	1.09759	1.92903
chr16	93152944	93153444	REGION14721	0	-	1810053B23Rik	200046	450864	cebpa_enhancer	0	NA	6.12577	2.01911	0.76499	0.46129
chr19	3709042	3709542	REGION17630	0	+	1810055G02Rik	850	943	cebpe_cebpa_promoter	8.45308	C_gran	3.92677	1.54681	13.7698	18.5774
chr19	3701084	3701584	REGION17628	0	+	1810055G02Rik	6857	6564	cebpe_enhancer	0	C_gran	0.41886	0.28338	4.9558	7.00323
chr19	3702166	3702666	REGION17629	0	+	1810055G02Rik	5774	5481	cebpe_enhancer	0	C_gran	0.733	0.56677	4.22407	4.40323
chr19	3723133	3723633	REGION17631	0	+	1810055G02Rik	14850	3500	cebpe_cebpa_enhancer	0	C_gran	4.45034	1.49958	12.1068	20.8
chr19	3700650	3701150	REGION17627	0	+	1810055G02Rik	7315	7022	cebpe_enhancer	0	C_gran	0.62828	0.47231	5.58775	7.46452
chr19	3699374	3699874	REGION17626	0	+	1810055G02Rik	8615	8322	cebpe_cebpa_enhancer	7.9365	C_gran	10.0002	2.36154	12.4394	23.0226
chr6	35204162	35204662	REGION27984	0	+	1810058I24Rik	1555	1415	cebpe_cebpa_enhancer	0	C_gran	4.92156	1.97188	12.9716	14.8032
chr11	59715838	59716338	REGION5360	0	+	1810063I02Rik	18801	16962	cebpe_cebpa_enhancer	0	NA	14.5029	6.42338	6.0534	7.63226
chr19	4497616	4498116	REGION17692	0	-	2010003K11Rik	580	11896	cebpe_cebpa_promoter	0	NA	7.80119	2.96373	9.94487	10.7355
chr2	157910932	157911432	REGION21205	0	-	2010009K17Rik	6250	56832	cebpe_enhancer	0	NA	0.47121	0.37785	2.46127	1.8871
chr2	157902343	157902843	REGION21203	0	-	2010009K17Rik	14846	48251	cebpe_cebpa_enhancer	0	NA	3.71735	0.85015	8.11555	11.8677
chr2	157905524	157906024	REGION21204	0	-	2010009K17Rik	11673	51441	cebpe_cebpa_enhancer	0	NA	4.71213	1.97188	19.0915	24.4903
chr2	157918967	157919467	REGION21206	0	-	2010009K17Rik	1544	59528	cebpe_cebpa_enhancer	0	NA	5.02627	2.01911	4.42364	6.5
chr18	75354068	75354568	REGION17426	0	-	2010010A06Rik	102515	52896	cebpa_enhancer	0	NA	7.38234	3.8375	2.42801	2.39032
chr18	75394772	75395272	REGION17427	0	-	2010010A06Rik	61819	12200	cebpe_cebpa_enhancer	0	NA	3.82206	1.26342	7.78294	11.7839
chr18	75438119	75438619	REGION17428	0	-	2010010A06Rik	18440	13925	cebpa_enhancer	0	NA	4.81684	1.94827	0.53217	0.50323
chr3	106287526	106288026	REGION22877	0	-	2010016I18Rik	920	62599	cebpe_cebpa_promoter	8.53241	F_rest	12.0421	3.81388	7.45034	8.30323
chr3	106288936	106289436	REGION22878	0	-	2010016I18Rik	1	60943	cebpe_cebpa_promoter	0	F_rest	3.82206	1.29885	7.05121	7.0871
chr17	86648732	86649232	REGION16500	0	-	2010106C02Rik	37430	87486	cebpa_enhancer	0	NA	6.07341	1.92465	1.62976	2.05484
chr17	86844250	86844750	REGION16505	0	-	2010106C02Rik	157869	224866	cebpe_cebpa_enhancer	0	NA	4.45034	1.66488	3.29278	4.31936
chr17	86777880	86778380	REGION16504	0	-	2010106C02Rik	91494	216622	cebpe_cebpa_enhancer	0	NA	2.77492	2.00731	2.49453	4.02581
chr17	86642562	86643062	REGION16499	0	-	2010106C02Rik	43615	81329	cebpa_enhancer	0	NA	2.87963	1.39331	0.46565	0.62903
chr17	86689676	86690176	REGION16501	0	-	2010106C02Rik	3230	128358	cebpa_enhancer	0	NA	8.53419	4.02642	1.2639	0.83871
chr17	86692472	86692972	REGION16502	0	-	2010106C02Rik	6084	131212	cebpe_cebpa_enhancer	0	NA	7.12055	3.29434	5.38819	6.33226
chr17	86705421	86705921	REGION16503	0	-	2010106C02Rik	19053	144181	cebpe_cebpa_enhancer	0	NA	3.29849	1.14535	2.19519	3.64839
chr17	86852194	86852694	REGION16506	0	-	2010106C02Rik	165783	216894	cebpe_cebpa_enhancer	7.85207	NA	7.95826	2.90469	7.88272	11.5323
chr17	86883286	86883786	REGION16507	0	-	2010106C02Rik	196915	185840	cebpe_cebpa_enhancer	0	NA	9.0054	2.95192	2.8604	4.19355
chr12	113196664	113197164	REGION8357	0	-	2010107E04Rik	8119	8014	cebpa_enhancer	0	F_rest	15.6547	5.27803	0.69847	1.09032
chr5	93635548	93636048	REGION26519	0	+	2010109A12Rik	119	1	cebpe_cebpa_promoter	0	F_rest	1.83249	0.81473	5.75405	9.81291
chr15	74740394	74740894	REGION12754	0	-	2010109I03Rik	28413	9362	cebpa_enhancer	0	E_mono	3.87442	1.61765	1.99563	2.09677
chr13	63044722	63045222	REGION9636	0	+	2010111I01Rik	21177	20971	cebpe_cebpa_enhancer	0	F_rest	6.91112	1.9955	12.1733	16.271
chr13	63214123	63214623	REGION9646	0	+	2010111I01Rik	126792	147956	cebpa_enhancer	6.82235	F_rest	4.71213	1.42873	2.12867	1.97097
chr13	63078526	63079026	REGION9643	0	+	2010111I01Rik	12405	12411	cebpa_enhancer	7.12842	F_rest	4.18856	2.18442	0.73173	1.71936
chr13	63072164	63072664	REGION9642	0	+	2010111I01Rik	6066	6072	cebpe_cebpa_enhancer	7.14307	F_rest	2.09428	1.29885	7.91598	11.1129
chr13	63351896	63352396	REGION9648	0	+	2010111I01Rik	10716	21858	cebpa_enhancer	8.47873	F_rest	3.97913	1.58223	1.66302	1.67742
chr13	63210020	63210520	REGION9645	0	+	2010111I01Rik	130934	143893	cebpa_enhancer	0	F_rest	7.38234	2.00731	1.33042	0.79677
chr13	63064700	63065200	REGION9640	0	+	2010111I01Rik	1190	984	cebpa_enhancer	6.83546	F_rest	6.3352	1.87742	2.16193	2.64194
chr13	63057164	63057664	REGION9638	0	+	2010111I01Rik	8675	8469	cebpe_cebpa_enhancer	0	F_rest	6.38755	1.15715	8.88054	10.4
chr13	63333806	63334306	REGION9647	0	+	2010111I01Rik	7192	39954	cebpa_enhancer	0	F_rest	2.77492	1.40511	0.63195	0.29355
chr13	63052898	63053398	REGION9637	0	+	2010111I01Rik	12930	12724	cebpe_cebpa_enhancer	0	F_rest	7.53941	2.763	25.8766	39.8807
chr13	63175198	63175698	REGION9644	0	+	2010111I01Rik	109086	109092	cebpe_cebpa_enhancer	0	F_rest	14.1364	2.69215	3.12648	5.66129
chr13	63065981	63066481	REGION9641	0	+	2010111I01Rik	1	1	cebpa_promoter	8.61685	F_rest	4.29327	1.54681	5.35493	7.46452
chr13	63058072	63058572	REGION9639	0	+	2010111I01Rik	7772	7566	cebpe_cebpa_enhancer	0	F_rest	6.3352	2.39696	4.4569	5.74516
chrX	7011334	7011834	REGION35539	0	-	2010204K13Rik	11367	57961	cebpa_enhancer	8.45308	F_rest	3.7697	2.83384	0.83151	1.17419
chrX	6999884	7000384	REGION35538	0	-	2010204K13Rik	1	46525	cebpe_cebpa_promoter	0	F_rest	2.77492	0.95642	1.79606	2.93548
chr1	37720426	37720926	REGION231	0	-	2010300C02Rik	55852	122367	cebpa_enhancer	8.67053	F_rest	11.2568	2.90469	1.06433	1.38387
chr1	37791696	37792196	REGION232	0	-	2010300C02Rik	15162	129456	cebpa_enhancer	0	F_rest	2.77492	1.73573	0.93129	1.25806
chr1	37808451	37808951	REGION233	0	-	2010300C02Rik	31911	112694	cebpe_cebpa_enhancer	0	F_rest	2.82728	0.56677	5.25515	5.95484
chrX	12785071	12785571	REGION35643	0	-	2010308F09Rik	27949	1	cebpe_cebpa_enhancer	0	NA	2.87963	1.35788	3.72517	7.96774
chr6	41012638	41013138	REGION28086	0	-	2210010C04Rik	27254	542101	cebpe_cebpa_enhancer	0	F_rest	4.71213	2.00731	18.8254	31.0742
chr6	40968602	40969102	REGION28084	0	-	2210010C04Rik	16507	547075	cebpe_cebpa_enhancer	0	F_rest	8.2724	3.76665	10.8429	12.6645
chr6	40977036	40977536	REGION28085	0	-	2210010C04Rik	8072	555507	cebpa_enhancer	0	F_rest	3.61263	1.60585	1.16412	0.7129
chr5	115391962	115392462	REGION26872	0	+	2210016L21Rik	1	1	cebpe_cebpa_promoter	0	F_rest	3.03671	1.08631	5.65427	8.13549
chr6	31212135	31212635	REGION27961	0	+	2210408F21Rik	41943	136254	cebpe_cebpa_enhancer	10.6368	F_rest	7.22526	3.54231	1.33042	3.64839
chr6	31189459	31189959	REGION27960	0	+	2210408F21Rik	19284	158947	cebpa_enhancer	10.4673	F_rest	1.72778	0.85015	0.39913	0.5871
chr6	31171470	31171970	REGION27959	0	+	2210408F21Rik	1252	176893	cebpa_enhancer	0	F_rest	4.39799	1.81838	1.09759	1.63548
chr18	57899783	57900283	REGION17156	0	-	2210409D07Rik	101640	137979	cebpe_cebpa_enhancer	0	NA	10.7855	4.48692	3.29278	5.36774
chr4	3578620	3579120	REGION23554	0	+	2210414B05Rik	4633	26218	cebpe_cebpa_enhancer	6.95891	F_rest	22.5135	8.72588	25.2114	36.9452
chr4	3575990	3576490	REGION23553	0	+	2210414B05Rik	7233	28818	cebpe_cebpa_enhancer	0	F_rest	2.82728	0.64942	4.42364	6.12258
chr4	3553724	3554224	REGION23552	0	+	2210414B05Rik	29551	51136	cebpe_cebpa_enhancer	0	F_rest	5.39277	2.149	5.95362	10.2742
chr11	87908890	87909390	REGION6107	0	+	2210416O15Rik	2312	43267	cebpa_enhancer	0	F_rest	5.49748	2.95192	1.29716	1.80323
chr5	149547820	149548320	REGION27644	0	+	2210417A02Rik	5270	5147	cebpa_enhancer	0	D_gran_mono	2.87963	0.75569	2.06215	2.13871
chr5	149485640	149486140	REGION27638	0	+	2210417A02Rik	67365	67242	cebpe_cebpa_enhancer	7.13968	D_gran_mono	5.34041	3.66038	10.0114	14.8032
chr5	149550613	149551113	REGION27645	0	+	2210417A02Rik	2416	2293	cebpe_cebpa_enhancer	7.48192	D_gran_mono	23.4036	5.50238	14.1024	19.8355
chr5	149490055	149490555	REGION27639	0	+	2210417A02Rik	63003	62880	cebpe_cebpa_enhancer	0	D_gran_mono	2.82728	0.79111	2.42801	3.06129
chr5	149511710	149512210	REGION27642	0	+	2210417A02Rik	41325	41202	cebpe_enhancer	0	D_gran_mono	0.83771	0.42508	2.16193	3.81613
chr5	149463132	149463632	REGION27636	0	+	2210417A02Rik	89924	60621	cebpe_enhancer	0	D_gran_mono	0.733	0.51954	4.9558	5.99678
chr5	149496538	149497038	REGION27640	0	+	2210417A02Rik	56531	56408	cebpe_enhancer	0	D_gran_mono	0.94243	0.48412	1.92911	3.56452
chr5	149539918	149540418	REGION27643	0	+	2210417A02Rik	13127	13004	cebpe_cebpa_enhancer	0	D_gran_mono	1.15185	0.51954	3.12648	3.85807
chr5	149460902	149461402	REGION27634	0	+	2210417A02Rik	92057	58295	cebpe_cebpa_enhancer	8.2819	D_gran_mono	23.0894	9.2218	14.4683	19.1645
chr5	149499980	149500480	REGION27641	0	+	2210417A02Rik	53069	52946	cebpa_enhancer	8.15969	D_gran_mono	6.59698	2.79842	0.93129	1.46774
chr5	149462621	149463121	REGION27635	0	+	2210417A02Rik	90388	60064	cebpe_cebpa_enhancer	0	D_gran_mono	2.51314	0.921	17.3287	18.3258
chr5	149551750	149552250	REGION27646	0	+	2210417A02Rik	1261	1138	cebpe_enhancer	0	D_gran_mono	0.78535	0.25977	7.38382	12.4548
chr5	149464362	149464862	REGION27637	0	+	2210417A02Rik	88647	61804	cebpe_cebpa_enhancer	0	D_gran_mono	1.41364	1.02727	12.1401	23.1484
chr6	129204194	129204694	REGION29426	0	-	2310001H17Rik	15683	73455	cebpe_cebpa_enhancer	6.93969	C_gran	2.35606	0.82654	21.586	34.0936
chr6	129204868	129205368	REGION29427	0	-	2310001H17Rik	16432	74204	cebpe_cebpa_enhancer	0	C_gran	2.04192	0.96823	4.49016	7.71613
chr6	129197032	129197532	REGION29425	0	-	2310001H17Rik	8651	66423	cebpe_cebpa_enhancer	8.95646	C_gran	3.97913	1.842	2.79388	2.89355
chr6	129186896	129187396	REGION29423	0	-	2310001H17Rik	765	56265	cebpe_cebpa_promoter	0	C_gran	5.07863	2.6095	15.9983	18.871
chr6	129185822	129186322	REGION29422	0	-	2310001H17Rik	1854	55207	cebpe_cebpa_enhancer	0	C_gran	11.5185	4.59319	16.9296	18.1581
chr6	129183818	129184318	REGION29420	0	-	2310001H17Rik	3881	53224	cebpe_cebpa_enhancer	8.13801	C_gran	10.1573	3.56592	17.9606	26.5871
chr6	129176960	129177460	REGION29418	0	-	2310001H17Rik	10749	46377	cebpe_enhancer	0	C_gran	0.10471	0.10627	2.62757	3.9
chr6	129182756	129183256	REGION29419	0	-	2310001H17Rik	4966	52186	cebpe_cebpa_enhancer	0	C_gran	3.61263	0.88558	11.4748	20.0871
chr6	129187746	129188246	REGION29424	0	-	2310001H17Rik	1	57068	cebpe_cebpa_promoter	0	C_gran	2.77492	0.89738	3.42582	7.04516
chr6	129184476	129184976	REGION29421	0	-	2310001H17Rik	3253	53913	cebpe_cebpa_enhancer	0	C_gran	4.65977	1.31065	12.639	17.1097
chr2	163297275	163297775	REGION21264	0	+	2310001K24Rik	663	697	cebpe_cebpa_promoter	8.98785	F_rest	8.16769	2.96373	2.59431	3.3129
chr7	51003106	51003606	REGION30293	0	-	2310002F09Rik	7807	72282	cebpe_cebpa_enhancer	0	F_rest	7.06819	3.32977	7.6499	11.9097
chr9	50165296	50165796	REGION34159	0	-	2310003N18Rik	124103	136872	cebpa_enhancer	8.53241	NA	4.71213	1.47596	0.3326	0.37742
chr2	154926469	154926969	REGION21121	0	-	2310005A03Rik	699	26261	cebpe_cebpa_promoter	0	NA	2.72256	1.3815	5.42145	5.32581
chr2	154927495	154927995	REGION21122	0	-	2310005A03Rik	1810	27372	cebpe_enhancer	0	NA	0.62828	0.25977	5.22189	3.98387
chr2	154932892	154933392	REGION21123	0	-	2310005A03Rik	7150	25821	cebpe_cebpa_enhancer	0	NA	35.6028	11.5597	13.8363	25.8742
chr8	27669711	27670211	REGION32233	0	-	2310008N11Rik	264854	400797	cebpa_enhancer	7.28042	NA	2.25135	0.69665	0.79825	1.63548
chr8	27740934	27741434	REGION32237	0	-	2310008N11Rik	193620	393070	cebpe_cebpa_enhancer	0	NA	4.92156	0.63761	2.42801	3.1871
chr8	27707103	27707603	REGION32236	0	-	2310008N11Rik	227387	426837	cebpa_enhancer	7.48192	NA	7.85355	3.29434	0.79825	0.5871
chr8	27703644	27704144	REGION32235	0	-	2310008N11Rik	230894	430344	cebpe_cebpa_enhancer	0	NA	2.19899	0.70846	3.42582	4.19355
chr8	27946540	27947040	REGION32246	0	-	2310008N11Rik	11814	187475	cebpe_cebpa_enhancer	0	NA	3.92677	1.14535	1.79606	2.55807
chr8	27688922	27689422	REGION32234	0	-	2310008N11Rik	245595	419960	cebpe_cebpa_enhancer	0	NA	1.20421	0.08265	4.02451	3.64839
chr8	27854852	27855352	REGION32239	0	-	2310008N11Rik	79682	279132	cebpa_enhancer	7.62003	NA	3.66499	1.79477	1.46346	1.80323
chr8	27941435	27941935	REGION32245	0	-	2310008N11Rik	6673	192544	cebpe_cebpa_enhancer	0	NA	4.34563	1.0745	5.15537	7.92581
chr8	27989894	27990394	REGION32248	0	-	2310008N11Rik	55133	144085	cebpe_cebpa_enhancer	7.50834	NA	10.7332	3.88473	5.28841	8.05161
chr8	27918827	27919327	REGION32242	0	-	2310008N11Rik	15712	215162	cebpe_enhancer	0	NA	0.99478	0.4605	3.12648	4.90645
chr8	27922304	27922804	REGION32244	0	-	2310008N11Rik	12159	211609	cebpa_enhancer	0	NA	7.53941	4.1445	1.09759	2.55807
chr8	27920614	27921114	REGION32243	0	-	2310008N11Rik	13955	213405	cebpe_cebpa_enhancer	8.67053	NA	4.34563	2.3025	2.46127	3.39677
chr8	27800342	27800842	REGION32238	0	-	2310008N11Rik	134190	333640	cebpa_enhancer	0	NA	7.85355	3.15265	0.86477	1.3
chr8	27860520	27861020	REGION32241	0	-	2310008N11Rik	74045	273495	cebpa_enhancer	0	NA	2.77492	1.39331	0.43239	0.20968
chr8	27857627	27858127	REGION32240	0	-	2310008N11Rik	76889	276339	cebpa_enhancer	0	NA	3.24613	1.27523	0.56543	0.5871
chr8	27989184	27989684	REGION32247	0	-	2310008N11Rik	54441	144813	cebpa_enhancer	0	NA	5.9687	1.32246	0.63195	0.96452
chr7	97246582	97247082	REGION30907	0	-	2310010J17Rik	31009	31716	cebpe_cebpa_enhancer	0	F_rest	1.25657	0.44869	3.59213	5.66129
chr7	97277696	97278196	REGION30908	0	-	2310010J17Rik	1	611	cebpe_cebpa_promoter	0	F_rest	0.68064	0.62581	2.99344	4.06774
chr12	81236170	81236670	REGION7744	0	-	2310015A10Rik	2492	2997	cebpa_enhancer	7.48192	C_gran	5.18334	1.08631	2.16193	2.89355
chr12	81269227	81269727	REGION7745	0	-	2310015A10Rik	35525	1	cebpe_cebpa_enhancer	0	C_gran	5.02627	3.03457	3.0267	4.36129
chr12	81228164	81228664	REGION7743	0	-	2310015A10Rik	5281	490	cebpe_cebpa_enhancer	0	C_gran	9.3719	3.04638	16.3974	23.4839
chr13	99827008	99827508	REGION10055	0	-	2310020H05Rik	30525	40439	cebpe_cebpa_enhancer	0	NA	4.29327	1.18077	4.09103	4.31936
chr13	99828621	99829121	REGION10056	0	-	2310020H05Rik	28897	41734	cebpe_cebpa_enhancer	0	NA	6.85877	2.06634	22.484	34.9323
chr13	99845408	99845908	REGION10057	0	-	2310020H05Rik	12042	24879	cebpe_cebpa_enhancer	7.11665	NA	15.4977	7.85211	21.9852	32.7936
chr13	99863305	99863805	REGION10058	0	-	2310020H05Rik	5578	7058	cebpe_cebpa_enhancer	0	NA	3.29849	1.3815	21.2202	32.9613
chr13	99870906	99871406	REGION10059	0	-	2310020H05Rik	13195	158	cebpe_cebpa_enhancer	0	NA	2.40842	1.15715	6.75187	8.3871
chr11	59021451	59021951	REGION5344	0	+	2310033P09Rik	57	1	cebpe_cebpa_promoter	0	F_rest	0.68064	0.75569	2.32823	7.88387
chr19	46425007	46425507	REGION18623	0	-	2310034G01Rik	1673	1458	cebpe_cebpa_enhancer	0	NA	7.80119	3.29434	9.87835	9.18387
chr5	100700846	100701346	REGION26583	0	+	2310034O05Rik	61260	53961	cebpe_cebpa_enhancer	0	NA	15.6024	5.33707	2.76062	4.69678
chr5	100666326	100666826	REGION26581	0	+	2310034O05Rik	26719	19420	cebpe_enhancer	0	NA	0.20943	0.16531	3.45908	3.27097
chr5	100673776	100674276	REGION26582	0	+	2310034O05Rik	34221	26922	cebpe_cebpa_enhancer	0	NA	2.82728	0.83835	3.3593	7.17097
chr5	100735544	100736044	REGION26584	0	+	2310034O05Rik	96006	88707	cebpe_cebpa_enhancer	9.92508	NA	3.35085	1.78296	1.23064	2.6
chr1	107614880	107615380	REGION1180	0	+	2310035C23Rik	54603	54737	cebpa_enhancer	0	F_rest	3.45556	1.14535	0.76499	1.8871
chr8	87550476	87550976	REGION32873	0	+	2310036O22Rik	1	1	cebpe_cebpa_promoter	0	F_rest	2.35606	0.85015	6.65209	10.3581
chr10	94823754	94824254	REGION4042	0	+	2310039L15Rik	24921	3078	cebpa_enhancer	9.269	NA	7.48705	2.34973	1.29716	0.88065
chr6	86437581	86438081	REGION28589	0	-	2310040G24Rik	242	97	cebpe_cebpa_promoter	0	NA	32.7231	13.2246	36.8526	56.6968
chr6	86443792	86444292	REGION28590	0	-	2310040G24Rik	5662	2900	cebpa_enhancer	0	NA	3.50792	2.26708	0.79825	0.41935
chr6	86451832	86452332	REGION28591	0	-	2310040G24Rik	13690	4192	cebpe_cebpa_enhancer	7.48192	NA	1.41364	0.42508	5.52123	3.9
chr6	86437127	86437627	REGION28588	0	-	2310040G24Rik	694	1	cebpe_cebpa_promoter	0	NA	1.72778	0.70846	6.18644	9.6871
chr1	179611184	179611684	REGION2150	0	-	2310043L19Rik	38277	36384	cebpe_cebpa_enhancer	0	NA	4.1362	1.83019	3.89147	4.52903
chr1	179539421	179539921	REGION2147	0	-	2310043L19Rik	33262	108087	cebpa_enhancer	0	NA	3.82206	2.04273	1.33042	0.62903
chr1	179557892	179558392	REGION2148	0	-	2310043L19Rik	14781	89606	cebpa_enhancer	8.15969	NA	11.3091	4.98284	1.4302	2.26452
chr1	179607094	179607594	REGION2149	0	-	2310043L19Rik	34182	40467	cebpa_enhancer	9.12597	NA	3.35085	1.21619	1.13085	1.3
chr1	179499670	179500170	REGION2146	0	-	2310043L19Rik	73031	147856	cebpa_enhancer	0	NA	3.14142	1.18077	0.26608	0.29355
chr15	38496572	38497072	REGION12212	0	-	2310043O21Rik	27773	47675	cebpe_cebpa_enhancer	0	NA	2.61785	1.79477	2.46127	4.90645
chr15	38496996	38497496	REGION12213	0	-	2310043O21Rik	27323	48072	cebpe_cebpa_enhancer	0	NA	4.71213	1.98369	4.35712	7.75807
chr15	38531239	38531739	REGION12214	0	-	2310043O21Rik	6570	59924	cebpe_cebpa_enhancer	0	NA	3.03671	1.10992	9.21314	15.3903
chr15	38531852	38532352	REGION12215	0	-	2310043O21Rik	7205	59334	cebpe_cebpa_enhancer	7.11665	NA	7.95826	4.81754	17.7611	23.2323
chr15	38538708	38539208	REGION12216	0	-	2310043O21Rik	14059	52476	cebpe_enhancer	6.93969	NA	0.31414	0.25977	13.67	14.3839
chr15	99835045	99835545	REGION13408	0	-	2310068J16Rik	31503	31925	cebpe_cebpa_enhancer	0	NA	3.87442	1.32246	11.8074	21.7226
chr6	82783854	82784354	REGION28506	0	-	2310069B03Rik	47612	59509	cebpe_enhancer	0	NA	0.26178	0.307	3.72517	4.40323
chr6	82785580	82786080	REGION28507	0	-	2310069B03Rik	45855	61204	cebpe_cebpa_enhancer	0	NA	6.91112	3.2235	14.5681	17.3194
chr6	82796534	82797034	REGION28508	0	-	2310069B03Rik	34891	72149	cebpe_cebpa_enhancer	0	NA	12.9845	4.79392	27.8057	42.7742
chr6	82813366	82813866	REGION28509	0	-	2310069B03Rik	18104	89024	cebpe_cebpa_enhancer	8.45308	NA	23.5606	7.91115	11.2753	17.4452
chr6	82821878	82822378	REGION28510	0	-	2310069B03Rik	9602	97547	cebpe_cebpa_enhancer	0	NA	6.59698	2.63311	7.61664	11.029
chr6	82837082	82837582	REGION28511	0	-	2310069B03Rik	5394	112778	cebpe_cebpa_enhancer	7.3341	NA	3.29849	1.28704	2.22845	2.18065
chr9	112129558	112130058	REGION35262	0	+	2310075C17Rik	76	651031	cebpa_promoter	0	F_rest	2.51314	1.16896	0.39913	0.41935
chr3	41327334	41327834	REGION22021	0	-	2400006E01Rik	4687	4559	cebpa_enhancer	6.97357	NA	6.85877	2.456	0.3326	0.41935
chr3	41318774	41319274	REGION22020	0	-	2400006E01Rik	13276	13148	cebpe_cebpa_enhancer	0	NA	3.97913	1.67669	3.52561	3.48065
chr11	97460434	97460934	REGION6272	0	+	2410003L11Rik	775	1	cebpe_cebpa_promoter	0	F_rest	4.45034	1.93646	2.19519	2.05484
chr17	56749024	56749524	REGION16054	0	-	2410015M20Rik	1	1	cebpe_cebpa_promoter	0	F_rest	4.97391	2.12538	9.31292	13.671
chr12	23431574	23432074	REGION7143	0	+	2410018L13Rik	441032	620452	cebpa_enhancer	0	F_rest	1.98957	1.31065	1.23064	1.13226
chr15	8108924	8109424	REGION11960	0	+	2410089E03Rik	9827	2664	cebpe_enhancer	0	F_rest	0.89007	0.14169	2.02889	1.71936
chr5	118826446	118826946	REGION26942	0	+	2410131K14Rik	131350	32228	cebpe_cebpa_enhancer	0	F_rest	4.34563	1.59404	6.71861	15.3903
chr5	118744836	118745336	REGION26940	0	+	2410131K14Rik	49701	16404	cebpa_enhancer	0	F_rest	6.49227	3.92015	1.82932	2.97742
chr5	118812126	118812626	REGION26941	0	+	2410131K14Rik	116933	46452	cebpe_cebpa_enhancer	0	F_rest	2.35606	1.09811	6.71861	6.12258
chr5	118827260	118827760	REGION26943	0	+	2410131K14Rik	132103	31354	cebpa_enhancer	0	F_rest	11.3091	4.07365	2.16193	3.14516
chr5	118709956	118710456	REGION26939	0	+	2410131K14Rik	14731	14890	cebpe_cebpa_enhancer	0	F_rest	2.98435	1.46415	10.7099	16.9839
chr17	37116134	37116634	REGION15713	0	-	2410137M14Rik	1664	756	cebpe_enhancer	0	NA	0.89007	0.41327	4.02451	7.33871
chr8	59977768	59978268	REGION32507	0	+	2500002B13Rik	6494	8951	cebpe_cebpa_enhancer	8.53241	F_rest	2.19899	0.40146	4.25734	4.44516
chr2	153161828	153162328	REGION21085	0	-	2500004C02Rik	9362	9360	cebpe_cebpa_enhancer	0	F_rest	7.32998	1.85381	2.62757	3.01936
chr16	21689150	21689650	REGION13833	0	-	2510009E07Rik	5219	104853	cebpa_enhancer	0	F_rest	12.5133	5.25442	0.79825	0.7129
chr6	13821269	13821769	REGION27794	0	-	2610001J05Rik	1	1	cebpe_cebpa_promoter	8.30751	F_rest	4.55506	1.47596	4.9558	8.09355
chr8	20037951	20038451	REGION32161	0	-	2610005L07Rik	17700	17727	cebpa_enhancer	0	F_rest	2.19899	0.90919	0.99781	1.71936
chr10	78560123	78560623	REGION3597	0	-	2610008E11Rik	1	1	cebpe_cebpa_promoter	7.64646	A_epm	8.48183	3.58954	5.65427	10.9452
chr7	126937643	126938143	REGION31395	0	+	2610020H08Rik	99	262	cebpe_cebpa_promoter	0	F_rest	4.1362	1.75934	4.09103	5.57742
chr11	85625904	85626404	REGION6031	0	-	2610027K06Rik	19565	243126	cebpe_cebpa_enhancer	8.16714	F_rest	19.5292	7.14365	13.2377	21.8065
chr15	96035000	96035500	REGION13243	0	-	2610037D02Rik	6658	5757	cebpe_cebpa_enhancer	0	C_gran	1.41364	0.27158	15.2998	15.6419
chr15	96027746	96028246	REGION13242	0	-	2610037D02Rik	261	1	cebpe_cebpa_promoter	0	C_gran	0.52357	0.56677	5.12211	7.12903
chr15	96036812	96037312	REGION13244	0	-	2610037D02Rik	8522	3998	cebpe_enhancer	0	C_gran	0.10471	0.307	3.99125	6.79355
chr17	95234154	95234654	REGION16581	0	-	2610044O15Rik8	124	86	cebpe_cebpa_promoter	0	NA	3.03671	0.42508	5.42145	7.96774
chr17	95264079	95264579	REGION16582	0	-	2610044O15Rik8	30059	1	cebpe_cebpa_enhancer	7.1423	NA	11.0997	2.90469	3.42582	5.36774
chr4	10845416	10845916	REGION23652	0	+	2610301B20Rik	43907	8594	cebpe_cebpa_enhancer	0	A_epm	1.20421	0.70846	3.42582	3.98387
chr4	10859907	10860407	REGION23654	0	+	2610301B20Rik	58392	1	cebpe_enhancer	0	A_epm	0.89007	0.41327	3.3593	4.69678
chr4	10847185	10847685	REGION23653	0	+	2610301B20Rik	45698	6846	cebpe_cebpa_enhancer	0	A_epm	2.14664	1.23981	5.05559	3.56452
chr6	86798316	86798816	REGION28617	0	-	2610306M01Rik	762	564	cebpe_cebpa_promoter	0	NA	3.50792	2.04273	3.55887	7.00323
chr13	28956260	28956760	REGION8916	0	-	2610307P16Rik	20692	19583	cebpa_enhancer	8.48447	F_rest	2.25135	1.28704	0.1663	0.37742
chr13	28949814	28950314	REGION8915	0	-	2610307P16Rik	27085	25976	cebpa_enhancer	0	F_rest	20.1051	4.34523	0.43239	0.5871
chr16	17125083	17125583	REGION13735	0	-	2610318N02Rik	54	63	cebpe_cebpa_promoter	0	A_epm	2.98435	2.32611	3.45908	4.86452
chr11	59015048	59015548	REGION5342	0	-	2610507I01Rik	518	528	cebpe_cebpa_promoter	0	C_gran	6.85877	3.08181	19.025	34.8065
chr11	59015602	59016102	REGION5343	0	-	2610507I01Rik	1	1	cebpe_cebpa_promoter	0	C_gran	2.04192	0.81473	5.62101	8.76452
chr5	115277406	115277906	REGION26868	0	-	2610524H06Rik	4088	968	cebpe_cebpa_enhancer	0	F_rest	9.89547	2.70396	1.56324	2.47419
chr4	118206086	118206586	REGION24727	0	+	2610528J11Rik	6357	9710	cebpe_cebpa_enhancer	0	F_rest	1.51835	0.7675	3.22626	4.86452
chr4	118190731	118191231	REGION24726	0	+	2610528J11Rik	8816	25083	cebpe_cebpa_enhancer	0	F_rest	1.98957	1.81838	4.12429	5.32581
chr18	62959636	62960136	REGION17226	0	-	2700046A07Rik	43721	50224	cebpe_cebpa_enhancer	0	F_rest	5.9687	2.27888	9.31292	13.1677
chr12	72293639	72294139	REGION7569	0	+	2700049A03Rik	55830	55391	cebpe_cebpa_enhancer	8.30801	F_rest	2.87963	0.93281	23.2823	23.8194
chr17	13820723	13821223	REGION15069	0	-	2700054A10Rik	73814	176	cebpe_cebpa_enhancer	7.96789	NA	1.93721	1.05088	3.32604	4.65484
chr18	24655060	24655560	REGION16798	0	+	2700062C07Rik	25855	25809	cebpa_enhancer	8.11346	F_rest	2.87963	1.54681	1.06433	1.59355
chr3	5347262	5347762	REGION21671	0	-	2700069I18Rik	126575	228340	cebpe_enhancer	0	NA	0.78535	0.28338	2.82714	3.69032
chr3	5349498	5349998	REGION21672	0	-	2700069I18Rik	128776	226068	cebpe_cebpa_enhancer	7.10829	NA	1.41364	0.72027	2.8604	5.53548
chr17	95149138	95149638	REGION16580	0	+	2700099C18Rik	1	1	cebpe_cebpa_promoter	0	NA	2.51314	1.54681	13.6368	26.671
chr11	64018532	64019032	REGION5454	0	+	2810001G20Rik	125649	125595	cebpa_enhancer	6.97854	F_rest	7.17291	1.77115	1.06433	0.88065
chr11	64067318	64067818	REGION5456	0	+	2810001G20Rik	174377	174323	cebpa_enhancer	7.12842	F_rest	10.3143	1.75934	0.63195	1.8871
chr11	63957602	63958102	REGION5453	0	+	2810001G20Rik	64785	64731	cebpa_enhancer	10.0946	F_rest	2.19899	1.0745	0.39913	0.83871
chr11	63893106	63893606	REGION5451	0	+	2810001G20Rik	203	149	cebpe_cebpa_promoter	0	F_rest	0.26178	0.53135	2.8604	4.23548
chr11	63899474	63899974	REGION5452	0	+	2810001G20Rik	6451	6397	cebpe_enhancer	0	F_rest	0.3665	0.01181	6.45252	10.6097
chr11	64022908	64023408	REGION5455	0	+	2810001G20Rik	130085	130031	cebpa_enhancer	8.15969	F_rest	2.93199	1.54681	0.39913	0.08387
chr8	127361818	127362318	REGION33524	0	-	2810004N23Rik	24764	24649	cebpe_cebpa_enhancer	0	F_rest	7.12055	2.58588	12.5392	15.8097
chr8	127353856	127354356	REGION33523	0	-	2810004N23Rik	32639	32524	cebpe_cebpa_enhancer	0	F_rest	8.01062	2.53865	21.2202	30.8645
chr8	125572316	125572816	REGION33476	0	+	2810013P06Rik	5962	5759	cebpa_enhancer	8.95646	NA	7.27762	3.12904	0.56543	0.75484
chr8	125567705	125568205	REGION33475	0	+	2810013P06Rik	1383	1180	cebpe_cebpa_enhancer	6.82235	NA	4.08385	2.3025	5.12211	9.30968
chr1	159229051	159229551	REGION1812	0	+	2810025M15Rik	113077	113302	cebpa_enhancer	6.79466	F_rest	8.22005	2.92831	1.03107	1.25806
chr12	112797874	112798374	REGION8350	0	-	2810029C07Rik	14288	3774	cebpe_cebpa_enhancer	0	F_rest	1.0995	0.43688	3.69191	7.59032
chr12	112799080	112799580	REGION8351	0	-	2810029C07Rik	12871	4770	cebpe_cebpa_enhancer	0	F_rest	61.1006	10.1428	33.0276	66.8452
chr3	88489427	88489927	REGION22469	0	+	2810403A07Rik	1	1	cebpe_cebpa_promoter	0	F_rest	1.15185	0.74388	6.81839	10.6097
chr3	88489102	88489602	REGION22468	0	+	2810403A07Rik	283	249	cebpe_cebpa_promoter	6.82856	F_rest	3.45556	1.26342	7.68316	13.629
chrX	106029652	106030152	REGION36019	0	+	2810403D21Rik	1	260529	cebpe_cebpa_promoter	0	F_rest	0.78535	0.51954	2.59431	5.28387
chr11	69714510	69715010	REGION5556	0	-	2810408A11Rik	10	1	cebpe_cebpa_promoter	7.33884	F_rest	15.7594	6.70676	16.2644	25.5387
chr1	64726696	64727196	REGION633	0	-	2810408I11Rik	10137	9988	cebpe_enhancer	0	F_rest	0.52357	0.31881	2.99344	3.06129
chr1	64734602	64735102	REGION635	0	-	2810408I11Rik	2202	2053	cebpe_cebpa_enhancer	0	F_rest	2.04192	0.4605	8.14881	11.029
chr1	64730926	64731426	REGION634	0	-	2810408I11Rik	5974	5825	cebpe_cebpa_enhancer	0	F_rest	2.72256	1.10992	1.99563	2.93548
chr1	64707152	64707652	REGION632	0	-	2810408I11Rik	29699	29550	cebpe_enhancer	0	F_rest	0.41886	0.48412	4.25734	7.96774
chr11	120070514	120071014	REGION6927	0	-	2810410L24Rik	19301	18817	cebpe_cebpa_enhancer	0	F_rest	2.30371	0.59038	4.15755	6.33226
chr11	120042604	120043104	REGION6924	0	-	2810410L24Rik	8207	1696	cebpe_cebpa_enhancer	0	F_rest	13.8746	3.70761	12.639	19.6678
chr11	120067309	120067809	REGION6926	0	-	2810410L24Rik	16220	15736	cebpe_cebpa_enhancer	0	F_rest	2.30371	1.42873	9.2464	16.3129
chr11	120051200	120051700	REGION6925	0	-	2810410L24Rik	189	1	cebpe_cebpa_promoter	0	F_rest	2.56549	1.49958	4.65646	7.00323
chr8	73028678	73029178	REGION32635	0	-	2810428I15Rik	1616	976	cebpe_cebpa_enhancer	0	F_rest	2.04192	0.41327	3.3593	6.41613
chr13	3400416	3400916	REGION8548	0	+	2810429I04Rik	76717	23145	cebpe_cebpa_enhancer	0	F_rest	7.95826	2.56227	5.12211	8.93226
chr13	3392714	3393214	REGION8547	0	+	2810429I04Rik	84453	15477	cebpe_cebpa_enhancer	0	F_rest	4.03149	2.24346	2.62757	5.03226
chr1	163935271	163935771	REGION1871	0	+	2810442N19Rik	210	46755	cebpe_cebpa_promoter	0	F_rest	3.7697	0.96823	6.65209	9.60323
chr1	163981779	163982279	REGION1874	0	+	2810442N19Rik	46823	93368	cebpe_cebpa_enhancer	0	F_rest	1.15185	1.00365	2.49453	3.1871
chr1	163967910	163968410	REGION1873	0	+	2810442N19Rik	32961	79506	cebpa_enhancer	8.13801	F_rest	4.92156	1.97188	1.36368	1.59355
chr1	163936175	163936675	REGION1872	0	+	2810442N19Rik	1148	47693	cebpe_cebpa_enhancer	6.95891	F_rest	10.3143	4.66404	16.0981	26.5452
chr17	25707744	25708244	REGION15228	0	+	2810468N07Rik	144	7970	cebpa_promoter	8.28297	F_rest	3.7697	2.20804	0.89803	0.83871
chr6	149209359	149209859	REGION29762	0	+	2810474O19Rik	48170	46377	cebpe_cebpa_enhancer	0	F_rest	2.82728	1.00365	6.31948	8.30323
chr6	149291167	149291667	REGION29764	0	+	2810474O19Rik	33353	30679	cebpe_cebpa_enhancer	0	F_rest	9.94783	3.684	2.42801	3.81613
chr6	149257793	149258293	REGION29763	0	+	2810474O19Rik	1	1	cebpe_cebpa_promoter	0	F_rest	1.30892	0.75569	6.75187	13.0839
chr5	24606884	24607384	REGION25754	0	+	2900005J15Rik	173	75189	cebpe_cebpa_promoter	10.6368	F_rest	31.6236	14.0039	18.5261	27.8871
chr5	113580232	113580732	REGION26823	0	-	2900026A02Rik	11732	58136	cebpa_enhancer	8.30751	F_rest	8.58655	4.7703	2.12867	2.89355
chr5	113541972	113542472	REGION26822	0	-	2900026A02Rik	25302	96434	cebpa_enhancer	8.15969	F_rest	2.87963	1.25161	0.39913	0.20968
chr11	117430962	117431462	REGION6812	0	+	2900041M22Rik	41227	16836	cebpe_enhancer	0	F_rest	0.733	0.09446	2.66083	4.27742
chr1	120355872	120356372	REGION1246	0	-	2900060B14Rik	174	148	cebpe_cebpa_promoter	0	F_rest	1.20421	1.28704	4.68972	9.51936
chr1	120324888	120325388	REGION1244	0	-	2900060B14Rik	30604	30430	cebpe_cebpa_enhancer	10.7749	F_rest	9.21483	3.19988	2.82714	4.36129
chr1	120355464	120355964	REGION1245	0	-	2900060B14Rik	1	1	cebpe_cebpa_promoter	0	F_rest	2.87963	1.03908	4.98906	9.93871
chr1	120421861	120422361	REGION1247	0	-	2900060B14Rik	66117	66091	cebpe_cebpa_enhancer	0	F_rest	11.885	4.66404	8.08228	14.3839
chr2	156218479	156218979	REGION21164	0	-	2900097C17Rik	1	28078	cebpe_cebpa_promoter	0	F_rest	0.62828	0.51954	2.32823	2.55807
chr6	148893134	148893634	REGION29754	0	+	3010003L21Rik	1	911	cebpe_cebpa_promoter	0	F_rest	0.99478	0.96823	3.82495	7.59032
chr7	131782252	131782752	REGION31462	0	-	3100003L05Rik	69834	754575	cebpa_enhancer	0	NA	3.24613	2.29069	1.13085	2.18065
chr18	12309802	12310302	REGION16713	0	+	3110002H16Rik	16993	16917	cebpe_cebpa_enhancer	0	F_rest	22.3564	7.3798	23.4153	32.2903
chr18	12326902	12327402	REGION16716	0	+	3110002H16Rik	1	1	cebpe_cebpa_promoter	0	F_rest	1.98957	0.64942	4.68972	8.26129
chr18	12317086	12317586	REGION16715	0	+	3110002H16Rik	9769	9693	cebpe_cebpa_enhancer	0	F_rest	5.86398	1.92465	7.18425	10.0645
chr18	12312640	12313140	REGION16714	0	+	3110002H16Rik	14176	14100	cebpe_cebpa_enhancer	7.1423	F_rest	21.6758	8.31261	14.8674	26.5452
chr1	122059082	122059582	REGION1270	0	+	3110009E18Rik	41479	41546	cebpe_cebpa_enhancer	0	F_rest	3.7697	1.18077	3.39256	4.36129
chr1	122028876	122029376	REGION1269	0	+	3110009E18Rik	11287	11354	cebpe_enhancer	0	F_rest	0.20943	0.16531	1.56324	2.13871
chr12	111325979	111326479	REGION8292	0	-	3110009F21Rik	69959	138718	cebpa_enhancer	0	NA	3.97913	1.57042	0.36586	0.33548
chr12	111449536	111450036	REGION8295	0	-	3110009F21Rik	53380	205463	cebpe_enhancer	0	NA	0.3665	0.21254	4.05777	7.75807
chr12	111240880	111241380	REGION8290	0	-	3110009F21Rik	154980	53542	cebpa_enhancer	10.6368	NA	10.995	4.95923	1.03107	1.80323
chr12	111331092	111331592	REGION8293	0	-	3110009F21Rik	64834	143819	cebpa_enhancer	0	NA	2.87963	1.52319	0.39913	0.37742
chr12	111441500	111442000	REGION8294	0	-	3110009F21Rik	45376	213529	cebpe_cebpa_enhancer	8.6275	NA	2.61785	1.81838	1.82932	2.43226
chr12	111450793	111451293	REGION8296	0	-	3110009F21Rik	54625	204193	cebpe_enhancer	0	NA	0.41886	0.24796	3.72517	4.4871
chr12	111297514	111298014	REGION8291	0	-	3110009F21Rik	98412	110240	cebpa_enhancer	0	NA	5.39277	1.54681	1.29716	1.3
chr12	111452996	111453496	REGION8297	0	-	3110009F21Rik	56788	201950	cebpe_cebpa_enhancer	0	NA	1.15185	0.50773	9.94487	15.4323
chr6	119798139	119798639	REGION29155	0	+	3110021A11Rik	56	1	cebpe_cebpa_promoter	8.14485	F_rest	17.8537	5.66769	17.6613	28.7258
chr9	41288099	41288599	REGION33984	0	+	3110039I08Rik	5294	285251	cebpa_enhancer	6.97854	NA	3.03671	1.18077	0.73173	0.25161
chr9	41145370	41145870	REGION33983	0	+	3110039I08Rik	38784	427857	cebpe_cebpa_enhancer	0	NA	1.15185	0.28338	11.7409	21.471
chr4	35172236	35172736	REGION23782	0	-	3110043O21Rik	478	749	cebpe_cebpa_promoter	0	F_rest	7.64412	2.71577	9.14662	18.5774
chr1	171899310	171899810	REGION1975	0	+	3110045C21Rik	1	1	cebpe_cebpa_promoter	0	F_rest	13.1416	8.00561	26.3423	39.5871
chr1	171920696	171921196	REGION1976	0	+	3110045C21Rik	21278	21105	cebpe_enhancer	6.79717	F_rest	0.733	0.307	6.25296	6.91936
chr12	72116522	72117022	REGION7565	0	-	3110056K07Rik	1	1	cebpe_cebpa_promoter	0	F_rest	3.87442	2.08996	7.28403	11.6581
chr6	34825100	34825600	REGION27978	0	-	3110062M04Rik	2594	2422	cebpe_cebpa_enhancer	0	C_gran	1.51835	0.90919	2.69409	4.78065
chr6	34826786	34827286	REGION27979	0	-	3110062M04Rik	884	712	cebpe_cebpa_promoter	0	C_gran	1.0995	0.36604	5.78732	7.92581
chr1	89364860	89365360	REGION938	0	+	3110079O15Rik	1638	141278	cebpe_cebpa_enhancer	0	NA	3.08906	2.26708	2.76062	5.24194
chr5	139925017	139925517	REGION27452	0	-	3110082I17Rik	11081	10920	cebpe_cebpa_enhancer	0	A_epm	15.393	5.72673	8.71423	8.72258
chr12	89705227	89705727	REGION8015	0	-	3200001D21Rik	89600	106274	cebpa_enhancer	0	NA	5.54984	2.34973	0.66521	1.04839
chr12	89675393	89675893	REGION8014	0	-	3200001D21Rik	59772	76446	cebpa_enhancer	0	NA	3.08906	1.13354	0.59869	1.00645
chr2	150188401	150188901	REGION21012	0	-	3300002I08Rik	1	1	cebpa_promoter	0	F_rest	4.97391	1.60585	0.69847	0.88065
chr7	3414968	3415468	REGION29776	0	-	3300002P13Rik	8901	122126	cebpa_enhancer	0	NA	3.4032	1.72392	0.83151	0.7129
chr7	3413828	3414328	REGION29775	0	-	3300002P13Rik	10053	123278	cebpa_enhancer	0	NA	2.40842	0.49592	0.86477	0.92258
chr17	5687660	5688160	REGION14896	0	+	3300005D01Rik	110660	160843	cebpa_enhancer	6.93969	NA	3.03671	0.83835	0.23282	0.54516
chr17	5688168	5688668	REGION14897	0	+	3300005D01Rik	110104	160287	cebpa_enhancer	8.98785	NA	15.7071	5.60865	0.89803	1.04839
chr17	5690844	5691344	REGION14898	0	+	3300005D01Rik	107376	157559	cebpa_enhancer	0	NA	10.0525	3.55411	1.29716	2.05484
chr17	5730516	5731016	REGION14899	0	+	3300005D01Rik	67774	117957	cebpe_cebpa_enhancer	0	NA	6.02105	3.684	8.54793	12.4129
chr17	5785216	5785716	REGION14900	0	+	3300005D01Rik	13068	63251	cebpe_cebpa_enhancer	8.53241	NA	8.6389	2.51504	6.71861	9.89678
chr17	5801904	5802404	REGION14901	0	+	3300005D01Rik	2569	46587	cebpa_enhancer	0	NA	4.8692	1.45235	2.36149	1.67742
chr14	33508936	33509436	REGION10776	0	-	3425401B19Rik	10494	182052	cebpe_cebpa_enhancer	0	NA	2.14664	0.56677	6.11992	6.20645
chr14	33510940	33511440	REGION10777	0	-	3425401B19Rik	12616	184174	cebpe_cebpa_enhancer	7.99019	NA	1.41364	0.7675	3.42582	3.48065
chr14	33538053	33538553	REGION10778	0	-	3425401B19Rik	39728	211286	cebpe_enhancer	0	NA	0.62828	0.28338	4.05777	4.99032
chr14	33545556	33546056	REGION10779	0	-	3425401B19Rik	47263	218821	cebpa_enhancer	0	NA	2.51314	1.16896	1.39694	1.97097
chrX	131613887	131614387	REGION36060	0	-	3632454L22Rik	19140	70068	cebpa_enhancer	0	C_gran	3.24613	0.93281	1.4302	2.51613
chrX	131610384	131610884	REGION36059	0	-	3632454L22Rik	15641	66569	cebpe_cebpa_enhancer	0	C_gran	8.84833	4.02642	4.2906	3.98387
chrX	131625535	131626035	REGION36061	0	-	3632454L22Rik	30805	81733	cebpe_cebpa_enhancer	0	C_gran	5.2357	1.93646	6.71861	13.5452
chr14	13116488	13116988	REGION10460	0	+	3830406C13Rik	1	1	cebpe_cebpa_promoter	0	A_epm	5.39277	2.21984	4.52342	10.4419
chr13	107817237	107817737	REGION10183	0	+	3830408C21Rik	4692	3304	cebpe_enhancer	0	F_rest	0.94243	0.54315	3.3593	3.69032
chr13	107849480	107849980	REGION10184	0	+	3830408C21Rik	36863	24347	cebpe_cebpa_enhancer	0	F_rest	28.5869	11.9139	13.0714	25.1194
chr1	121430904	121431404	REGION1260	0	-	3830432H09Rik	1472	8073	cebpe_cebpa_enhancer	0	NA	6.3352	1.41692	9.74531	20.2548
chr1	121445222	121445722	REGION1261	0	-	3830432H09Rik	12645	22422	cebpe_cebpa_enhancer	0	NA	1.25657	0.41327	1.39694	3.48065
chr8	10953617	10954117	REGION32011	0	-	3930402G23Rik	25310	54815	cebpe_enhancer	0	NA	0.31414	0.21254	2.16193	2.85161
chr19	29042523	29043023	REGION18203	0	-	4430402I18Rik	3913	21712	cebpa_enhancer	8.95646	F_rest	3.7697	2.59769	1.72954	1.84516
chr2	92822986	92823486	REGION20241	0	+	4631405J19Rik	46157	9159	cebpa_enhancer	8.07691	F_rest	5.6022	1.19258	0.89803	0.25161
chr2	92816681	92817181	REGION20240	0	+	4631405J19Rik	52478	2870	cebpa_enhancer	10.6368	F_rest	3.14142	1.77115	2.02889	5.53548
chr3	89576376	89576876	REGION22509	0	-	4632404H12Rik	548	15942	cebpe_cebpa_promoter	0	F_rest	2.30371	1.20438	4.92254	4.69678
chr3	19794618	19795118	REGION21779	0	+	4632415L05Rik	1	69	cebpe_cebpa_promoter	0	F_rest	1.20421	0.81473	3.65865	7.38065
chr7	99889491	99889991	REGION30924	0	-	4632427E13Rik	57	1	cebpe_cebpa_promoter	8.02157	C_gran	14.817	7.76946	19.8897	41.1806
chr7	99888908	99889408	REGION30923	0	-	4632427E13Rik	649	455	cebpe_cebpa_promoter	6.96667	C_gran	2.04192	0.49592	7.08447	11.7839
chr16	30016049	30016549	REGION14007	0	+	4632428C04Rik	7450	7501	cebpe_cebpa_enhancer	0	F_rest	5.6022	2.04273	3.39256	3.14516
chr7	26180058	26180558	REGION30032	0	+	4732471J01Rik	473	878	cebpe_cebpa_promoter	0	F_rest	0.47121	0.64942	3.3593	3.27097
chr11	113108648	113109148	REGION6654	0	-	4732490B19Rik	37662	45420	cebpe_enhancer	0	F_rest	0.52357	0.1535	6.386	8.3871
chr11	113157377	113157877	REGION6655	0	-	4732490B19Rik	86546	94304	cebpe_cebpa_enhancer	0	F_rest	4.1362	2.03092	4.85602	6.45807
chr11	113101584	113102084	REGION6653	0	-	4732490B19Rik	30746	38504	cebpa_enhancer	10.6368	F_rest	4.34563	1.60585	1.5965	2.72581
chr17	12540350	12540850	REGION15039	0	+	4732491K20Rik	28784	28768	cebpa_enhancer	0	F_rest	3.08906	1.67669	1.06433	1.09032
chr14	31229034	31229534	REGION10690	0	+	4831407H17Rik	41759	13408	cebpe_cebpa_enhancer	7.3341	NA	7.48705	2.98734	7.18425	12.371
chr14	31237723	31238223	REGION10691	0	+	4831407H17Rik	33044	4693	cebpe_cebpa_enhancer	0	NA	1.78014	0.98004	7.38382	7.12903
chr14	31245580	31246080	REGION10692	0	+	4831407H17Rik	25262	2632	cebpe_cebpa_enhancer	0	NA	1.25657	0.1535	4.2906	6.75161
chr14	31248457	31248957	REGION10693	0	+	4831407H17Rik	22329	5453	cebpe_cebpa_enhancer	7.62003	NA	19.7386	9.00926	26.9742	42.3548
chr14	31267757	31268257	REGION10694	0	+	4831407H17Rik	3086	24636	cebpa_enhancer	7.26665	NA	5.70691	2.66854	2.29497	2.43226
chr14	31268926	31269426	REGION10695	0	+	4831407H17Rik	1912	23462	cebpe_enhancer	0	NA	0.733	0.31881	2.56105	3.77419
chr14	31270906	31271406	REGION10696	0	+	4831407H17Rik	1	21480	cebpe_cebpa_promoter	0	NA	2.67021	1.36969	4.32386	9.1
chr5	25005277	25005777	REGION25761	0	+	4831440E17Rik	1	26439	cebpe_cebpa_promoter	0	F_rest	3.56028	1.57042	10.477	20.171
chr8	10910436	10910936	REGION32009	0	+	4833411C07Rik	10653	97982	cebpe_cebpa_enhancer	0	NA	2.04192	1.21619	3.32604	3.60645
chr8	10910908	10911408	REGION32010	0	+	4833411C07Rik	11104	97490	cebpe_cebpa_enhancer	0	NA	7.27762	1.91284	8.31511	13.7129
chr8	10899572	10900072	REGION32008	0	+	4833411C07Rik	1	108808	cebpe_cebpa_promoter	10.7749	NA	34.6603	11.6069	9.87835	18.4516
chr7	74943298	74943798	REGION30592	0	-	4833412C05Rik	4631	152853	cebpe_cebpa_enhancer	0	F_rest	5.49748	2.03092	14.0026	15.6839
chr7	74948292	74948792	REGION30593	0	-	4833412C05Rik	39	157929	cebpe_cebpa_promoter	0	F_rest	0.78535	0.86196	4.58994	6.62581
chr7	74999029	74999529	REGION30594	0	-	4833412C05Rik	50763	208653	cebpe_enhancer	0	F_rest	0.83771	0.21254	3.85821	4.94839
chr16	11637810	11638310	REGION13655	0	+	4833415N18Rik	141584	270960	cebpe_cebpa_enhancer	0	NA	2.82728	0.96823	2.82714	4.15161
chr16	11665926	11666426	REGION13656	0	+	4833415N18Rik	113459	242835	cebpa_enhancer	8.16714	NA	16.283	4.07365	0.93129	1.25806
chr16	11604138	11604638	REGION13654	0	+	4833415N18Rik	175317	244067	cebpe_enhancer	0	NA	0.57593	0.41327	2.39475	2.80968
chr16	11758029	11758529	REGION13657	0	+	4833415N18Rik	21378	150754	cebpa_enhancer	7.29804	NA	10.4714	3.81388	1.46346	1.3
chr11	95730777	95731277	REGION6216	0	+	4833417C18Rik	10707	9755	cebpe_enhancer	6.83546	F_rest	0.99478	0.54315	5.55449	7.75807
chr11	95712166	95712666	REGION6214	0	+	4833417C18Rik	7565	7652	cebpa_enhancer	0	F_rest	3.19378	2.06634	1.36368	2.13871
chr11	95720341	95720841	REGION6215	0	+	4833417C18Rik	347	60	cebpe_cebpa_promoter	7.00496	F_rest	8.37712	4.20354	18.7589	31.5774
chr17	87674536	87675036	REGION16525	0	-	4833418N02Rik	7154	7024	cebpe_cebpa_enhancer	0	F_rest	3.56028	0.55496	5.28841	4.44516
chr18	4354452	4354952	REGION16607	0	+	4833419F23Rik	1010	20673	cebpe_cebpa_enhancer	0	NA	2.35606	0.81473	6.02014	7.0871
chr13	120242316	120242816	REGION10428	0	+	4833420G17Rik	8897	8695	cebpe_cebpa_enhancer	8.81835	F_rest	3.35085	2.00731	3.75843	4.15161
chr13	120251280	120251780	REGION10429	0	+	4833420G17Rik	1	1	cebpe_cebpa_promoter	0	F_rest	2.82728	2.50323	11.874	21.3871
chr17	35927862	35928362	REGION15675	0	+	4833427F10Rik	18611	30333	cebpe_cebpa_enhancer	8.15969	F_rest	9.63369	3.45965	4.52342	6.45807
chr17	35913732	35914232	REGION15674	0	+	4833427F10Rik	4323	44306	cebpe_cebpa_enhancer	7.29804	F_rest	23.4559	7.59234	9.37944	15.5161
chr17	35899474	35899974	REGION15673	0	+	4833427F10Rik	9582	58742	cebpa_enhancer	0	F_rest	2.40842	1.27523	1.86258	2.93548
chr9	45355160	45355660	REGION34087	0	-	4833428L15Rik	115889	79006	cebpe_cebpa_enhancer	0	NA	2.14664	1.13354	5.42145	6.5
chr9	45248054	45248554	REGION34086	0	-	4833428L15Rik	8870	7264	cebpe_cebpa_enhancer	9.92508	NA	4.60742	2.27888	8.54793	10.6516
chr13	54669484	54669984	REGION9488	0	-	4833439L19Rik	2898	18	cebpe_cebpa_enhancer	6.93969	F_rest	2.14664	0.49592	2.49453	1.50968
chr6	50546502	50547002	REGION28203	0	-	4921507P07Rik	90	29850	cebpe_cebpa_promoter	0	F_rest	1.98957	1.23981	4.2906	7.17097
chr6	50548440	50548940	REGION28204	0	-	4921507P07Rik	1987	31747	cebpa_enhancer	0	F_rest	3.19378	2.03092	1.72954	2.0129
chr6	50537338	50537838	REGION28202	0	-	4921507P07Rik	8865	20623	cebpe_cebpa_enhancer	8.67053	F_rest	9.42426	3.50688	2.82714	2.80968
chr13	114171915	114172415	REGION10330	0	-	4921509O07Rik	120789	235546	cebpa_enhancer	0	NA	2.40842	1.535	0.49891	0.46129
chr13	114208311	114208811	REGION10331	0	-	4921509O07Rik	84332	199089	cebpe_cebpa_enhancer	7.12842	NA	9.63369	4.86477	11.5414	17.9903
chr13	114223666	114224166	REGION10332	0	-	4921509O07Rik	68992	183749	cebpe_cebpa_enhancer	6.85145	NA	11.9898	5.92746	15.4994	17.4032
chr13	114225304	114225804	REGION10333	0	-	4921509O07Rik	67372	182129	cebpe_cebpa_enhancer	0	NA	8.2724	3.70761	12.6722	14.3419
chr13	114275668	114276168	REGION10334	0	-	4921509O07Rik	16979	131736	cebpe_cebpa_enhancer	0	NA	8.32476	3.42423	28.4377	36.7774
chr13	114276500	114277000	REGION10335	0	-	4921509O07Rik	16188	130945	cebpe_cebpa_enhancer	0	NA	3.56028	1.26342	8.74749	15.3484
chr13	114280706	114281206	REGION10336	0	-	4921509O07Rik	11992	126749	cebpe_cebpa_enhancer	8.95646	NA	5.18334	2.00731	6.11992	7.8
chr13	114290718	114291218	REGION10337	0	-	4921509O07Rik	1912	116669	cebpe_cebpa_enhancer	0	NA	2.67021	1.01546	7.25077	8.63871
chr13	114298336	114298836	REGION10338	0	-	4921509O07Rik	5333	109022	cebpe_cebpa_enhancer	0	NA	1.62307	0.56677	6.02014	5.66129
chr13	114299481	114299981	REGION10339	0	-	4921509O07Rik	6578	107978	cebpa_enhancer	0	NA	2.87963	1.32246	1.03107	0.79677
chr13	114322552	114323052	REGION10340	0	-	4921509O07Rik	29655	84912	cebpe_enhancer	0	NA	0.52357	0.27158	2.36149	2.0129
chr13	114324852	114325352	REGION10341	0	-	4921509O07Rik	31916	82575	cebpe_cebpa_enhancer	0	NA	5.54984	2.39696	21.4197	25.329
chr13	114332596	114333096	REGION10342	0	-	4921509O07Rik	39678	74848	cebpe_cebpa_enhancer	7.1097	NA	3.35085	1.26342	10.7431	12.7484
chr13	114343813	114344313	REGION10343	0	-	4921509O07Rik	50910	63646	cebpa_enhancer	0	NA	7.74883	1.54681	0.86477	1.3
chr13	114346680	114347180	REGION10344	0	-	4921509O07Rik	53781	60783	cebpe_cebpa_enhancer	0	NA	3.24613	1.19258	7.74968	11.3645
chr3	79031576	79032076	REGION22322	0	+	4921511C10Rik	14826	59077	cebpe_cebpa_enhancer	7.13739	NA	15.2882	6.42338	24.7458	42.3968
chr3	79032554	79033054	REGION22323	0	+	4921511C10Rik	15865	58162	cebpe_cebpa_enhancer	0	NA	4.24092	1.19258	9.47922	14.2581
chr3	79033353	79033853	REGION22324	0	+	4921511C10Rik	16474	57172	cebpe_cebpa_enhancer	0	NA	2.67021	1.01546	12.1068	18.7871
chr3	79037540	79038040	REGION22325	0	+	4921511C10Rik	20744	53068	cebpa_enhancer	6.96788	NA	5.6022	2.70396	2.02889	2.68387
chr3	79041789	79042289	REGION22326	0	+	4921511C10Rik	25134	48960	cebpe_cebpa_enhancer	0	NA	3.82206	0.72027	6.25296	10.4419
chr5	6919444	6919944	REGION25611	0	+	4921511H03Rik	384384	1135912	cebpa_enhancer	0	NA	0.78535	0.69665	0.89803	1.63548
chr12	12522684	12523184	REGION7093	0	-	4921511I17Rik	123576	237038	cebpa_enhancer	7.64646	NA	2.19899	0.34242	1.19738	1.50968
chr12	12425868	12426368	REGION7089	0	-	4921511I17Rik	26742	140204	cebpa_enhancer	8.02157	NA	4.18856	1.05088	0.76499	1.34194
chr12	12503549	12504049	REGION7092	0	-	4921511I17Rik	104317	217779	cebpa_enhancer	8.10601	NA	5.91634	1.88923	0.66521	0.46129
chr12	12443172	12443672	REGION7090	0	-	4921511I17Rik	44007	157469	cebpa_enhancer	9.12597	NA	8.11533	3.60134	0.89803	0.83871
chr12	12527102	12527602	REGION7094	0	-	4921511I17Rik	127884	241346	cebpe_cebpa_enhancer	7.48192	NA	8.42948	3.96738	10.0114	13.9645
chr12	12484474	12484974	REGION7091	0	-	4921511I17Rik	85354	198816	cebpe_cebpa_enhancer	0	NA	2.35606	0.55496	3.55887	3.81613
chr10	120212318	120212818	REGION4362	0	+	4921513I03Rik	9582	114127	cebpe_cebpa_enhancer	0	C_gran	1.57071	0.38965	18.7921	26.8806
chr10	120245204	120245704	REGION4364	0	+	4921513I03Rik	42556	147101	cebpe_enhancer	0	C_gran	0.89007	0.27158	2.09541	3.27097
chr10	120229368	120229868	REGION4363	0	+	4921513I03Rik	26758	131303	cebpe_cebpa_enhancer	0	C_gran	2.09428	1.40511	5.8871	5.03226
chr10	120072988	120073488	REGION4357	0	+	4921513I03Rik	129437	20980	cebpa_enhancer	8.6275	C_gran	10.0002	2.63311	1.29716	1.8871
chr10	120138816	120139316	REGION4361	0	+	4921513I03Rik	63623	40727	cebpe_cebpa_enhancer	0	C_gran	1.15185	0.36604	1.52998	3.39677
chr10	120123066	120123566	REGION4360	0	+	4921513I03Rik	79283	24888	cebpa_enhancer	0	C_gran	7.85355	2.40877	0.63195	0.62903
chr10	120111293	120111793	REGION4358	0	+	4921513I03Rik	91106	13164	cebpe_cebpa_enhancer	7.19598	C_gran	7.59176	3.80207	18.5261	29.8161
chr10	120114452	120114952	REGION4359	0	+	4921513I03Rik	87963	16340	cebpe_cebpa_enhancer	0	C_gran	2.51314	0.57858	3.75843	4.52903
chr8	87978536	87979036	REGION32880	0	-	4921524J17Rik	21954	14187	cebpa_enhancer	0	F_rest	3.19378	1.26342	0.79825	1.00645
chr18	6647687	6648187	REGION16651	0	+	4921524L21Rik	44172	117043	cebpa_enhancer	9.12597	NA	5.54984	2.18442	0.43239	0.46129
chr13	52223846	52224346	REGION9426	0	+	4921525O09Rik	31863	60763	cebpa_enhancer	0	NA	4.97391	1.9955	1.99563	2.68387
chr13	52378712	52379212	REGION9431	0	+	4921525O09Rik	186725	93650	cebpa_enhancer	0	NA	9.31954	3.50688	0.69847	1.50968
chr13	52283880	52284380	REGION9429	0	+	4921525O09Rik	91876	709	cebpa_enhancer	0	NA	11.3091	2.31431	1.86258	1.17419
chr13	52371016	52371516	REGION9430	0	+	4921525O09Rik	179067	85992	cebpe_enhancer	0	NA	0.62828	0.614	2.02889	3.60645
chr13	52275324	52275824	REGION9427	0	+	4921525O09Rik	83366	9311	cebpa_enhancer	8.98785	NA	4.8692	1.54681	1.66302	1.71936
chr13	52111791	52112291	REGION9422	0	+	4921525O09Rik	79987	40686	cebpe_cebpa_enhancer	0	NA	1.72778	1.03908	1.99563	2.18065
chr13	52117807	52118307	REGION9423	0	+	4921525O09Rik	73972	46703	cebpa_enhancer	0	NA	3.03671	1.08631	0.83151	0.83871
chr13	52278807	52279307	REGION9428	0	+	4921525O09Rik	86840	5818	cebpe_cebpa_enhancer	8.70192	NA	22.6706	10.8749	3.32604	3.48065
chr13	52126790	52127290	REGION9424	0	+	4921525O09Rik	64938	55636	cebpe_cebpa_enhancer	0	NA	5.02627	1.94827	8.14881	11.9097
chr13	52136686	52137186	REGION9425	0	+	4921525O09Rik	55052	65542	cebpa_enhancer	0	NA	3.97913	1.0745	3.09322	3.77419
chr6	53958671	53959171	REGION28287	0	+	4921529L05Rik	30113	41734	cebpa_enhancer	0	NA	6.75405	3.19988	0.73173	0.83871
chr6	53941940	53942440	REGION28284	0	+	4921529L05Rik	13376	24997	cebpa_enhancer	7.50834	NA	4.71213	2.51504	0.36586	0.67097
chr6	53945503	53946003	REGION28285	0	+	4921529L05Rik	16880	28501	cebpa_enhancer	6.82977	NA	32.9849	17.3101	1.66302	1.46774
chr6	53946479	53946979	REGION28286	0	+	4921529L05Rik	17825	29446	cebpa_enhancer	7.48192	NA	15.0788	4.88838	1.96237	2.51613
chr18	83817580	83818080	REGION17572	0	-	4921531P14Rik	322435	673340	cebpe_cebpa_enhancer	0	NA	11.4138	3.51869	3.05996	5.2
chr18	83685086	83685586	REGION17571	0	-	4921531P14Rik	189953	540858	cebpa_enhancer	0	NA	2.30371	0.51954	0.69847	0.5871
chr11	3794992	3795492	REGION4602	0	-	4921536K21Rik	1	132	cebpe_cebpa_promoter	0	F_rest	8.90069	2.9165	3.62539	6.16452
chr6	129276470	129276970	REGION29431	0	-	4922502D21Rik	4991	145904	cebpe_cebpa_enhancer	0	F_rest	2.25135	0.82654	2.62757	2.64194
chr6	129287730	129288230	REGION29433	0	-	4922502D21Rik	6030	157101	cebpe_cebpa_enhancer	0	F_rest	7.95826	2.50323	11.242	15.6839
chr6	129286997	129287497	REGION29432	0	-	4922502D21Rik	5347	156418	cebpa_enhancer	0	F_rest	2.30371	1.13354	1.09759	1.38387
chr6	129267438	129267938	REGION29430	0	-	4922502D21Rik	14008	136855	cebpe_enhancer	0	F_rest	0.99478	0.28338	2.19519	2.34839
chr13	102308396	102308896	REGION10097	0	-	4922502H24Rik	141031	229262	cebpe_cebpa_enhancer	0	NA	2.61785	1.10992	5.8871	7.6742
chr13	102309816	102310316	REGION10098	0	-	4922502H24Rik	142432	227823	cebpe_enhancer	0	NA	0.57593	0.29519	1.89584	2.68387
chr13	102310212	102310712	REGION10099	0	-	4922502H24Rik	142821	227418	cebpe_cebpa_enhancer	0	NA	1.72778	0.60219	4.6232	6.87742
chr13	31255440	31255940	REGION8959	0	-	4930401O12Rik	77169	189515	cebpa_enhancer	0	NA	3.19378	1.78296	0.3326	0.33548
chr13	31438909	31439409	REGION8963	0	-	4930401O12Rik	106069	333928	cebpa_enhancer	0	NA	10.3143	3.28254	0.83151	1.34194
chr13	31382419	31382919	REGION8961	0	-	4930401O12Rik	49465	316343	cebpa_enhancer	7.14307	NA	21.9899	6.55326	1.99563	2.34839
chr13	31384735	31385235	REGION8962	0	-	4930401O12Rik	51937	318815	cebpa_enhancer	0	NA	3.92677	1.9955	1.03107	1.3
chr13	31332342	31332842	REGION8960	0	-	4930401O12Rik	260	266412	cebpa_promoter	10.6368	NA	3.03671	0.99185	1.03107	1.71936
chr16	52643140	52643640	REGION14389	0	-	4930404A05Rik	172373	1910208	cebpe_enhancer	0	NA	0.20943	0.22435	0.99781	2.47419
chr16	53244493	53244993	REGION14391	0	-	4930404A05Rik	428794	2511563	cebpa_enhancer	10.1334	NA	3.19378	0.99185	0.96455	1.63548
chr16	52867882	52868382	REGION14390	0	-	4930404A05Rik	52167	2134936	cebpe_cebpa_enhancer	8.78864	NA	8.79597	2.19623	4.9558	8.05161
chr14	23196358	23196858	REGION10591	0	-	4930405A10Rik	165325	528317	cebpe_cebpa_enhancer	0	NA	3.03671	0.68485	10.0447	15.9774
chr14	23406389	23406889	REGION10592	0	-	4930405A10Rik	44508	738325	cebpe_cebpa_enhancer	7.11665	NA	5.91634	3.77846	1.66302	2.26452
chr14	23506720	23507220	REGION10593	0	-	4930405A10Rik	144854	838671	cebpe_enhancer	0	NA	0.57593	0.10627	1.62976	5.15807
chr14	23561445	23561945	REGION10594	0	-	4930405A10Rik	199595	893412	cebpe_cebpa_enhancer	0	NA	3.56028	1.21619	1.46346	2.51613
chr14	23634910	23635410	REGION10595	0	-	4930405A10Rik	272976	966793	cebpe_cebpa_enhancer	0	NA	1.466	0.17712	8.84727	14.0903
chr2	156546398	156546898	REGION21166	0	-	4930405A21Rik	1	1	cebpe_cebpa_promoter	0	F_rest	1.41364	0.01181	2.99344	5.28387
chr17	63705491	63705991	REGION16110	0	-	4930405O22Rik	43330	143695	cebpa_enhancer	6.95171	F_rest	4.24092	0.4605	1.2639	1.04839
chr3	100244525	100245025	REGION22738	0	+	4930406D18Rik	14317	47924	cebpe_cebpa_enhancer	0	NA	8.06298	3.02277	11.6411	19.3323
chr3	100235614	100236114	REGION22737	0	+	4930406D18Rik	5424	56852	cebpe_cebpa_enhancer	8.13801	NA	7.22526	3.42423	2.76062	4.36129
chr2	117784520	117785020	REGION20434	0	+	4930412B13Rik	136918	221156	cebpe_cebpa_enhancer	0	C_gran	8.11533	4.06184	8.08228	11.3645
chr2	117731169	117731669	REGION20428	0	+	4930412B13Rik	83672	274611	cebpe_cebpa_enhancer	0	C_gran	1.0995	0.22435	2.19519	2.34839
chr2	117777058	117777558	REGION20433	0	+	4930412B13Rik	129518	228679	cebpe_cebpa_enhancer	0	C_gran	1.25657	0.85015	2.69409	4.4871
chr2	117791462	117791962	REGION20436	0	+	4930412B13Rik	143889	214243	cebpe_cebpa_enhancer	6.95891	C_gran	17.8537	6.57688	28.4377	46.5484
chr2	117751120	117751620	REGION20430	0	+	4930412B13Rik	103503	254539	cebpe_cebpa_enhancer	7.64646	C_gran	33.1943	10.7332	52.7843	100.226
chr2	117770000	117770500	REGION20432	0	+	4930412B13Rik	122392	235670	cebpe_enhancer	0	C_gran	0.10471	0.1535	5.92036	8.34516
chr2	117787350	117787850	REGION20435	0	+	4930412B13Rik	139619	218196	cebpe_cebpa_enhancer	0	C_gran	1.36128	0.40146	3.95799	7.33871
chr2	117708562	117709062	REGION20427	0	+	4930412B13Rik	61058	297212	cebpa_enhancer	0	C_gran	3.82206	1.86561	0.93129	0.7129
chr2	117739636	117740136	REGION20429	0	+	4930412B13Rik	92117	266122	cebpe_cebpa_enhancer	0	C_gran	3.66499	1.64127	5.8871	10.4419
chr2	117664087	117664587	REGION20426	0	+	4930412B13Rik	16557	341660	cebpa_enhancer	0	C_gran	10.1573	3.35338	1.96237	3.10323
chr2	117756642	117757142	REGION20431	0	+	4930412B13Rik	108866	248859	cebpe_cebpa_enhancer	0	C_gran	1.51835	0.73208	36.9191	55.6065
chr4	9690422	9690922	REGION23648	0	+	4930412C18Rik	6845	6796	cebpe_cebpa_enhancer	0	F_rest	1.30892	0.87377	9.37944	12.5387
chr4	9688928	9689428	REGION23647	0	+	4930412C18Rik	8464	8415	cebpe_cebpa_enhancer	0	F_rest	2.04192	0.72027	6.91817	11.5323
chr7	129966874	129967374	REGION31452	0	-	4930413G21Rik	146749	47	cebpa_enhancer	8.2819	NA	4.18856	1.91284	0.69847	0.54516
chr19	45033362	45033862	REGION18584	0	-	4930414N06Rik	25328	27676	cebpa_enhancer	9.96393	NA	2.77492	0.86196	0.79825	1.59355
chr11	11401109	11401609	REGION4729	0	+	4930415F15Rik	11942	38813	cebpe_cebpa_enhancer	7.62003	F_rest	3.66499	1.36969	4.7895	4.69678
chr15	98401458	98401958	REGION13343	0	+	4930415O20Rik	173	2187	cebpe_cebpa_promoter	0	F_rest	5.13099	1.49958	6.0534	8.55484
chr6	125221443	125221943	REGION29315	0	+	4930417O13Rik	6012	40017	cebpe_cebpa_enhancer	8.02903	NA	20.9951	8.08826	19.3243	26.7968
chr5	68353125	68353625	REGION26274	0	-	4930425K10Rik	18935	114124	cebpa_enhancer	8.70192	NA	10.6285	4.39246	1.16412	1.3
chr6	135717520	135718020	REGION29528	0	+	4930425L21Rik	108700	53018	cebpe_cebpa_enhancer	0	NA	6.17812	2.27888	7.91598	10.8194
chr2	18977022	18977522	REGION19123	0	+	4930426L09Rik	57207	315807	cebpe_cebpa_enhancer	0	F_rest	5.54984	3.70761	10.8429	16.1032
chr2	18921463	18921963	REGION19122	0	+	4930426L09Rik	1689	327440	cebpe_enhancer	0	F_rest	0.52357	0.33062	1.89584	3.14516
chr12	114406335	114406835	REGION8389	0	+	4930427A07Rik	11815	11646	cebpe_cebpa_enhancer	0	F_rest	5.44513	1.98369	6.31948	8.3871
chr16	69784869	69785369	REGION14471	0	-	4930428D20Rik	15404	529455	cebpa_enhancer	0	NA	4.97391	1.45235	1.79606	1.97097
chr9	115241404	115241904	REGION35313	0	+	4930428G15Rik	3512	21584	cebpe_cebpa_enhancer	7.48192	NA	6.07341	2.24346	7.11773	9.81291
chr9	115235632	115236132	REGION35311	0	+	4930428G15Rik	9268	15795	cebpe_cebpa_enhancer	0	NA	7.17291	3.82569	9.37944	10.6097
chr9	115239918	115240418	REGION35312	0	+	4930428G15Rik	4993	20091	cebpe_cebpa_enhancer	0	NA	3.87442	3.23531	12.4727	20.2968
chr5	108107318	108107818	REGION26729	0	-	4930428O21Rik	24778	80377	cebpe_cebpa_enhancer	0	NA	1.72778	0.55496	10.3107	10.2323
chr5	108134720	108135220	REGION26731	0	-	4930428O21Rik	2322	107783	cebpe_cebpa_enhancer	0	NA	9.52897	3.75484	15.3663	15.3064
chr5	108127906	108128406	REGION26730	0	-	4930428O21Rik	4142	100917	cebpe_cebpa_enhancer	6.79717	NA	8.6389	3.10542	16.6302	21.6806
chr17	79841790	79842290	REGION16345	0	-	4930429F11Rik	34979	100152	cebpa_enhancer	0	NA	6.96348	2.20804	2.96018	3.39677
chr17	79846417	79846917	REGION16346	0	-	4930429F11Rik	30451	104877	cebpe_cebpa_enhancer	7.62003	NA	7.17291	1.77115	6.85165	8.21936
chr17	79884508	79885008	REGION16347	0	-	4930429F11Rik	7391	129870	cebpe_cebpa_enhancer	0	NA	5.6022	2.17261	5.08885	9.35161
chr9	79664212	79664712	REGION34782	0	+	4930429F24Rik	22851	22737	cebpe_cebpa_enhancer	0	F_rest	15.0788	5.3843	11.1755	19.2065
chr9	79660078	79660578	REGION34780	0	+	4930429F24Rik	18774	18660	cebpe_cebpa_enhancer	0	F_rest	10.1049	5.2308	16.7633	22.6452
chr9	79663245	79663745	REGION34781	0	+	4930429F24Rik	21945	21831	cebpe_cebpa_enhancer	0	F_rest	5.81163	2.04273	8.28185	11.7
chr15	30540330	30540830	REGION12083	0	+	4930430F21Rik	428124	733866	cebpe_cebpa_enhancer	0	NA	2.04192	0.73208	7.3173	14.5097
chr9	57232382	57232882	REGION34286	0	+	4930430J02Rik	6070	43021	cebpe_cebpa_enhancer	0	NA	15.1312	5.59684	13.1379	17.2355
chr9	57187586	57188086	REGION34285	0	+	4930430J02Rik	50924	57928	cebpe_cebpa_enhancer	0	NA	6.70169	2.04273	15.6657	21.8484
chr9	57232884	57233384	REGION34287	0	+	4930430J02Rik	5656	42607	cebpe_enhancer	0	NA	0.3665	0.20073	1.79606	2.51613
chr5	45424310	45424810	REGION26036	0	+	4930431F12Rik	66973	417021	cebpe_cebpa_enhancer	8.44562	NA	10.262	4.6168	12.8053	16.5645
chr5	45564657	45565157	REGION26037	0	+	4930431F12Rik	207379	276734	cebpe_cebpa_enhancer	8.70192	NA	9.89547	4.28619	2.32823	2.55807
chr14	104373122	104373622	REGION11735	0	-	4930432J09Rik	52910	323730	cebpe_cebpa_enhancer	8.15969	NA	9.05776	4.09727	2.29497	3.10323
chr14	104404315	104404815	REGION11736	0	-	4930432J09Rik	21705	354910	cebpa_enhancer	0	NA	3.71735	1.51138	0.26608	0.67097
chr14	104480318	104480818	REGION11737	0	-	4930432J09Rik	54126	386479	cebpa_enhancer	7.3341	NA	1.57071	1.48777	0.26608	0.37742
chr14	104550516	104551016	REGION11738	0	-	4930432J09Rik	124313	316272	cebpe_cebpa_enhancer	10.0946	NA	5.2357	2.21984	1.2639	4.23548
chr8	86681480	86681980	REGION32836	0	+	4930432K21Rik	9608	9466	cebpe_cebpa_enhancer	0	F_rest	2.14664	1.228	11.8074	16.0613
chr3	121396194	121396694	REGION23104	0	+	4930432M17Rik	22653	42828	cebpe_cebpa_enhancer	0	NA	7.43469	2.19623	19.3576	26.0839
chr3	121383076	121383576	REGION23101	0	+	4930432M17Rik	9517	55929	cebpe_cebpa_enhancer	8.31497	NA	7.32998	2.83384	17.8276	25.7903
chr3	121385248	121385748	REGION23102	0	+	4930432M17Rik	11689	53756	cebpe_cebpa_enhancer	7.14307	NA	7.85355	3.87292	6.75187	8.93226
chr3	121392564	121393064	REGION23103	0	+	4930432M17Rik	19011	46447	cebpe_cebpa_enhancer	6.79717	NA	10.419	3.88473	12.3396	17.529
chr3	18541618	18542118	REGION21769	0	-	4930433B08Rik	161277	53287	cebpa_enhancer	0	NA	3.4032	1.44054	0.3326	0.41935
chr1	96429266	96429766	REGION1120	0	+	4930440C22Rik	264386	707410	cebpa_enhancer	0	NA	5.13099	1.90104	1.13085	1.84516
chr7	78675768	78676268	REGION30643	0	+	4930441H08Rik	378486	174378	cebpe_cebpa_enhancer	0	NA	1.30892	0.4605	2.52779	2.72581
chr7	78583761	78584261	REGION30639	0	+	4930441H08Rik	470480	266372	cebpe_cebpa_enhancer	9.269	NA	1.78014	0.67304	1.49672	2.76774
chr7	78608379	78608879	REGION30640	0	+	4930441H08Rik	445765	241657	cebpe_cebpa_enhancer	6.96667	NA	5.81163	2.36154	10.6433	19.7935
chr7	78612160	78612660	REGION30641	0	+	4930441H08Rik	442070	237962	cebpe_cebpa_enhancer	9.12597	NA	4.65977	2.38515	4.52342	8.9742
chr7	78645542	78646042	REGION30642	0	+	4930441H08Rik	408666	204558	cebpe_enhancer	0	NA	0.99478	0.33062	2.49453	3.27097
chr7	78994016	78994516	REGION30645	0	+	4930441H08Rik	60197	111397	cebpe_enhancer	0	NA	0.52357	0.63761	5.22189	4.82258
chr7	79022090	79022590	REGION30646	0	+	4930441H08Rik	32163	83363	cebpa_enhancer	6.77703	NA	1.72778	1.10992	1.29716	1.42581
chr7	78976969	78977469	REGION30644	0	+	4930441H08Rik	77233	126420	cebpe_cebpa_enhancer	0	NA	7.48705	2.99915	15.2333	25.2032
chr10	18544907	18545407	REGION2728	0	-	4930444F02Rik	6449	19640	cebpe_cebpa_enhancer	0	NA	2.72256	0.67304	6.31948	6.20645
chr10	18555693	18556193	REGION2729	0	-	4930444F02Rik	4101	8879	cebpe_cebpa_enhancer	0	NA	1.36128	0.93281	2.76062	4.19355
chr10	21794323	21794823	REGION2876	0	-	4930444G20Rik	6578	15660	cebpa_enhancer	8.95646	F_rest	6.12577	1.81838	1.36368	2.26452
chr10	21778438	21778938	REGION2874	0	-	4930444G20Rik	8892	1	cebpe_cebpa_enhancer	0	F_rest	3.82206	1.54681	6.41926	10.1484
chr10	21789893	21790393	REGION2875	0	-	4930444G20Rik	2091	11173	cebpe_cebpa_enhancer	8.13801	F_rest	9.94783	3.86111	9.87835	15.2226
chr18	82981690	82982190	REGION17552	0	+	4930445N18Rik	43222	1	cebpe_cebpa_enhancer	0	NA	1.93721	0.96823	3.72517	5.40968
chr18	83036160	83036660	REGION17563	0	+	4930445N18Rik	10985	44597	cebpe_cebpa_enhancer	7.3341	NA	2.40842	1.31065	3.95799	5.82903
chr18	83036719	83037219	REGION17564	0	+	4930445N18Rik	11572	45184	cebpe_cebpa_enhancer	0	NA	1.0995	0.53135	3.0267	5.15807
chr18	83030638	83031138	REGION17561	0	+	4930445N18Rik	5493	39105	cebpe_cebpa_enhancer	0	NA	9.7384	4.605	4.88928	6.75161
chr18	83028233	83028733	REGION17560	0	+	4930445N18Rik	3077	36689	cebpe_cebpa_enhancer	0	NA	3.7697	1.67669	14.9672	20.171
chr18	82983207	82983707	REGION17553	0	+	4930445N18Rik	41645	1122	cebpe_cebpa_enhancer	0	NA	1.36128	0.21254	5.22189	8.63871
chr18	82990272	82990772	REGION17554	0	+	4930445N18Rik	34671	859	cebpe_cebpa_enhancer	6.83546	NA	5.65456	1.64127	2.79388	4.27742
chr18	82990826	82991326	REGION17555	0	+	4930445N18Rik	34091	279	cebpe_cebpa_enhancer	0	NA	1.72778	0.33062	2.22845	3.39677
chr18	82991584	82992084	REGION17556	0	+	4930445N18Rik	33319	24	cebpe_cebpa_enhancer	0	NA	1.20421	0.33062	6.08666	8.09355
chr18	83032328	83032828	REGION17562	0	+	4930445N18Rik	7173	40785	cebpe_cebpa_enhancer	0	NA	7.38234	4.84115	8.71423	9.51936
chr18	83025739	83026239	REGION17559	0	+	4930445N18Rik	564	34176	cebpe_cebpa_promoter	0	NA	9.63369	3.09361	29.9011	51.1194
chr18	83016296	83016796	REGION17558	0	+	4930445N18Rik	8628	24758	cebpe_cebpa_enhancer	0	NA	4.92156	1.60585	19.6902	30.6968
chr18	83045586	83046086	REGION17565	0	+	4930445N18Rik	20436	54048	cebpe_cebpa_enhancer	0	NA	2.35606	0.70846	3.72517	4.23548
chr18	82999501	83000001	REGION17557	0	+	4930445N18Rik	25450	7989	cebpe_cebpa_enhancer	8.67053	NA	4.29327	2.33792	2.79388	4.27742
chr15	37348493	37348993	REGION12179	0	+	4930447A16Rik	6480	61049	cebpe_cebpa_enhancer	0	NA	7.01584	1.59404	3.25952	4.15161
chr15	37356896	37357396	REGION12180	0	+	4930447A16Rik	1717	52610	cebpa_enhancer	7.47696	NA	7.22526	2.47961	1.2639	1.34194
chr12	73955636	73956136	REGION7596	0	-	4930447C04Rik	62770	9340	cebpa_enhancer	0	F_rest	2.04192	1.90104	1.09759	1.92903
chr9	108022922	108023422	REGION35143	0	+	4930447F24Rik	12780	15891	cebpa_enhancer	0	NA	4.18856	1.83019	0.93129	1.42581
chr14	48421000	48421500	REGION10913	0	+	4930447J18Rik	97148	54785	cebpa_enhancer	0	NA	3.14142	1.41692	0.66521	0.62903
chr14	48445230	48445730	REGION10914	0	+	4930447J18Rik	72912	30549	cebpa_enhancer	0	NA	2.82728	1.06269	2.16193	2.47419
chr14	48447245	48447745	REGION10915	0	+	4930447J18Rik	70915	28552	cebpe_cebpa_enhancer	6.85145	NA	8.84833	3.48327	6.81839	7.96774
chr14	48482668	48483168	REGION10916	0	+	4930447J18Rik	35505	6430	cebpe_cebpa_enhancer	0	NA	29.8435	12.5043	2.19519	2.93548
chr14	48556230	48556730	REGION10917	0	+	4930447J18Rik	37840	80003	cebpa_enhancer	0	NA	3.29849	1.83019	0.13304	0.46129
chr13	34201386	34201886	REGION8995	0	-	4930447K03Rik	3310	1	cebpe_cebpa_enhancer	8.15969	NA	2.87963	0.49592	28.87	44.9968
chr2	19273322	19273822	REGION19128	0	+	4930447M23Rik	7366	19362	cebpe_cebpa_enhancer	8.53241	F_rest	18.0632	8.19453	14.2687	20.7581
chr2	19221849	19222349	REGION19126	0	+	4930447M23Rik	43695	70951	cebpe_cebpa_enhancer	0	F_rest	1.0995	0.95642	3.25952	5.15807
chr2	19265463	19265963	REGION19127	0	+	4930447M23Rik	10	27266	cebpa_promoter	0	F_rest	5.6022	2.36154	3.82495	4.31936
chr16	4979800	4980300	REGION13578	0	+	4930451G09Rik	15524	15704	cebpe_cebpa_enhancer	6.79466	F_rest	2.19899	0.7675	9.21314	11.8677
chr16	4969474	4969974	REGION13577	0	+	4930451G09Rik	5189	5369	cebpe_cebpa_enhancer	0	F_rest	9.3719	2.94011	35.3558	54.4742
chr16	4964247	4964747	REGION13576	0	+	4930451G09Rik	1	148	cebpe_cebpa_promoter	0	F_rest	0.57593	0.77931	3.95799	7.38065
chr17	9934104	9934604	REGION15021	0	-	4930452A19Rik	34294	71651	cebpa_enhancer	0	NA	1.83249	1.03908	1.79606	0.46129
chr17	9966560	9967060	REGION15022	0	-	4930452A19Rik	1798	104065	cebpe_cebpa_enhancer	0	NA	6.59698	3.87292	6.88491	7.92581
chr14	9453062	9453562	REGION10451	0	-	4930452B06Rik	45322	45069	cebpe_cebpa_enhancer	0	F_rest	1.20421	0.31881	3.79169	11.7419
chr1	156147004	156147504	REGION1741	0	-	4930452N14Rik	43043	199428	cebpe_enhancer	6.97018	NA	0.57593	0.63761	5.58775	10.5677
chr1	156135246	156135746	REGION1740	0	-	4930452N14Rik	31302	187687	cebpe_enhancer	0	NA	0.3665	0.28338	6.15318	10.9871
chr1	156103896	156104396	REGION1739	0	-	4930452N14Rik	1	156325	cebpe_cebpa_promoter	0	NA	5.2357	3.02277	12.007	16.1032
chr8	9416180	9416680	REGION31989	0	+	4930453L07Rik	271604	559565	cebpe_cebpa_enhancer	0	NA	1.15185	0.63761	3.05996	6.24839
chr8	9423112	9423612	REGION31990	0	+	4930453L07Rik	278597	552694	cebpa_enhancer	0	NA	3.82206	1.44054	1.09759	0.92258
chr16	64744882	64745382	REGION14456	0	-	4930453N24Rik	25531	25406	cebpa_enhancer	0	F_rest	1.98957	1.16896	0.66521	1.13226
chr16	64770474	64770974	REGION14457	0	-	4930453N24Rik	1	1	cebpe_cebpa_promoter	0	F_rest	1.41364	0.75569	3.99125	5.9129
chr14	9578736	9579236	REGION10452	0	+	4930455B14Rik	79964	80115	cebpa_enhancer	0	NA	1.466	0.63761	0.43239	0.83871
chr18	32997052	32997552	REGION16831	0	-	4930455D15Rik	248	137	cebpe_cebpa_promoter	7.76661	F_rest	9.63369	3.14084	4.35712	6.20645
chr10	95570420	95570920	REGION4071	0	+	4930459C07Rik	118063	167375	cebpe_enhancer	0	NA	0.733	0.29519	3.49235	2.72581
chr10	95586460	95586960	REGION4072	0	+	4930459C07Rik	101996	183386	cebpe_cebpa_enhancer	0	NA	4.65977	1.08631	4.75624	5.70323
chr10	95612935	95613435	REGION4073	0	+	4930459C07Rik	75566	209907	cebpe_cebpa_enhancer	8.15969	NA	5.81163	2.77481	2.36149	2.93548
chr10	95801202	95801702	REGION4082	0	+	4930459C07Rik	112530	278018	cebpe_cebpa_enhancer	9.96393	NA	2.87963	1.228	1.52998	2.22258
chr10	95795406	95795906	REGION4081	0	+	4930459C07Rik	106701	283781	cebpe_cebpa_enhancer	0	NA	7.69648	1.93646	18.4263	31.4935
chr10	95761208	95761708	REGION4080	0	+	4930459C07Rik	72477	317954	cebpe_cebpa_enhancer	6.79466	NA	7.12055	2.39696	21.7191	32.9613
chr10	95742769	95743269	REGION4079	0	+	4930459C07Rik	54074	336428	cebpa_enhancer	0	NA	3.50792	1.13354	1.62976	2.30645
chr10	95648213	95648713	REGION4077	0	+	4930459C07Rik	40224	245121	cebpe_cebpa_enhancer	0	NA	2.40842	0.57858	5.35493	7.88387
chr10	95644069	95644569	REGION4076	0	+	4930459C07Rik	44269	240878	cebpe_cebpa_enhancer	0	NA	3.08906	0.72027	5.75405	7.29678
chr10	95635506	95636006	REGION4075	0	+	4930459C07Rik	52946	232430	cebpe_cebpa_enhancer	9.12597	NA	12.5657	3.60134	13.7033	24.2807
chr10	95692848	95693348	REGION4078	0	+	4930459C07Rik	4124	289774	cebpe_cebpa_enhancer	9.95647	NA	18.5344	10.5325	5.45471	9.35161
chr10	95625879	95626379	REGION4074	0	+	4930459C07Rik	62598	222827	cebpe_cebpa_enhancer	0	NA	2.98435	1.03908	7.11773	8.84839
chr10	83943610	83944110	REGION3791	0	+	4930463O16Rik	7077	23113	cebpa_enhancer	7.48192	C_gran	3.92677	1.96008	0.96455	1.55161
chr10	83963795	83964295	REGION3793	0	+	4930463O16Rik	12939	32757	cebpa_enhancer	8.70192	C_gran	1.93721	0.96823	1.23064	1.67742
chr10	83971346	83971846	REGION3794	0	+	4930463O16Rik	20340	25057	cebpe_cebpa_enhancer	0	C_gran	11.4138	2.34973	58.0395	98.5065
chr10	83953728	83954228	REGION3792	0	+	4930463O16Rik	2815	33205	cebpe_enhancer	9.12597	C_gran	0.89007	0.23615	2.69409	3.14516
chr18	77976364	77976864	REGION17457	0	+	4930465K10Rik	23529	4934	cebpe_cebpa_enhancer	7.00496	F_rest	2.09428	0.67304	8.58119	12.2452
chr1	163081193	163081693	REGION1848	0	-	4930469G21Rik	7902	19698	cebpa_enhancer	0	NA	3.50792	1.41692	1.06433	0.7129
chr17	3969933	3970433	REGION14868	0	-	4930470H14Rik	112728	412678	cebpa_enhancer	0	NA	3.29849	1.03908	0.46565	0.29355
chr18	36257346	36257846	REGION16895	0	+	4930471G03Rik	8146	53816	cebpe_cebpa_enhancer	0	NA	8.95305	2.39696	5.38819	6.75161
chr18	36309090	36309590	REGION16896	0	+	4930471G03Rik	43379	2079	cebpe_cebpa_enhancer	7.62003	NA	5.75927	2.62131	10.4438	14.5097
chr18	36231338	36231838	REGION16891	0	+	4930471G03Rik	34200	79870	cebpe_cebpa_enhancer	7.11665	NA	1.93721	1.54681	8.51467	9.47742
chr18	36233540	36234040	REGION16892	0	+	4930471G03Rik	31929	77599	cebpe_cebpa_enhancer	0	NA	1.51835	0.1535	4.25734	7.12903
chr18	36249303	36249803	REGION16894	0	+	4930471G03Rik	16187	61857	cebpe_enhancer	0	NA	0.15707	0.28338	2.32823	2.72581
chr18	36230106	36230606	REGION16890	0	+	4930471G03Rik	35354	81024	cebpe_enhancer	0	NA	0.57593	0.48412	4.92254	7.42258
chr18	36221467	36221967	REGION16889	0	+	4930471G03Rik	44049	89719	cebpe_cebpa_enhancer	0	NA	3.24613	1.13354	8.08228	10.4419
chr18	36239546	36240046	REGION16893	0	+	4930471G03Rik	25934	71604	cebpe_enhancer	0	NA	0.41886	0.38965	4.12429	5.70323
chr17	14682648	14683148	REGION15076	0	-	4930474M22Rik	146837	271864	cebpe_cebpa_enhancer	0	NA	3.71735	1.91284	2.79388	3.64839
chr17	14508566	14509066	REGION15075	0	-	4930474M22Rik	27048	167914	cebpa_enhancer	10.0946	NA	3.24613	1.05088	1.46346	1.04839
chr14	37123432	37123932	REGION10807	0	+	4930474N05Rik	215360	553418	cebpe_cebpa_enhancer	0	NA	1.62307	0.48412	4.85602	8.17742
chr14	37141450	37141950	REGION10808	0	+	4930474N05Rik	233352	535375	cebpa_enhancer	8.48447	NA	4.60742	2.24346	1.52998	2.68387
chr14	37263262	37263762	REGION10809	0	+	4930474N05Rik	355219	413618	cebpe_enhancer	0	NA	0.3665	0.37785	4.4569	7.59032
chr14	37266132	37266632	REGION10810	0	+	4930474N05Rik	358097	410756	cebpe_enhancer	0	NA	0.47121	0.10627	2.52779	4.4871
chr14	37280944	37281444	REGION10811	0	+	4930474N05Rik	372899	395933	cebpe_enhancer	0	NA	0.15707	0.18892	4.49016	7.29678
chr14	37282300	37282800	REGION10812	0	+	4930474N05Rik	374205	394529	cebpe_enhancer	0	NA	0.26178	0.49592	2.09541	4.94839
chr12	100311912	100312412	REGION8070	0	-	4930474N09Rik	88763	171997	cebpe_cebpa_enhancer	0	NA	4.34563	1.18077	12.3396	21.7226
chr12	100462953	100463453	REGION8073	0	-	4930474N09Rik	62065	166993	cebpe_cebpa_enhancer	0	NA	1.83249	0.4605	5.18863	7.63226
chr12	100332212	100332712	REGION8072	0	-	4930474N09Rik	68454	192286	cebpa_enhancer	0	NA	3.35085	1.86561	0.59869	0.67097
chr12	100472518	100473018	REGION8075	0	-	4930474N09Rik	71659	157456	cebpe_cebpa_enhancer	10.6054	NA	13.5081	4.93561	1.89584	2.22258
chr12	100496444	100496944	REGION8076	0	-	4930474N09Rik	95596	133541	cebpe_cebpa_enhancer	8.24641	NA	5.49748	3.31796	2.22845	2.55807
chr12	100317974	100318474	REGION8071	0	-	4930474N09Rik	82632	177988	cebpe_cebpa_enhancer	0	NA	21.3617	4.84115	33.1274	48.4774
chr12	100463355	100463855	REGION8074	0	-	4930474N09Rik	62449	166573	cebpe_cebpa_enhancer	0	NA	2.35606	0.75569	8.38163	10.8194
chr16	78542828	78543328	REGION14531	0	+	4930478L05Rik	17354	25316	cebpe_cebpa_enhancer	0	NA	2.61785	0.99185	6.0534	6.58387
chr16	78563710	78564210	REGION14533	0	+	4930478L05Rik	3193	12599	cebpe_cebpa_enhancer	0	NA	1.72778	1.13354	3.85821	5.49355
chr16	78558053	78558553	REGION14532	0	+	4930478L05Rik	2152	18360	cebpe_cebpa_enhancer	9.12597	NA	5.07863	2.26708	5.25515	7.2129
chr16	78473570	78474070	REGION14527	0	+	4930478L05Rik	86598	15402	cebpe_cebpa_enhancer	0	NA	25.7596	6.3053	9.44596	10.8613
chr16	78490445	78490945	REGION14528	0	+	4930478L05Rik	69785	1	cebpe_cebpa_enhancer	0	NA	1.98957	1.02727	2.22845	3.64839
chr16	78491861	78492361	REGION14529	0	+	4930478L05Rik	68392	1158	cebpe_cebpa_enhancer	0	NA	2.30371	0.28338	2.42801	3.1871
chr16	78511719	78512219	REGION14530	0	+	4930478L05Rik	48464	5338	cebpe_enhancer	0	NA	0.62828	0.82654	4.72298	7.04516
chr6	146633888	146634388	REGION29729	0	+	4930479D17Rik	28334	42843	cebpa_enhancer	8.70192	F_rest	2.30371	1.842	2.39475	3.14516
chr6	146627153	146627653	REGION29728	0	+	4930479D17Rik	21548	36057	cebpe_cebpa_enhancer	0	F_rest	5.44513	1.59404	6.48578	5.53548
chrX	75645734	75646234	REGION35903	0	+	4930480E11Rik	30891	182978	cebpa_enhancer	0	NA	2.87963	1.94827	1.39694	1.46774
chrX	75651913	75652413	REGION35904	0	+	4930480E11Rik	37057	176785	cebpe_cebpa_enhancer	0	NA	7.90591	3.21169	2.22845	4.40323
chr4	19897719	19898219	REGION23726	0	-	4930480G23Rik	34820	36930	cebpe_enhancer	0	NA	0.31414	0.28338	1.79606	2.76774
chr4	19895000	19895500	REGION23725	0	-	4930480G23Rik	37529	39639	cebpe_cebpa_enhancer	8.15969	NA	2.30371	1.81838	6.55231	11.8677
chr15	81021126	81021626	REGION13022	0	+	4930483J18Rik	1	1	cebpe_cebpa_promoter	0	F_rest	0.62828	0.41327	3.92473	4.40323
chr10	126235784	126236284	REGION4471	0	-	4930484H19Rik	5120	102142	cebpe_enhancer	6.79717	NA	0.26178	0.4605	5.45471	4.44516
chr10	126264782	126265282	REGION4474	0	-	4930484H19Rik	34184	73209	cebpe_cebpa_enhancer	0	NA	3.29849	0.67304	7.05121	8.26129
chr10	126252410	126252910	REGION4473	0	-	4930484H19Rik	21793	85563	cebpe_cebpa_enhancer	9.78697	NA	5.54984	2.23165	6.2197	7.38065
chr10	126239719	126240219	REGION4472	0	-	4930484H19Rik	9120	98271	cebpa_enhancer	0	NA	2.82728	0.96823	0.46565	0.37742
chr10	85597568	85598068	REGION3856	0	+	4930486F22Rik	39073	112861	cebpe_cebpa_enhancer	0	F_rest	1.15185	0.43688	8.08228	11.5323
chr10	85601592	85602092	REGION3857	0	+	4930486F22Rik	43140	116928	cebpe_cebpa_enhancer	8.15969	F_rest	7.48705	2.456	3.12648	5.40968
chr10	85555550	85556050	REGION3855	0	+	4930486F22Rik	2704	70896	cebpe_cebpa_enhancer	8.45308	F_rest	1.36128	0.14169	2.02889	2.18065
chr10	85636421	85636921	REGION3861	0	+	4930486F22Rik	77383	151171	cebpe_cebpa_enhancer	6.79799	F_rest	1.30892	0.40146	8.94706	14.8032
chr10	85620843	85621343	REGION3858	0	+	4930486F22Rik	62379	136167	cebpe_cebpa_enhancer	0	F_rest	2.93199	0.90919	3.15974	3.43871
chr10	85525757	85526257	REGION3854	0	+	4930486F22Rik	32447	41054	cebpe_cebpa_enhancer	0	F_rest	10.3667	2.42058	3.3593	4.31936
chr10	85629650	85630150	REGION3860	0	+	4930486F22Rik	71203	144991	cebpe_cebpa_enhancer	0	F_rest	1.25657	0.53135	4.15755	5.9129
chr10	85623848	85624348	REGION3859	0	+	4930486F22Rik	65395	139183	cebpe_enhancer	0	F_rest	0.57593	0.29519	2.09541	3.69032
chr5	38793476	38793976	REGION25970	0	+	4930487D11Rik	57996	113467	cebpe_enhancer	0	NA	0.47121	0.57858	2.82714	4.78065
chr1	62798113	62798613	REGION598	0	-	4930487H11Rik	42852	8102	cebpa_enhancer	0	NA	3.66499	1.535	1.56324	1.71936
chr1	62796816	62797316	REGION597	0	-	4930487H11Rik	44132	6787	cebpa_enhancer	0	NA	2.93199	0.94461	1.2639	0.96452
chr1	186489146	186489646	REGION2333	0	+	4930488B22Rik	46692	179911	cebpe_cebpa_enhancer	0	F_rest	1.78014	1.06269	8.78075	13.4194
chr1	186469315	186469815	REGION2332	0	+	4930488B22Rik	66723	199942	cebpa_enhancer	8.53241	F_rest	2.46078	0.64942	1.99563	3.1871
chr1	186509883	186510383	REGION2337	0	+	4930488B22Rik	26046	159265	cebpe_enhancer	0	F_rest	0.733	0.24796	8.41489	12.4548
chr1	186507381	186507881	REGION2336	0	+	4930488B22Rik	28595	161814	cebpe_cebpa_enhancer	0	F_rest	1.98957	1.02727	4.65646	5.28387
chr1	186490680	186491180	REGION2334	0	+	4930488B22Rik	45306	178525	cebpe_enhancer	0	F_rest	0.68064	0.08265	3.45908	4.10968
chr1	186499374	186499874	REGION2335	0	+	4930488B22Rik	36654	169873	cebpe_cebpa_enhancer	7.798	F_rest	1.88485	1.51138	1.79606	3.39677
chr5	150664179	150664679	REGION27671	0	+	4930500F04Rik	14014	183113	cebpa_enhancer	0	NA	8.48183	2.37334	0.63195	0.83871
chr11	84642574	84643074	REGION6013	0	+	4930502E09Rik	50	9700	cebpa_promoter	0	F_rest	5.65456	1.51138	6.35274	11.6581
chr3	146321208	146321708	REGION23458	0	-	4930503B20Rik	7049	136896	cebpe_cebpa_enhancer	0	F_rest	3.24613	1.91284	5.48797	4.90645
chr3	146317838	146318338	REGION23456	0	-	4930503B20Rik	3695	133542	cebpa_enhancer	0	F_rest	4.76449	2.73938	1.5965	2.34839
chr3	146355488	146355988	REGION23460	0	-	4930503B20Rik	41340	120137	cebpe_cebpa_enhancer	0	F_rest	2.14664	1.15715	3.62539	4.31936
chr3	146320408	146320908	REGION23457	0	-	4930503B20Rik	6249	136096	cebpa_enhancer	8.98785	F_rest	14.3458	5.71492	2.02889	1.21613
chr3	146361304	146361804	REGION23461	0	-	4930503B20Rik	47152	114317	cebpe_cebpa_enhancer	7.29804	F_rest	5.07863	2.06634	2.62757	2.22258
chr3	146316529	146317029	REGION23455	0	-	4930503B20Rik	2418	132265	cebpe_cebpa_enhancer	0	F_rest	3.4032	1.01546	1.96237	2.39032
chr3	146345416	146345916	REGION23459	0	-	4930503B20Rik	31301	130244	cebpe_cebpa_enhancer	0	F_rest	4.29327	1.90104	3.49235	3.39677
chr1	195983374	195983874	REGION2461	0	-	4930503O07Rik	65234	647152	cebpe_cebpa_enhancer	0	NA	1.57071	1.41692	1.99563	1.97097
chr1	195754696	195755196	REGION2460	0	-	4930503O07Rik	293849	418413	cebpe_enhancer	0	NA	0.52357	0.54315	3.65865	2.76774
chr15	69307467	69307967	REGION12704	0	+	4930504C09Rik	206646	548893	cebpa_enhancer	0	NA	3.24613	1.58223	0.19956	0.12581
chr15	69214562	69215062	REGION12703	0	+	4930504C09Rik	113756	456003	cebpa_enhancer	0	NA	1.88485	1.74754	0.23282	0.79677
chr15	69311143	69311643	REGION12705	0	+	4930504C09Rik	210349	552596	cebpa_enhancer	9.12597	NA	2.56549	1.28704	0.1663	0.41935
chr11	30387927	30388427	REGION4915	0	-	4930505A04Rik	16266	160894	cebpa_enhancer	0	NA	3.19378	0.95642	1.09759	0.96452
chr14	115651060	115651560	REGION11772	0	-	4930505G20Rik	157342	207906	cebpa_enhancer	0	NA	18.325	4.62861	0.36586	0.41935
chr5	149647569	149648069	REGION27648	0	+	4930505K14Rik	58176	878	cebpe_cebpa_enhancer	0	NA	1.62307	0.69665	2.32823	2.51613
chr5	149642526	149643026	REGION27647	0	+	4930505K14Rik	53071	5858	cebpa_enhancer	7.50834	NA	14.8694	7.26173	2.8604	3.94194
chr9	72373752	72374252	REGION34680	0	-	4930509E16Rik	5530	5354	cebpe_cebpa_enhancer	0	F_rest	3.82206	2.25527	9.74531	12.8323
chr4	40289180	40289680	REGION23796	0	+	4930509K18Rik	29069	72444	cebpe_enhancer	0	F_rest	0.41886	0.08265	2.42801	1.76129
chr4	40311290	40311790	REGION23797	0	+	4930509K18Rik	51158	94533	cebpe_cebpa_enhancer	7.3341	F_rest	3.50792	1.535	7.71642	10.6936
chr4	40251464	40251964	REGION23794	0	+	4930509K18Rik	8393	34668	cebpe_cebpa_enhancer	0	F_rest	1.88485	0.307	4.88928	5.7871
chr4	40273952	40274452	REGION23795	0	+	4930509K18Rik	13815	57190	cebpe_cebpa_enhancer	0	F_rest	7.48705	2.21984	3.39256	3.9
chr4	40250740	40251240	REGION23793	0	+	4930509K18Rik	9006	33834	cebpe_cebpa_enhancer	0	F_rest	3.92677	1.15715	4.9558	6.45807
chr4	40248134	40248634	REGION23792	0	+	4930509K18Rik	11781	31396	cebpe_enhancer	0	F_rest	0.94243	0.66123	2.29497	3.1871
chr6	94203846	94204346	REGION28772	0	-	4930511A08Rik	16575	28179	cebpe_cebpa_enhancer	0	NA	9.42426	2.36154	3.12648	3.81613
chr6	94114971	94115471	REGION28771	0	-	4930511A08Rik	72123	117047	cebpa_enhancer	9.95647	NA	2.72256	1.09811	0.36586	1.04839
chr6	94888874	94889374	REGION28783	0	+	4930511E03Rik	4585	164757	cebpa_enhancer	6.97357	NA	4.29327	3.38881	0.19956	0.5871
chr11	11458579	11459079	REGION4730	0	-	4930512M02Rik	68918	96338	cebpe_cebpa_enhancer	0	NA	3.87442	1.31065	6.91817	8.55484
chr11	11487319	11487819	REGION4734	0	-	4930512M02Rik	40112	125012	cebpe_cebpa_enhancer	0	NA	6.85877	2.34973	12.5724	12.4548
chr11	11524258	11524758	REGION4735	0	-	4930512M02Rik	3252	162030	cebpa_enhancer	7.33884	NA	3.82206	1.47596	1.86258	2.51613
chr11	11461366	11461866	REGION4731	0	-	4930512M02Rik	66123	99118	cebpe_cebpa_enhancer	8.02157	NA	8.74362	2.95192	40.5445	63.2807
chr11	11473617	11474117	REGION4733	0	-	4930512M02Rik	53820	111316	cebpe_cebpa_enhancer	0	NA	14.5552	3.84931	31.3646	44.9129
chr11	11469352	11469852	REGION4732	0	-	4930512M02Rik	58034	106999	cebpe_cebpa_enhancer	0	NA	10.1573	5.33707	18.393	31.7871
chr5	39648903	39649403	REGION25981	0	-	4930513D17Rik	345567	573122	cebpa_enhancer	0	NA	3.71735	1.25161	0.23282	0.29355
chr4	140421950	140422450	REGION25270	0	+	4930515B02Rik	6308	51733	cebpe_cebpa_enhancer	7.9365	NA	4.76449	2.00731	4.25734	6.5
chr4	140423732	140424232	REGION25271	0	+	4930515B02Rik	4529	53518	cebpa_enhancer	7.1423	NA	6.75405	2.40877	2.46127	3.3129
chr2	17081694	17082194	REGION19089	0	-	4930515L03Rik	146498	775173	cebpe_enhancer	0	NA	0.52357	0.14169	2.29497	2.18065
chrX	43188258	43188758	REGION35738	0	-	4930515L19Rik	493469	2399040	cebpa_enhancer	0	NA	5.18334	1.90104	1.46346	1.97097
chr17	4791794	4792294	REGION14875	0	+	4930517M08Rik	156977	202199	cebpe_cebpa_enhancer	0	NA	5.81163	1.02727	13.7366	16.9839
chr17	4380916	4381416	REGION14870	0	+	4930517M08Rik	253665	613017	cebpa_enhancer	7.48192	NA	4.92156	0.80292	0.13304	0.20968
chr17	4386166	4386666	REGION14871	0	+	4930517M08Rik	248478	607830	cebpa_enhancer	8.78864	NA	2.61785	1.01546	0.39913	0.92258
chr17	4402321	4402821	REGION14872	0	+	4930517M08Rik	232323	591675	cebpe_cebpa_enhancer	0	NA	11.4138	2.57408	2.36149	2.51613
chr17	4411132	4411632	REGION14873	0	+	4930517M08Rik	223492	582844	cebpa_enhancer	8.11346	NA	4.34563	2.46781	1.03107	1.50968
chr17	4439018	4439518	REGION14874	0	+	4930517M08Rik	195619	554971	cebpa_enhancer	0	NA	2.98435	1.13354	0.43239	0.29355
chr8	58918196	58918696	REGION32498	0	-	4930518J21Rik	45189	110907	cebpa_enhancer	8.44562	NA	10.995	3.75484	0.46565	0.50323
chr13	50917260	50917760	REGION9381	0	-	4930518P08Rik	56744	142915	cebpe_enhancer	7.02157	NA	0.31414	0.48412	6.98469	10.5258
chr13	50859832	50860332	REGION9379	0	-	4930518P08Rik	455	200410	cebpe_cebpa_promoter	0	NA	0.52357	0.48412	2.22845	2.64194
chr13	50871318	50871818	REGION9380	0	-	4930518P08Rik	10828	188881	cebpe_cebpa_enhancer	7.99019	NA	1.0995	0.62581	6.15318	9.35161
chr13	50917656	50918156	REGION9382	0	-	4930518P08Rik	57155	142533	cebpe_enhancer	0	NA	0.26178	0.36604	3.32604	6.03871
chr13	50925592	50926092	REGION9383	0	-	4930518P08Rik	65132	134638	cebpe_enhancer	0	NA	0.3665	0.50773	1.52998	2.13871
chr13	30674317	30674817	REGION8944	0	+	4930519D14Rik	32218	37144	cebpa_enhancer	0	NA	5.07863	2.63311	1.03107	1.13226
chr13	30697591	30698091	REGION8945	0	+	4930519D14Rik	9001	60475	cebpa_enhancer	0	NA	3.03671	1.12173	0.36586	0.96452
chr10	28610635	28611135	REGION2929	0	-	4930519F09Rik	32309	129299	cebpa_enhancer	0	NA	4.03149	1.00365	1.99563	1.84516
chrX	100455170	100455670	REGION35976	0	-	4930519F16Rik	3356	50789	cebpa_enhancer	9.12597	NA	3.50792	1.54681	1.99563	2.47419
chr4	109262438	109262938	REGION24623	0	-	4930522H14Rik	58630	85897	cebpe_cebpa_enhancer	0	NA	14.7647	7.13184	28.604	39.9645
chr4	53231067	53231567	REGION24021	0	+	4930522O17Rik	27643	22051	cebpa_enhancer	8.44562	NA	3.66499	2.19623	1.69628	2.13871
chr4	53240547	53241047	REGION24022	0	+	4930522O17Rik	18099	31467	cebpe_cebpa_enhancer	8.48447	NA	21.414	10.9103	9.61226	13.7968
chr1	161917826	161918326	REGION1826	0	+	4930523C07Rik	56191	207062	cebpe_enhancer	0	F_rest	0.3665	0.09446	3.3593	5.40968
chr1	161742960	161743460	REGION1823	0	+	4930523C07Rik	231016	381887	cebpe_cebpa_enhancer	0	F_rest	1.51835	0.80292	8.11555	11.9936
chr1	161969943	161970443	REGION1830	0	+	4930523C07Rik	4157	155028	cebpe_enhancer	0	F_rest	0.89007	0.29519	5.95362	8.05161
chr1	161744423	161744923	REGION1824	0	+	4930523C07Rik	229746	380617	cebpe_cebpa_enhancer	0	F_rest	4.81684	1.62946	8.71423	14.5516
chr1	161919644	161920144	REGION1827	0	+	4930523C07Rik	54522	205393	cebpe_cebpa_enhancer	0	F_rest	2.30371	1.13354	20.7545	34.6387
chr1	161943166	161943666	REGION1829	0	+	4930523C07Rik	30973	181844	cebpe_cebpa_enhancer	0	F_rest	2.93199	0.614	9.14662	13.0839
chr1	161971401	161971901	REGION1831	0	+	4930523C07Rik	2674	153545	cebpe_cebpa_enhancer	6.80006	F_rest	2.35606	1.39331	9.01358	13.671
chr1	161920533	161921033	REGION1828	0	+	4930523C07Rik	53534	204405	cebpe_enhancer	0	F_rest	0.83771	0.40146	14.8009	24.8258
chr1	161894652	161895152	REGION1825	0	+	4930523C07Rik	79504	230375	cebpe_cebpa_enhancer	0	F_rest	1.98957	0.89738	2.46127	4.02581
chr11	31848214	31848714	REGION4935	0	+	4930524B15Rik	17027	77873	cebpe_cebpa_enhancer	0	NA	1.25657	0.27158	2.8604	4.73871
chr11	31864006	31864506	REGION4936	0	+	4930524B15Rik	1290	93719	cebpa_enhancer	0	NA	2.35606	1.14535	0.19956	0.08387
chr9	89721628	89722128	REGION34878	0	+	4930524O08Rik	313	121682	cebpe_cebpa_promoter	0	NA	1.25657	0.89738	5.28841	7.75807
chr13	111697686	111698186	REGION10273	0	-	4930526H09Rik	3777	512449	cebpe_cebpa_enhancer	0	NA	5.91634	2.01911	5.45471	5.82903
chr13	111733070	111733570	REGION10274	0	-	4930526H09Rik	39180	546541	cebpa_enhancer	7.43616	NA	1.72778	0.75569	0.76499	0.79677
chr13	111747897	111748397	REGION10275	0	-	4930526H09Rik	54015	531723	cebpa_enhancer	0	NA	2.56549	0.48412	2.09541	1.63548
chr13	111750365	111750865	REGION10276	0	-	4930526H09Rik	56404	529176	cebpe_cebpa_enhancer	0	NA	12.8798	5.219	6.0534	10.3581
chr14	46203284	46203784	REGION10872	0	+	4930527F14Rik	40042	32285	cebpe_cebpa_enhancer	0	NA	2.35606	0.68485	4.15755	4.57097
chr13	59851644	59852144	REGION9608	0	+	4930528D03Rik	16788	19375	cebpe_cebpa_enhancer	0	F_rest	4.65977	1.91284	12.5392	23.4
chr16	84554202	84554702	REGION14541	0	+	4930529L06Rik	125450	180819	cebpa_enhancer	10.6368	NA	9.31954	3.09361	1.13085	2.85161
chr16	84583651	84584151	REGION14542	0	+	4930529L06Rik	96011	151380	cebpe_cebpa_enhancer	0	NA	3.45556	0.64942	2.46127	2.89355
chr16	84603978	84604478	REGION14544	0	+	4930529L06Rik	75734	131103	cebpa_enhancer	7.33884	NA	4.65977	1.39331	0.3326	0.12581
chr16	84603658	84604158	REGION14543	0	+	4930529L06Rik	75997	131366	cebpa_enhancer	0	NA	9.42426	3.18807	0.23282	0.20968
chr16	84627298	84627798	REGION14545	0	+	4930529L06Rik	52397	107766	cebpa_enhancer	9.95647	NA	4.18856	1.59404	0.96455	1.42581
chr7	82053278	82053778	REGION30678	0	+	4930533N22Rik	121378	546658	cebpa_enhancer	0	NA	4.8692	2.36154	1.16412	0.96452
chr17	29058017	29058517	REGION15382	0	-	4930539E08Rik	5876	9108	cebpe_cebpa_enhancer	0	F_rest	8.6389	2.62131	12.4727	16.4387
chr3	135100994	135101494	REGION23263	0	-	4930539J05Rik	211	58	cebpe_cebpa_promoter	0	C_gran	2.98435	1.52319	12.9383	24.9935
chr3	9033768	9034268	REGION21692	0	+	4930539M17Rik	27836	1	cebpe_cebpa_enhancer	0	NA	4.34563	1.14535	8.54793	14.3419
chr3	9111900	9112400	REGION21693	0	+	4930539M17Rik	50085	29886	cebpe_enhancer	0	NA	0.52357	0.29519	2.19519	2.39032
chr3	9128358	9128858	REGION21694	0	+	4930539M17Rik	66545	46346	cebpe_cebpa_enhancer	10.0946	NA	41.1002	15.7751	10.6433	20.9677
chr3	9133928	9134428	REGION21695	0	+	4930539M17Rik	72125	51926	cebpe_cebpa_enhancer	0	NA	3.03671	1.23981	3.62539	4.73871
chr3	9148620	9149120	REGION21696	0	+	4930539M17Rik	86803	66604	cebpe_cebpa_enhancer	0	NA	6.12577	1.535	5.92036	7.0871
chr3	9152234	9152734	REGION21697	0	+	4930539M17Rik	90451	70252	cebpa_enhancer	0	NA	2.09428	0.73208	0.66521	0.92258
chr3	9154170	9154670	REGION21698	0	+	4930539M17Rik	92379	72180	cebpe_cebpa_enhancer	0	NA	1.36128	0.57858	2.19519	3.35484
chr16	38012436	38012936	REGION14215	0	+	4930542C21Rik	4629	75904	cebpe_cebpa_enhancer	7.19598	NA	2.67021	1.535	5.85384	9.81291
chr16	50588269	50588769	REGION14368	0	+	4930542D17Rik	1935	58219	cebpa_enhancer	0	NA	5.07863	2.42058	0.53217	0.29355
chr7	120211788	120212288	REGION31272	0	-	4930543E12Rik	73247	8349	cebpe_enhancer	0	NA	0.47121	0.21254	23.6482	31.0323
chr7	120228387	120228887	REGION31273	0	-	4930543E12Rik	56736	19011	cebpe_cebpa_enhancer	8.78864	NA	21.4664	10.8277	7.8162	9.14194
chr7	120247754	120248254	REGION31274	0	-	4930543E12Rik	37420	1	cebpe_cebpa_enhancer	0	NA	1.62307	0.59038	1.82932	3.60645
chr7	120261102	120261602	REGION31275	0	-	4930543E12Rik	24044	13213	cebpe_cebpa_enhancer	0	NA	8.48183	2.84565	8.31511	12.8742
chr7	120275715	120276215	REGION31276	0	-	4930543E12Rik	9197	27593	cebpe_cebpa_enhancer	0	NA	1.78014	0.88558	3.0267	5.99678
chr11	70428973	70429473	REGION5604	0	+	4930544D05Rik	85	31051	cebpe_cebpa_promoter	8.61685	NA	5.49748	1.6885	3.25952	6.03871
chr18	18043604	18044104	REGION16760	0	-	4930545E07Rik	304254	2602769	cebpa_enhancer	0	NA	4.29327	1.72392	1.33042	1.63548
chr10	67796351	67796851	REGION3475	0	-	4930545H06Rik	12594	56903	cebpe_enhancer	0	NA	0.31414	0.21254	2.52779	4.02581
chr2	134885472	134885972	REGION20868	0	-	4930545L23Rik	155543	12546	cebpe_cebpa_enhancer	0	E_mono	6.38755	1.45235	1.96237	2.26452
chr2	134901044	134901544	REGION20869	0	-	4930545L23Rik	139979	2659	cebpa_enhancer	7.62003	E_mono	1.98957	0.70846	1.33042	1.38387
chr2	135188682	135189182	REGION20871	0	-	4930545L23Rik	147421	283116	cebpa_enhancer	10.4673	E_mono	5.34041	2.58588	1.29716	1.67742
chr2	135128158	135128658	REGION20870	0	-	4930545L23Rik	86979	229776	cebpa_enhancer	0	E_mono	2.51314	0.82654	0.53217	0.75484
chr18	69005934	69006434	REGION17352	0	-	4930546C10Rik	104811	456993	cebpe_enhancer	7.47696	NA	0.78535	0.40146	11.0757	17.0258
chr9	41981795	41982295	REGION33991	0	-	4930546K05Rik	35140	5380	cebpe_enhancer	0	NA	0.31414	0.18892	3.45908	5.36774
chr9	42028148	42028648	REGION33992	0	-	4930546K05Rik	10930	23479	cebpe_cebpa_enhancer	8.70192	NA	3.14142	0.94461	3.92473	6.75161
chr2	103676118	103676618	REGION20332	0	-	4930547E08Rik	25464	3294	cebpe_enhancer	0	F_rest	0.47121	0.12988	4.65646	4.4871
chr2	103672086	103672586	REGION20330	0	-	4930547E08Rik	21430	7326	cebpe_enhancer	0	F_rest	0.94243	0.44869	3.69191	4.06774
chr2	103674198	103674698	REGION20331	0	-	4930547E08Rik	23576	5246	cebpe_cebpa_enhancer	0	F_rest	4.03149	0.90919	4.7895	5.49355
chr16	59603904	59604404	REGION14448	0	+	4930547E14Rik	32513	2940	cebpe_cebpa_enhancer	0	NA	2.35606	1.06269	6.78513	13.0419
chr16	59602696	59603196	REGION14447	0	+	4930547E14Rik	33711	1724	cebpa_enhancer	0	NA	3.61263	1.27523	1.89584	2.09677
chr17	4176489	4176989	REGION14869	0	-	4930548J01Rik	54540	619222	cebpa_enhancer	0	NA	5.07863	1.36969	0.59869	1.17419
chr12	27003049	27003549	REGION7194	0	+	4930549C15Rik	28096	96486	cebpe_cebpa_enhancer	0	NA	1.15185	0.17712	6.0534	8.26129
chr12	27032584	27033084	REGION7195	0	+	4930549C15Rik	1014	66884	cebpe_enhancer	0	NA	0.733	0.44869	5.28841	8.3871
chr12	27058510	27059010	REGION7196	0	+	4930549C15Rik	27054	41070	cebpe_enhancer	0	NA	0.99478	0.44869	3.75843	6.08065
chr12	27001066	27001566	REGION7193	0	+	4930549C15Rik	30099	98489	cebpe_cebpa_enhancer	0	NA	14.1887	3.18807	29.7016	44.7452
chr18	67959416	67959916	REGION17317	0	-	4930549G23Rik	1	1	cebpe_cebpa_promoter	0	NA	0.41886	0.59038	3.3593	2.97742
chr9	53226094	53226594	REGION34212	0	+	4930550C14Rik	12838	12657	cebpa_enhancer	0	F_rest	5.6022	1.13354	0.59869	1.21613
chr19	55623167	55623667	REGION18769	0	-	4930552P12Rik	153078	7273	cebpe_cebpa_enhancer	0	F_rest	6.43991	2.42058	22.3178	36.2323
chr19	55606192	55606692	REGION18766	0	-	4930552P12Rik	170157	24352	cebpe_cebpa_enhancer	0	F_rest	2.30371	0.37785	1.92911	3.22903
chr19	55619936	55620436	REGION18767	0	-	4930552P12Rik	156373	10568	cebpe_cebpa_enhancer	0	F_rest	3.03671	1.45235	5.25515	8.55484
chr19	55788422	55788922	REGION18772	0	-	4930552P12Rik	11887	298	cebpe_cebpa_enhancer	0	F_rest	2.40842	0.37785	2.06215	2.80968
chr19	55622594	55623094	REGION18768	0	-	4930552P12Rik	153668	7863	cebpe_cebpa_enhancer	6.96667	F_rest	2.30371	0.82654	6.48578	10.9032
chr19	55604520	55605020	REGION18765	0	-	4930552P12Rik	171830	26025	cebpa_enhancer	6.77703	F_rest	3.29849	1.40511	1.19738	1.8871
chr19	55634448	55634948	REGION18770	0	-	4930552P12Rik	141899	3510	cebpe_cebpa_enhancer	10.6368	F_rest	8.11533	4.59319	1.7628	3.64839
chr19	55717808	55718308	REGION18771	0	-	4930552P12Rik	58477	70843	cebpe_cebpa_enhancer	0	F_rest	5.34041	2.65673	8.58119	13.0839
chr16	84346312	84346812	REGION14540	0	+	4930553E22Rik	24734	388749	cebpa_enhancer	7.11665	NA	1.93721	1.15715	0.1663	0.12581
chr9	84288510	84289010	REGION34810	0	+	4930554C24Rik	379121	469995	cebpa_enhancer	0	NA	10.419	3.11723	0.3326	0.41935
chr9	84263796	84264296	REGION34809	0	+	4930554C24Rik	403887	445334	cebpa_enhancer	0	NA	2.19899	0.67304	1.19738	0.67097
chr19	21105452	21105952	REGION18059	0	+	4930554I06Rik	73311	106042	cebpe_enhancer	7.12842	NA	0.94243	0.29519	5.95362	7.75807
chr19	21106318	21106818	REGION18060	0	+	4930554I06Rik	72301	106766	cebpe_cebpa_enhancer	7.26665	NA	18.3773	7.46246	9.87835	14.971
chr19	21110604	21111104	REGION18061	0	+	4930554I06Rik	68254	111291	cebpa_enhancer	0	NA	3.97913	1.00365	0.83151	1.59355
chr19	21111924	21112424	REGION18062	0	+	4930554I06Rik	66934	112609	cebpe_cebpa_enhancer	0	NA	3.03671	1.64127	2.62757	4.19355
chr19	21254272	21254772	REGION18065	0	+	4930554I06Rik	75185	92053	cebpe_cebpa_enhancer	0	NA	5.6022	3.31796	4.68972	7.12903
chr19	21201772	21202272	REGION18064	0	+	4930554I06Rik	22718	144585	cebpe_cebpa_enhancer	0	NA	4.60742	1.75934	4.4569	6.33226
chr19	21180608	21181108	REGION18063	0	+	4930554I06Rik	1540	165736	cebpa_enhancer	0	NA	5.28806	2.17261	0.83151	0.96452
chr2	57037533	57038033	REGION19669	0	+	4930555B11Rik	3444	47474	cebpe_cebpa_enhancer	7.62003	NA	4.65977	1.57042	4.25734	4.52903
chr14	62116951	62117451	REGION11154	0	+	4930556J02Rik	5556	57753	cebpe_cebpa_enhancer	0	NA	14.0317	7.67499	17.362	29.7742
chr15	10697238	10697738	REGION12003	0	+	4930556M19Rik	52744	32307	cebpa_enhancer	0	F_rest	4.8692	1.97188	1.03107	1.21613
chr15	10700984	10701484	REGION12004	0	+	4930556M19Rik	56455	36018	cebpa_enhancer	7.48192	F_rest	8.95305	2.17261	0.66521	0.33548
chr10	96299840	96300340	REGION4097	0	+	4930556N09Rik	198229	85465	cebpa_enhancer	0	NA	2.82728	1.35788	1.52998	2.09677
chr10	96317332	96317832	REGION4098	0	+	4930556N09Rik	180738	102957	cebpe_cebpa_enhancer	7.13968	NA	1.30892	0.74388	1.46346	2.05484
chr10	96341966	96342466	REGION4099	0	+	4930556N09Rik	156059	127545	cebpa_enhancer	7.50834	NA	2.14664	1.21619	0.86477	0.41935
chr10	96450708	96451208	REGION4100	0	+	4930556N09Rik	47373	236343	cebpa_enhancer	0	NA	2.04192	1.06269	0.26608	0.62903
chr5	34448261	34448761	REGION25895	0	+	4930557J02Rik	12742	63325	cebpa_enhancer	0	NA	13.7699	3.70761	1.4302	1.63548
chr3	95211562	95212062	REGION22611	0	-	4930558C23Rik	4938	50345	cebpa_enhancer	0	NA	4.24092	1.31065	1.19738	0.75484
chr1	57423698	57424198	REGION513	0	-	4930558J18Rik	10313	10110	cebpe_enhancer	0	F_rest	0.57593	0.20073	2.96018	2.6
chr1	57424252	57424752	REGION514	0	-	4930558J18Rik	9793	9590	cebpe_cebpa_enhancer	6.82235	F_rest	2.04192	0.72027	2.62757	3.14516
chr1	57352951	57353451	REGION511	0	-	4930558J18Rik	81081	80878	cebpa_enhancer	0	F_rest	2.93199	0.77931	0.69847	0.79677
chr1	57427226	57427726	REGION515	0	-	4930558J18Rik	6790	6587	cebpa_enhancer	0	F_rest	8.90069	3.30615	1.52998	1.63548
chr1	57357800	57358300	REGION512	0	-	4930558J18Rik	76178	75975	cebpa_enhancer	8.98785	F_rest	2.87963	1.35788	1.36368	1.59355
chr1	163906518	163907018	REGION1870	0	-	4930558K02Rik	2902	18118	cebpe_cebpa_enhancer	0	F_rest	1.20421	0.307	1.82932	3.14516
chr1	163858092	163858592	REGION1869	0	-	4930558K02Rik	40832	29906	cebpe_cebpa_enhancer	10.7749	F_rest	24.7649	7.71042	3.52561	5.9129
chr12	94412098	94412598	REGION8047	0	-	4930559C10Rik	270830	1324667	cebpa_enhancer	0	NA	3.29849	1.42873	0.13304	0.29355
chr1	162009377	162009877	REGION1832	0	-	4930562F07Rik	1236	115479	cebpe_cebpa_enhancer	10.6368	F_rest	71.9385	26.8979	40.3449	69.7807
chr16	92336528	92337028	REGION14681	0	-	4930563D23Rik	15000	35188	cebpe_cebpa_enhancer	0	F_rest	6.28284	2.52684	3.32604	7.84194
chr18	10715316	10715816	REGION16679	0	+	4930563E18Rik	8527	8522	cebpe_cebpa_enhancer	0	F_rest	2.51314	0.68485	6.18644	7.75807
chr11	72025392	72025892	REGION5630	0	+	4930563E22Rik	2754	4152	cebpe_cebpa_enhancer	7.48192	F_rest	1.41364	0.68485	6.81839	11.2806
chr5	132166237	132166737	REGION27244	0	+	4930563F08Rik	189568	151781	cebpa_enhancer	7.09703	NA	2.25135	0.85015	0.1663	0.20968
chr6	48962966	48963466	REGION28164	0	-	4930563H07Rik	13489	60309	cebpa_enhancer	0	NA	10.0002	4.07365	2.06215	1.8871
chr8	119319513	119320013	REGION33295	0	-	4930563M20Rik	5459	62791	cebpe_cebpa_enhancer	0	NA	9.26719	4.7703	3.3593	5.57742
chr17	45080621	45081121	REGION15801	0	-	4930564C03Rik	62937	166687	cebpe_cebpa_enhancer	7.11665	NA	1.25657	0.75569	2.56105	2.47419
chr17	45082228	45082728	REGION15802	0	-	4930564C03Rik	64506	168256	cebpe_cebpa_enhancer	8.81835	NA	8.42948	3.71942	10.8762	15.0968
chr3	105060296	105060796	REGION22846	0	+	4930564D02Rik	190662	204164	cebpe_cebpa_enhancer	0	NA	2.19899	0.43688	3.95799	3.77419
chr3	104948365	104948865	REGION22845	0	+	4930564D02Rik	78764	92266	cebpa_enhancer	7.97535	NA	2.72256	1.48777	1.16412	2.09677
chr3	84160106	84160606	REGION22376	0	-	4930565D16Rik	23091	18314	cebpe_cebpa_enhancer	8.30751	NA	15.4977	5.79757	6.81839	9.22581
chr3	84192399	84192899	REGION22377	0	-	4930565D16Rik	8661	50860	cebpe_cebpa_enhancer	0	NA	26.4403	7.50969	6.2197	8.09355
chr3	84221084	84221584	REGION22378	0	-	4930565D16Rik	37313	28529	cebpe_cebpa_enhancer	8.58865	NA	9.52897	2.53865	8.41489	9.05807
chr16	36893277	36893777	REGION14197	0	-	4930565N06Rik	3614	18431	cebpe_enhancer	0	F_rest	0.15707	0.12988	6.0534	5.74516
chr8	128093643	128094143	REGION33544	0	+	4930567H12Rik	14549	1	cebpe_cebpa_enhancer	0	NA	1.93721	1.44054	5.98688	10.4
chr8	128066469	128066969	REGION33539	0	+	4930567H12Rik	41687	27097	cebpa_enhancer	9.12597	NA	5.34041	2.37334	1.96237	2.26452
chr8	128067031	128067531	REGION33540	0	+	4930567H12Rik	41109	26519	cebpe_cebpa_enhancer	0	NA	2.14664	1.13354	5.55449	6.79355
chr8	128082479	128082979	REGION33541	0	+	4930567H12Rik	25687	11097	cebpe_cebpa_enhancer	7.9365	NA	12.7227	4.28619	5.82058	11.5323
chr8	128091400	128091900	REGION33542	0	+	4930567H12Rik	16739	2149	cebpe_cebpa_enhancer	0	NA	2.56549	1.3815	8.24859	14.0064
chr8	128092208	128092708	REGION33543	0	+	4930567H12Rik	15915	1325	cebpe_cebpa_enhancer	0	NA	4.60742	2.27888	6.18644	12.1613
chr8	128098060	128098560	REGION33545	0	+	4930567H12Rik	10068	4004	cebpe_cebpa_enhancer	9.12597	NA	19.6862	4.81754	6.75187	13.4194
chr8	128143448	128143948	REGION33546	0	+	4930567H12Rik	35044	49434	cebpa_enhancer	7.99019	NA	7.90591	2.23165	0.79825	1.00645
chr7	99299269	99299769	REGION30917	0	-	4930567K12Rik	31397	409860	cebpe_cebpa_enhancer	0	NA	4.81684	1.58223	6.58557	7.84194
chr7	99314022	99314522	REGION30918	0	-	4930567K12Rik	46086	395043	cebpe_enhancer	0	NA	0.83771	0.17712	5.98688	9.01613
chr10	10428284	10428784	REGION2603	0	+	4930567K20Rik	42145	440567	cebpe_enhancer	0	NA	0.733	0.29519	6.2197	9.77097
chr10	10435108	10435608	REGION2604	0	+	4930567K20Rik	35383	433805	cebpe_cebpa_enhancer	0	NA	1.0995	0.54315	3.15974	3.73226
chr10	10452820	10453320	REGION2605	0	+	4930567K20Rik	17619	416041	cebpe_cebpa_enhancer	0	NA	8.22005	3.05819	17.6613	29.5226
chr10	10460523	10461023	REGION2607	0	+	4930567K20Rik	9908	408330	cebpe_cebpa_enhancer	0	NA	12.6704	3.50688	23.9808	40.3419
chr10	10459962	10460462	REGION2606	0	+	4930567K20Rik	10465	408887	cebpe_cebpa_enhancer	0	NA	1.20421	0.31881	5.08885	7.29678
chr10	10461920	10462420	REGION2608	0	+	4930567K20Rik	8513	406935	cebpe_cebpa_enhancer	0	NA	10.8379	4.7703	15.7987	25.1194
chr9	12956482	12956982	REGION33682	0	-	4930568E12Rik	149027	596592	cebpa_enhancer	10.6054	NA	5.28806	1.39331	1.06433	2.22258
chr1	167050402	167050902	REGION1909	0	-	4930568G15Rik	28496	73810	cebpe_cebpa_enhancer	8.44613	NA	6.49227	2.46781	5.75405	10.1065
chr3	156031870	156032370	REGION23531	0	-	4930570G19Rik	192442	1164742	cebpa_enhancer	8.95646	F_rest	3.35085	1.58223	0.29934	0.96452
chr14	25748210	25748710	REGION10605	0	-	4930572O13Rik	214175	179341	cebpa_enhancer	0	NA	3.19378	0.74388	1.03107	0.92258
chr2	52071472	52071972	REGION19647	0	+	4930573O16Rik	74666	141821	cebpa_enhancer	0	NA	2.72256	1.6885	0.93129	1.42581
chr15	98825522	98826022	REGION13365	0	+	4930578M01Rik	9094	1381	cebpe_cebpa_enhancer	7.10829	F_rest	1.30892	0.73208	8.61445	9.72903
chr15	98823460	98823960	REGION13363	0	+	4930578M01Rik	7164	47	cebpe_cebpa_enhancer	0	F_rest	10.6285	6.32892	19.4906	28.6419
chr15	98824260	98824760	REGION13364	0	+	4930578M01Rik	7971	258	cebpe_cebpa_enhancer	7.79839	F_rest	0.94243	1.03908	2.79388	4.02581
chr10	26836970	26837470	REGION2925	0	+	4930579H20Rik	272302	891053	cebpa_enhancer	9.269	NA	9.11012	4.21534	0.36586	1.04839
chr13	38529812	38530312	REGION9092	0	-	4930579J19Rik	23497	90032	cebpa_enhancer	0	NA	2.98435	1.70031	1.03107	1.34194
chr9	34909154	34909654	REGION33902	0	+	4930581F22Rik	14784	15000	cebpe_cebpa_enhancer	7.14307	F_rest	14.2411	7.45065	5.95362	8.59678
chr9	34835095	34835595	REGION33899	0	+	4930581F22Rik	88838	37565	cebpa_enhancer	7.96789	F_rest	4.76449	1.14535	2.02889	1.25806
chr9	34863366	34863866	REGION33900	0	+	4930581F22Rik	60453	60669	cebpe_cebpa_enhancer	0	F_rest	1.30892	0.50773	6.15318	8.72258
chr9	34867248	34867748	REGION33901	0	+	4930581F22Rik	56638	56854	cebpe_cebpa_enhancer	10.6368	F_rest	11.9374	5.88023	6.75187	14.2161
chr17	65170312	65170812	REGION16128	0	-	4930583I09Rik	14537	219962	cebpe_cebpa_enhancer	0	NA	20.0004	6.58869	25.3444	43.2774
chr17	65223078	65223578	REGION16129	0	-	4930583I09Rik	37822	272946	cebpe_enhancer	0	NA	0.68064	0.38965	1.82932	2.68387
chr7	125444602	125445102	REGION31373	0	+	4930583K01Rik	57358	57035	cebpe_cebpa_enhancer	8.98785	F_rest	6.43991	1.72392	2.12867	1.42581
chr7	125420934	125421434	REGION31371	0	+	4930583K01Rik	33631	33308	cebpe_cebpa_enhancer	0	F_rest	1.30892	1.29885	2.96018	5.03226
chr7	125393103	125393603	REGION31370	0	+	4930583K01Rik	5698	5375	cebpe_cebpa_enhancer	0	F_rest	1.25657	0.99185	4.68972	5.82903
chr7	125422396	125422896	REGION31372	0	+	4930583K01Rik	35078	34755	cebpe_cebpa_enhancer	8.13801	F_rest	2.25135	0.75569	4.98906	6.54194
chr7	125447853	125448353	REGION31374	0	+	4930583K01Rik	60601	60278	cebpe_cebpa_enhancer	7.42082	F_rest	2.72256	0.98004	2.89366	4.15161
chr2	124028320	124028820	REGION20573	0	-	4930583P06Rik	19420	920530	cebpa_enhancer	6.93969	NA	2.19899	1.41692	0.19956	0.29355
chr2	124124591	124125091	REGION20574	0	-	4930583P06Rik	76640	824257	cebpa_enhancer	8.16714	NA	4.34563	1.83019	0.13304	0.08387
chr2	124222986	124223486	REGION20575	0	-	4930583P06Rik	175057	725884	cebpa_enhancer	9.269	NA	1.62307	1.55861	0.56543	1.59355
chr2	178862687	178863187	REGION21610	0	+	4930591A17Rik	286584	287746	cebpa_enhancer	0	NA	6.80641	2.88107	0.83151	1.38387
chr10	37698628	37699128	REGION2972	0	+	4930591E09Rik	196589	841008	cebpa_enhancer	0	NA	3.92677	1.66488	1.2639	1.76129
chr18	83111967	83112467	REGION17570	0	-	4930592I03Rik	22095	30732	cebpe_cebpa_enhancer	0	NA	2.98435	1.23981	3.72517	5.36774
chr9	120836278	120836778	REGION35414	0	-	4930593C16Rik	3298	5907	cebpe_cebpa_enhancer	6.82235	NA	5.49748	1.20438	3.39256	4.15161
chr1	37535774	37536274	REGION221	0	-	4930594C11Rik	9286	48940	cebpe_cebpa_enhancer	0	C_gran	16.283	8.37165	21.7191	40.8032
chr1	37548456	37548956	REGION223	0	-	4930594C11Rik	3090	49110	cebpe_cebpa_enhancer	0	C_gran	8.53419	2.88107	17.4617	28.5161
chr1	37543636	37544136	REGION222	0	-	4930594C11Rik	1314	53845	cebpe_cebpa_enhancer	8.44562	C_gran	10.1049	5.13634	15.4328	20.5065
chr1	37552646	37553146	REGION224	0	-	4930594C11Rik	7212	44852	cebpe_cebpa_enhancer	7.3341	C_gran	8.6389	3.36519	12.639	19.3323
chr1	37562114	37562614	REGION225	0	-	4930594C11Rik	16828	35531	cebpe_cebpa_enhancer	7.10538	C_gran	5.54984	3.38881	2.92692	2.80968
chr3	37502495	37502995	REGION21955	0	+	4930594O21Rik	5969	35835	cebpa_enhancer	0	NA	4.34563	0.96823	2.06215	1.97097
chr3	37483474	37483974	REGION21954	0	+	4930594O21Rik	25008	54874	cebpe_cebpa_enhancer	0	NA	1.41364	0.93281	1.49672	2.09677
chr12	112430884	112431384	REGION8334	0	-	4930595D18Rik	8276	153547	cebpe_cebpa_enhancer	0	C_gran	7.38234	2.64492	12.2398	17.6548
chr12	112420045	112420545	REGION8332	0	-	4930595D18Rik	2243	142699	cebpe_enhancer	0	C_gran	0.62828	0.22435	3.85821	4.69678
chr12	112428558	112429058	REGION8333	0	-	4930595D18Rik	6023	151294	cebpe_cebpa_enhancer	0	C_gran	2.98435	1.80658	8.51467	9.1
chr1	140911648	140912148	REGION1580	0	+	4930596I21Rik	37523	51588	cebpe_cebpa_enhancer	8.98785	C_gran	16.2307	5.91565	13.3042	20.6323
chr1	97643819	97644319	REGION1137	0	-	4930598F16Rik	30885	433825	cebpa_enhancer	0	NA	1.93721	0.56677	0.19956	0.20968
chr19	26925442	26925942	REGION18179	0	-	4931403E22Rik	27125	577374	cebpe_cebpa_enhancer	0	NA	9.21483	2.52684	20.6215	33.5484
chr9	15104522	15105022	REGION33713	0	-	4931406C07Rik	1186	2575	cebpa_enhancer	8.98785	F_rest	1.57071	1.20438	0.3326	0.50323
chr14	26396112	26396612	REGION10620	0	+	4931406H21Rik	9853	84492	cebpe_cebpa_enhancer	6.82977	NA	3.29849	0.90919	4.25734	5.45161
chr14	26396954	26397454	REGION10621	0	+	4931406H21Rik	8985	83624	cebpe_cebpa_enhancer	0	NA	5.9687	2.42058	4.88928	3.77419
chr14	26408384	26408884	REGION10622	0	+	4931406H21Rik	2159	72106	cebpe_cebpa_enhancer	0	NA	2.87963	0.98004	11.5746	15.5581
chr7	35057426	35057926	REGION30213	0	-	4931406P16Rik	12837	38462	cebpa_enhancer	0	F_rest	3.03671	0.88558	1.4302	1.46774
chr7	35098931	35099431	REGION30214	0	-	4931406P16Rik	28464	583	cebpa_enhancer	7.13968	F_rest	2.87963	0.82654	1.36368	0.96452
chr1	26319742	26320242	REGION124	0	-	4931408C20Rik	424231	2212349	cebpa_enhancer	0	E_mono	1.30892	0.54315	0.39913	0.46129
chr1	26641358	26641858	REGION125	0	-	4931408C20Rik	102605	2533956	cebpa_enhancer	10.7749	E_mono	2.67021	0.55496	0.83151	1.21613
chr13	48214592	48215092	REGION9335	0	-	4931429P17Rik	100787	39625	cebpa_enhancer	8.61685	NA	3.19378	1.31065	0.39913	1.67742
chr5	35957000	35957500	REGION25927	0	-	4931431C16Rik	25733	37818	cebpe_cebpa_enhancer	9.92508	F_rest	6.91112	2.21984	4.7895	6.20645
chr5	35938734	35939234	REGION25925	0	-	4931431C16Rik	7439	19524	cebpa_enhancer	0	F_rest	10.7855	3.04638	1.33042	1.84516
chr5	35956275	35956775	REGION25926	0	-	4931431C16Rik	25044	37129	cebpe_cebpa_enhancer	7.00496	F_rest	2.67021	1.26342	1.92911	1.76129
chr11	29701690	29702190	REGION4907	0	-	4931440F15Rik	23611	108033	cebpe_cebpa_enhancer	0	F_rest	5.65456	2.33792	4.12429	5.7871
chr14	63343278	63343778	REGION11195	0	+	4931440J10Rik	35700	33871	cebpa_enhancer	8.44562	F_rest	5.13099	1.79477	0.39913	0.37742
chr14	63378249	63378749	REGION11196	0	+	4931440J10Rik	756	70	cebpe_cebpa_promoter	0	F_rest	0.47121	0.43688	2.22845	3.73226
chr3	65385302	65385802	REGION22226	0	-	4931440P22Rik	52117	52956	cebpa_enhancer	8.16714	F_rest	6.23048	2.18442	0.89803	1.25806
chr3	65333174	65333674	REGION22224	0	-	4931440P22Rik	1	832	cebpe_cebpa_promoter	0	F_rest	3.45556	1.45235	4.58994	6.66774
chr3	65353588	65354088	REGION22225	0	-	4931440P22Rik	20377	21216	cebpa_enhancer	0	F_rest	5.39277	2.20804	1.4302	1.63548
chrX	123291733	123292233	REGION36036	0	-	4932411N23Rik	58286	2991611	cebpa_enhancer	0	NA	2.09428	1.0745	0.69847	1.71936
chr16	42876631	42877131	REGION14249	0	-	4932412D23Rik	867	273	cebpe_cebpa_promoter	0	NA	1.57071	0.17712	2.79388	4.44516
chr9	103464338	103464838	REGION35047	0	+	4932413F04Rik	5044	25595	cebpe_enhancer	0	NA	0.99478	0.921	2.8604	2.43226
chr9	103500138	103500638	REGION35049	0	+	4932413F04Rik	40819	61370	cebpe_cebpa_enhancer	8.98785	NA	10.7332	3.28254	19.6902	31.3678
chr9	103523106	103523606	REGION35050	0	+	4932413F04Rik	63852	84403	cebpe_cebpa_enhancer	0	NA	2.46078	0.90919	7.28403	7.92581
chr9	103524214	103524714	REGION35051	0	+	4932413F04Rik	64870	85421	cebpe_cebpa_enhancer	0	NA	1.83249	0.80292	5.65427	7.50645
chr9	103484894	103485394	REGION35048	0	+	4932413F04Rik	25626	46177	cebpe_cebpa_enhancer	0	NA	1.15185	0.70846	2.69409	4.36129
chr2	129721048	129721548	REGION20751	0	-	4932416H05Rik	93990	93957	cebpe_cebpa_enhancer	0	NA	1.51835	1.21619	3.12648	6.29032
chr2	129626933	129627433	REGION20745	0	-	4932416H05Rik	1	1	cebpe_cebpa_promoter	0	NA	2.67021	1.13354	8.04902	14.3419
chr2	129700237	129700737	REGION20746	0	-	4932416H05Rik	73218	73185	cebpa_enhancer	8.53241	NA	2.61785	0.56677	0.93129	0.75484
chr2	129711302	129711802	REGION20748	0	-	4932416H05Rik	84265	84232	cebpa_enhancer	7.77106	NA	2.56549	1.23981	0.79825	0.54516
chr2	129718952	129719452	REGION20749	0	-	4932416H05Rik	91878	91845	cebpe_cebpa_enhancer	0	NA	6.54462	3.73123	7.35056	8.9742
chr2	129720481	129720981	REGION20750	0	-	4932416H05Rik	93437	93404	cebpe_cebpa_enhancer	8.31497	NA	4.18856	2.79842	4.15755	7.29678
chr2	129708999	129709499	REGION20747	0	-	4932416H05Rik	81958	81925	cebpa_enhancer	0	NA	3.56028	1.72392	0.36586	0.67097
chr11	114248334	114248834	REGION6688	0	-	4932435O22Rik	61504	98324	cebpa_enhancer	7.00496	F_rest	4.03149	1.62946	1.62976	1.55161
chr11	114304636	114305136	REGION6689	0	-	4932435O22Rik	5082	41902	cebpe_cebpa_enhancer	0	F_rest	12.1468	4.09727	16.0981	29.271
chr11	114415339	114415839	REGION6690	0	-	4932435O22Rik	105183	1	cebpe_cebpa_enhancer	0	F_rest	1.466	0.47231	3.25952	6.87742
chr3	36752939	36753439	REGION21934	0	+	4932438A13Rik	8708	8701	cebpe_cebpa_enhancer	0	C_gran	4.29327	3.09361	15.4994	26.9645
chr3	36840952	36841452	REGION21935	0	+	4932438A13Rik	79069	78876	cebpa_enhancer	7.43616	C_gran	4.97391	1.19258	0.73173	0.79677
chr16	91064769	91065269	REGION14617	0	-	4932438H23Rik	4280	19948	cebpe_cebpa_enhancer	0	F_rest	3.97913	1.20438	13.8363	20.9677
chr16	91098008	91098508	REGION14620	0	-	4932438H23Rik	28729	53140	cebpe_cebpa_enhancer	0	F_rest	1.93721	1.05088	3.05996	6.03871
chr16	91073718	91074218	REGION14618	0	-	4932438H23Rik	4465	28876	cebpe_cebpa_enhancer	0	F_rest	1.20421	0.33062	1.99563	4.06774
chr16	91063962	91064462	REGION14616	0	-	4932438H23Rik	5024	19077	cebpe_cebpa_enhancer	0	F_rest	1.36128	0.34242	7.11773	8.89032
chr16	91076398	91076898	REGION14619	0	-	4932438H23Rik	7159	31570	cebpe_cebpa_enhancer	0	F_rest	4.55506	1.44054	22.3843	40.2161
chr5	57867958	57868458	REGION26110	0	-	4932441J04Rik	240865	1462655	cebpe_cebpa_enhancer	0	NA	3.19378	2.21984	1.69628	3.64839
chr5	58107992	58108492	REGION26111	0	-	4932441J04Rik	816	1222606	cebpa_promoter	8.78864	NA	3.03671	1.00365	0.86477	1.17419
chrX	166232756	166233256	REGION36258	0	-	4933400A11Rik	15264	474435	cebpa_enhancer	0	NA	5.44513	2.49142	0.56543	0.67097
chr1	91540658	91541158	REGION995	0	-	4933400F21Rik	39428	189463	cebpe_cebpa_enhancer	0	NA	2.19899	0.54315	3.95799	7.00323
chr1	91491433	91491933	REGION991	0	-	4933400F21Rik	88668	140253	cebpe_enhancer	0	NA	0.3665	0.50773	5.25515	7.46452
chr1	91492690	91493190	REGION992	0	-	4933400F21Rik	87410	141509	cebpe_enhancer	0	NA	0.68064	0.28338	5.05559	6.24839
chr1	91638883	91639383	REGION997	0	-	4933400F21Rik	58551	126730	cebpe_enhancer	0	NA	0.89007	0.40146	2.99344	3.73226
chr1	91557358	91557858	REGION996	0	-	4933400F21Rik	22758	206193	cebpe_cebpa_enhancer	0	NA	2.04192	1.32246	4.98906	8.05161
chr1	91471994	91472494	REGION990	0	-	4933400F21Rik	108046	120753	cebpe_cebpa_enhancer	0	NA	2.30371	0.95642	6.28622	9.05807
chr1	91506517	91507017	REGION993	0	-	4933400F21Rik	73580	155333	cebpe_enhancer	0	NA	0.78535	0.307	4.39038	5.45161
chr1	91528320	91528820	REGION994	0	-	4933400F21Rik	51805	177164	cebpe_enhancer	0	NA	0.3665	0.03542	1.79606	3.35484
chr8	106156338	106156838	REGION33041	0	+	4933400L20Rik	28810	406380	cebpe_cebpa_enhancer	10.1334	NA	3.87442	1.02727	1.4302	4.27742
chr17	15794326	15794826	REGION15114	0	+	4933401D09Rik	25745	47268	cebpa_enhancer	0	NA	2.77492	0.80292	0.69847	0.79677
chr17	15757879	15758379	REGION15112	0	+	4933401D09Rik	10419	56264	cebpa_enhancer	8.15969	NA	6.07341	3.82569	4.09103	4.15161
chr17	15778683	15779183	REGION15113	0	+	4933401D09Rik	10091	62899	cebpa_enhancer	7.50834	NA	2.56549	0.93281	0.53217	0.62903
chr3	135568589	135569089	REGION23289	0	-	4933401H06Rik	65528	311388	cebpe_cebpa_enhancer	0	NA	3.4032	1.01546	2.19519	3.3129
chr3	135524946	135525446	REGION23287	0	-	4933401H06Rik	21860	267720	cebpe_enhancer	0	NA	0.733	0.31881	3.72517	4.4871
chr3	135523418	135523918	REGION23286	0	-	4933401H06Rik	20339	266199	cebpe_cebpa_enhancer	8.64824	NA	3.97913	1.92465	8.21533	12.9581
chr3	135517536	135518036	REGION23285	0	-	4933401H06Rik	14470	260330	cebpa_enhancer	8.98785	NA	3.24613	1.6885	0.93129	1.71936
chr3	135569955	135570455	REGION23290	0	-	4933401H06Rik	66883	312743	cebpe_cebpa_enhancer	0	NA	3.7697	1.15715	3.79169	4.90645
chr3	135540920	135541420	REGION23288	0	-	4933401H06Rik	37821	283681	cebpe_cebpa_enhancer	0	NA	1.51835	0.40146	3.12648	2.55807
chr1	63840855	63841355	REGION606	0	-	4933402D24Rik	25109	63630	cebpe_cebpa_enhancer	7.14307	F_rest	2.35606	0.921	7.38382	7.96774
chr5	60387760	60388260	REGION26116	0	-	4933402J10Rik	10613	1056706	cebpa_enhancer	8.25387	NA	4.45034	1.29885	0.36586	0.12581
chr5	60343042	60343542	REGION26115	0	-	4933402J10Rik	33871	1012065	cebpa_enhancer	0	NA	1.15185	0.56677	0.36586	1.3
chr14	74471965	74472465	REGION11462	0	+	4933402J15Rik	283032	519408	cebpa_enhancer	0	NA	2.09428	1.32246	0.19956	0.29355
chr10	43509272	43509772	REGION3119	0	+	4933404K13Rik	36071	111886	cebpe_enhancer	6.96788	NA	0.31414	0.23615	3.49235	4.57097
chr10	43560274	43560774	REGION3120	0	+	4933404K13Rik	14736	60926	cebpe_cebpa_enhancer	0	NA	2.77492	1.46415	3.12648	5.57742
chr10	43569178	43569678	REGION3122	0	+	4933404K13Rik	23616	51998	cebpe_cebpa_enhancer	0	NA	2.04192	0.98004	1.5965	2.47419
chr10	43565884	43566384	REGION3121	0	+	4933404K13Rik	20330	55301	cebpe_cebpa_enhancer	0	NA	5.44513	1.05088	4.7895	6.66774
chr10	43576206	43576706	REGION3123	0	+	4933404K13Rik	30534	44859	cebpe_cebpa_enhancer	0	NA	1.41364	0.60219	4.39038	5.95484
chr5	137394672	137395172	REGION27361	0	+	4933404O12Rik	5	806	cebpe_cebpa_promoter	0	A_epm	1.78014	0.77931	2.26171	2.26452
chr11	54014790	54015290	REGION5256	0	-	4933405E24Rik	11646	88140	cebpa_enhancer	7.12842	NA	4.65977	1.93646	0.66521	1.25806
chr11	54037492	54037992	REGION5257	0	-	4933405E24Rik	10741	79335	cebpa_enhancer	8.48447	NA	22.0423	7.13184	1.09759	1.17419
chr11	53995158	53995658	REGION5255	0	-	4933405E24Rik	31248	68477	cebpa_enhancer	0	NA	10.262	3.69581	0.49891	0.50323
chr11	53987634	53988134	REGION5254	0	-	4933405E24Rik	38803	60985	cebpe_cebpa_enhancer	0	NA	4.76449	1.35788	4.25734	5.03226
chr8	108238878	108239378	REGION33072	0	+	4933405L10Rik	6816	6876	cebpe_cebpa_enhancer	0	F_rest	4.8692	1.535	12.4394	13.629
chr8	108251180	108251680	REGION33073	0	+	4933405L10Rik	19065	19125	cebpe_enhancer	0	F_rest	0.68064	0.44869	7.28403	9.35161
chr12	33638246	33638746	REGION7276	0	-	4933406C10Rik	30	133446	cebpe_cebpa_promoter	7.13968	F_rest	5.18334	2.82204	4.39038	8.21936
chr12	33597573	33598073	REGION7273	0	-	4933406C10Rik	40691	92761	cebpe_cebpa_enhancer	0	F_rest	11.6233	3.50688	11.3751	19.6258
chr12	33636842	33637342	REGION7275	0	-	4933406C10Rik	1452	132059	cebpe_cebpa_enhancer	0	F_rest	1.62307	0.77931	2.62757	3.22903
chr12	33628790	33629290	REGION7274	0	-	4933406C10Rik	9437	123941	cebpe_cebpa_enhancer	9.12597	F_rest	43.4563	17.1802	41.6088	59.5065
chr12	33575252	33575752	REGION7272	0	-	4933406C10Rik	62970	70398	cebpa_enhancer	6.79717	F_rest	5.13099	3.24711	1.23064	2.05484
chr2	146386309	146386809	REGION20976	0	+	4933406D12Rik	17636	48574	cebpe_enhancer	0	NA	0.89007	0.57858	5.98688	9.60323
chr2	146412081	146412581	REGION20977	0	+	4933406D12Rik	43567	74505	cebpa_enhancer	8.78635	NA	1.72778	2.11358	0.76499	0.83871
chr11	19269120	19269620	REGION4779	0	+	4933406G16Rik	303981	39892	cebpa_enhancer	7.48192	NA	3.08906	1.27523	1.16412	1.71936
chr11	19273255	19273755	REGION4780	0	+	4933406G16Rik	308042	35682	cebpe_cebpa_enhancer	0	NA	1.72778	0.75569	2.89366	5.53548
chr7	121558531	121559031	REGION31304	0	-	4933406I18Rik	1	139017	cebpe_cebpa_promoter	0	F_rest	1.88485	0.67304	8.08228	12.0355
chr7	121499924	121500424	REGION31303	0	-	4933406I18Rik	58312	80346	cebpe_cebpa_enhancer	6.82977	F_rest	7.95826	4.21534	10.9427	15.1387
chr7	89900391	89900891	REGION30830	0	-	4933406J10Rik	3430	17048	cebpe_enhancer	0	F_rest	0.20943	0.50773	1.7628	1.50968
chr10	74936228	74936728	REGION3513	0	+	4933407G14Rik	24139	44133	cebpa_enhancer	0	NA	3.82206	1.05088	1.19738	1.34194
chr18	34755484	34755984	REGION16848	0	-	4933408B17Rik	1184	28605	cebpe_enhancer	7.29804	C_gran	0.83771	0.89738	4.2906	5.61936
chr4	42429336	42429836	REGION23856	0	+	4933409K07Rik	22916	582834	cebpa_enhancer	8.70192	F_rest	2.82728	1.29885	0.76499	0.62903
chr4	41925644	41926144	REGION23846	0	-	4933409K07Rik	1	218508	cebpe_cebpa_promoter	0	F_rest	1.93721	0.47231	2.12867	2.76774
chr4	42452446	42452946	REGION23857	0	+	4933409K07Rik	1	559869	cebpe_cebpa_promoter	0	F_rest	1.20421	0.64942	2.16193	2.85161
chr4	41948869	41949369	REGION23848	0	-	4933409K07Rik	23184	241767	cebpa_enhancer	8.70192	F_rest	2.46078	0.87377	0.66521	0.50323
chr4	41948620	41949120	REGION23847	0	-	4933409K07Rik	22930	241513	cebpa_enhancer	8.70192	F_rest	2.77492	1.15715	0.79825	0.62903
chr10	117377947	117378447	REGION4302	0	+	4933411E08Rik	15563	10884	cebpe_cebpa_enhancer	0	NA	1.51835	0.57858	3.12648	4.69678
chr10	117389360	117389860	REGION4304	0	+	4933411E08Rik	26791	1	cebpe_cebpa_enhancer	0	NA	2.61785	1.15715	5.32167	8.17742
chr10	117390030	117390530	REGION4305	0	+	4933411E08Rik	27548	1	cebpe_cebpa_enhancer	0	NA	3.92677	1.40511	4.75624	7.75807
chr10	117380868	117381368	REGION4303	0	+	4933411E08Rik	18449	7928	cebpe_cebpa_enhancer	0	NA	1.0995	0.57858	2.69409	4.44516
chr10	117430813	117431313	REGION4306	0	+	4933411E08Rik	68470	7577	cebpe_cebpa_enhancer	7.9365	NA	13.4558	4.52234	3.39256	6.24839
chr10	117372370	117372870	REGION4301	0	+	4933411E08Rik	9893	16368	cebpe_cebpa_enhancer	8.30751	NA	1.83249	0.50773	5.18863	6.58387
chr10	117336462	117336962	REGION4300	0	+	4933411E08Rik	25661	7997	cebpe_cebpa_enhancer	0	NA	1.41364	0.44869	4.49016	6.33226
chr13	15813222	15813722	REGION8671	0	-	4933412O06Rik	80847	258438	cebpe_cebpa_enhancer	0	NA	1.62307	1.10992	4.49016	7.42258
chr14	27256808	27257308	REGION10643	0	+	4933413J09Rik	79946	97158	cebpa_enhancer	0	F_rest	2.51314	0.79111	0.39913	0.7129
chr13	118533910	118534410	REGION10418	0	-	4933413L06Rik	25271	437248	cebpe_cebpa_enhancer	10.6368	NA	4.5027	1.34608	1.19738	2.18065
chr13	118637499	118637999	REGION10419	0	-	4933413L06Rik	128844	538074	cebpa_enhancer	0	NA	2.72256	1.06269	0.13304	0.29355
chr13	118641342	118641842	REGION10420	0	-	4933413L06Rik	132638	534182	cebpa_enhancer	0	NA	9.16247	3.95557	0.56543	1.80323
chr10	115558452	115558952	REGION4237	0	-	4933416C03Rik	7564	440667	cebpe_cebpa_enhancer	0	F_rest	10.9426	1.79477	4.98906	5.45161
chr2	159417057	159417557	REGION21232	0	+	4933416E03Rik	355646	796375	cebpa_enhancer	0	NA	2.77492	1.18077	0.26608	0.50323
chr1	72032540	72033040	REGION684	0	-	4933417E11Rik	18855	223115	cebpe_cebpa_enhancer	0	NA	3.14142	1.72392	11.4748	21.0097
chr1	72153662	72154162	REGION685	0	-	4933417E11Rik	102025	101999	cebpe_cebpa_enhancer	0	NA	2.93199	1.03908	10.5768	18.2419
chr1	71996010	71996510	REGION682	0	-	4933417E11Rik	55372	259632	cebpa_enhancer	0	NA	4.24092	1.92465	0.53217	0.96452
chr1	72021244	72021744	REGION683	0	-	4933417E11Rik	30141	234401	cebpe_cebpa_enhancer	0	NA	8.11533	4.4633	7.3173	10.6097
chr3	55691049	55691549	REGION22128	0	+	4933417G07Rik	40149	705086	cebpa_enhancer	9.12597	NA	7.12055	2.13719	1.16412	1.42581
chr3	55713173	55713673	REGION22129	0	+	4933417G07Rik	62318	727255	cebpe_cebpa_enhancer	0	NA	8.2724	1.98369	2.62757	3.69032
chr3	55753014	55753514	REGION22130	0	+	4933417G07Rik	102155	767092	cebpe_cebpa_enhancer	0	NA	6.54462	2.11358	1.5965	2.26452
chr3	55782240	55782740	REGION22131	0	+	4933417G07Rik	131303	796240	cebpe_cebpa_enhancer	0	NA	21.8852	10.1428	15.2333	22.4355
chr7	150554125	150554625	REGION31904	0	-	4933417O13Rik	37688	69301	cebpa_enhancer	0	NA	5.44513	1.85381	0.39913	0.50323
chr7	150499752	150500252	REGION31903	0	-	4933417O13Rik	16451	17410	cebpe_cebpa_enhancer	7.14307	NA	9.05776	4.01461	7.55012	13.629
chr4	33108136	33108636	REGION23759	0	-	4933421O10Rik	9835	9664	cebpa_enhancer	9.269	F_rest	2.25135	1.01546	0.59869	1.09032
chr9	35122330	35122830	REGION33909	0	+	4933422A05Rik	33770	47047	cebpe_enhancer	0	NA	0.10471	0.17712	5.55449	5.45161
chr18	15138588	15139088	REGION16751	0	+	4933424G05Rik	8569	197010	cebpa_enhancer	8.61563	NA	2.82728	0.81473	0.3326	0.41935
chr18	15167266	15167766	REGION16752	0	+	4933424G05Rik	19888	225659	cebpe_enhancer	0	NA	0.41886	0.20073	2.49453	4.65484
chr18	15109768	15110268	REGION16749	0	+	4933424G05Rik	37352	168155	cebpa_enhancer	0	NA	4.18856	1.86561	0.39913	0.79677
chr18	15110200	15110700	REGION16750	0	+	4933424G05Rik	36971	168636	cebpa_enhancer	0	NA	2.30371	1.49958	0.23282	0.16774
chr1	36794002	36794502	REGION196	0	+	4933424G06Rik	22777	27317	cebpe_cebpa_enhancer	0	NA	5.34041	2.72758	2.92692	3.9
chr1	36775632	36776132	REGION195	0	+	4933424G06Rik	4407	8947	cebpe_cebpa_enhancer	0	NA	2.77492	1.45235	2.66083	2.43226
chr13	105929879	105930379	REGION10171	0	+	4933425L06Rik	57746	227382	cebpa_enhancer	0	F_rest	7.22526	2.21984	1.96237	4.31936
chr13	105890547	105891047	REGION10170	0	+	4933425L06Rik	18511	188147	cebpe_cebpa_enhancer	10.7749	F_rest	3.29849	1.44054	1.36368	3.39677
chr4	40551403	40551903	REGION23799	0	-	4933428C19Rik	78983	98499	cebpa_enhancer	0	NA	1.62307	0.614	0.49891	1.04839
chr14	49515822	49516322	REGION10926	0	+	4933429O19Rik	17388	94335	cebpa_enhancer	0	NA	11.4662	5.26623	0.49891	1.38387
chr7	90119698	90120198	REGION30835	0	-	4933430H16Rik	1	104852	cebpe_cebpa_promoter	0	NA	0.68064	0.10627	4.68972	7.2129
chr7	90199364	90199864	REGION30836	0	-	4933430H16Rik	79521	184476	cebpe_cebpa_enhancer	7.3341	NA	6.12577	3.03457	7.21751	8.59678
chr7	90201542	90202042	REGION30837	0	-	4933430H16Rik	81809	186764	cebpe_cebpa_enhancer	0	NA	1.98957	0.54315	4.15755	3.52258
chr4	62186258	62186758	REGION24198	0	+	4933430I17Rik	1	206	cebpe_cebpa_promoter	8.58865	F_rest	12.9845	7.97019	9.51248	14.1323
chr11	24253684	24254184	REGION4883	0	+	4933430M04Rik	127863	271874	cebpe_enhancer	0	NA	0.733	0.4605	2.89366	3.3129
chr11	24295414	24295914	REGION4887	0	+	4933430M04Rik	86136	313606	cebpe_cebpa_enhancer	0	NA	7.27762	1.94827	4.7895	7.12903
chr11	24257314	24257814	REGION4884	0	+	4933430M04Rik	124199	275469	cebpe_cebpa_enhancer	0	NA	1.466	0.18892	2.72736	3.94194
chr11	24252031	24252531	REGION4882	0	+	4933430M04Rik	129455	270159	cebpe_cebpa_enhancer	7.62003	NA	6.49227	4.38065	8.34837	12.4548
chr11	24271928	24272428	REGION4886	0	+	4933430M04Rik	109612	290111	cebpe_cebpa_enhancer	0	NA	11.5709	2.13719	17.6613	26.0839
chr11	24266225	24266725	REGION4885	0	+	4933430M04Rik	115285	284377	cebpe_enhancer	0	NA	0.3665	0.41327	6.25296	6.91936
chr6	72127348	72127848	REGION28439	0	-	4933431G14Rik	54309	167381	cebpa_enhancer	0	NA	2.93199	1.6885	0.76499	1.25806
chr6	72112150	72112650	REGION28438	0	-	4933431G14Rik	39126	182594	cebpe_cebpa_enhancer	0	NA	4.1362	1.18077	9.71205	11.9097
chr6	72064827	72065327	REGION28434	0	-	4933431G14Rik	7568	205999	cebpe_enhancer	0	NA	0.733	0.17712	28.5374	44.5355
chr6	72111634	72112134	REGION28437	0	-	4933431G14Rik	38530	183030	cebpe_cebpa_enhancer	0	NA	6.12577	3.51869	4.9558	8.30323
chr6	72090286	72090786	REGION28436	0	-	4933431G14Rik	17142	204337	cebpe_cebpa_enhancer	0	NA	4.18856	1.16896	11.242	15.8516
chr6	72069794	72070294	REGION28435	0	-	4933431G14Rik	2749	211115	cebpe_cebpa_enhancer	0	NA	2.93199	0.93281	1.69628	3.56452
chr6	72060633	72061133	REGION28433	0	-	4933431G14Rik	11953	201996	cebpe_cebpa_enhancer	0	NA	3.71735	1.49958	24.6792	42.6484
chr14	103416274	103416774	REGION11698	0	-	4933432I03Rik	16363	34479	cebpe_enhancer	0	NA	0.94243	0.42508	3.12648	6.37419
chr14	103428362	103428862	REGION11699	0	-	4933432I03Rik	4276	40479	cebpe_cebpa_enhancer	0	NA	9.58133	3.8375	14.6678	23.1065
chr14	103432546	103433046	REGION11700	0	-	4933432I03Rik	36	36239	cebpe_cebpa_promoter	0	NA	7.12055	3.43604	11.3751	16.3968
chr14	103436240	103436740	REGION11701	0	-	4933432I03Rik	3299	32562	cebpe_cebpa_enhancer	0	NA	10.3143	4.87657	6.0534	9.77097
chr9	60966924	60967424	REGION34384	0	-	4933433G08Rik	13789	174185	cebpe_cebpa_enhancer	0	NA	32.5137	12.6106	20.2889	26.2097
chr9	60912462	60912962	REGION34382	0	-	4933433G08Rik	40372	228729	cebpe_enhancer	0	NA	0.52357	0.04723	3.85821	4.44516
chr9	60933376	60933876	REGION34383	0	-	4933433G08Rik	19472	207829	cebpa_enhancer	8.78864	NA	6.23048	2.84565	1.2639	2.09677
chr9	60968549	60969049	REGION34385	0	-	4933433G08Rik	15509	172655	cebpe_cebpa_enhancer	7.09703	NA	12.7751	4.99465	3.25952	2.85161
chr13	67103958	67104458	REGION9688	0	-	4933433G19Rik	29035	57453	cebpe_cebpa_enhancer	0	NA	3.7697	1.51138	3.69191	3.1871
chr17	84507286	84507786	REGION16438	0	+	4933433H22Rik	29419	72538	cebpe_cebpa_enhancer	0	NA	1.25657	0.34242	3.42582	4.40323
chr17	84515495	84515995	REGION16439	0	+	4933433H22Rik	37616	64318	cebpe_cebpa_enhancer	0	NA	21.5187	4.84115	20.2556	26.629
chr17	84518613	84519113	REGION16440	0	+	4933433H22Rik	40503	60969	cebpe_cebpa_enhancer	0	NA	3.97913	0.95642	10.0447	14.0484
chr17	84525444	84525944	REGION16441	0	+	4933433H22Rik	47611	54415	cebpe_cebpa_enhancer	0	NA	4.08385	1.19258	7.88272	11.1548
chr17	84502726	84503226	REGION16437	0	+	4933433H22Rik	24799	77038	cebpe_cebpa_enhancer	7.11665	NA	20.4192	10.5206	23.7812	34.1355
chr17	84454200	84454700	REGION16435	0	+	4933433H22Rik	23471	50902	cebpa_enhancer	0	NA	3.7697	0.80292	2.49453	3.94194
chr17	84460930	84461430	REGION16436	0	+	4933433H22Rik	16664	57556	cebpa_enhancer	0	NA	3.7697	1.79477	2.72736	2.39032
chr3	89856428	89856928	REGION22517	0	+	4933434E20Rik	1	127	cebpe_cebpa_promoter	0	F_rest	1.30892	0.63761	4.65646	9.60323
chr11	59319238	59319738	REGION5351	0	+	4933439C10Rik	254	58	cebpa_promoter	0	F_rest	1.466	1.45235	1.19738	1.92903
chr11	59317559	59318059	REGION5350	0	+	4933439C10Rik	1273	1003	cebpa_enhancer	0	F_rest	2.19899	1.10992	0.76499	1.04839
chr1	174478529	174479029	REGION2087	0	-	4933439K11Rik	2078	27771	cebpe_cebpa_enhancer	0	F_rest	3.71735	1.27523	21.8188	37.2807
chr10	111109488	111109988	REGION4213	0	-	4933440J02Rik	78324	78133	cebpe_cebpa_enhancer	0	NA	2.61785	1.55861	2.19519	2.05484
chr7	132282122	132282622	REGION31463	0	-	4933440M02Rik	210797	254687	cebpa_enhancer	7.62849	F_rest	3.66499	1.31065	0.49891	0.50323
chr7	132282678	132283178	REGION31464	0	-	4933440M02Rik	210177	254067	cebpa_enhancer	0	F_rest	10.0525	3.11723	0.46565	0.92258
chr5	22892471	22892971	REGION25709	0	-	5031425E22Rik	47250	31261	cebpe_enhancer	0	F_rest	0.99478	0.49592	2.96018	3.98387
chr5	22938912	22939412	REGION25712	0	-	5031425E22Rik	887	1	cebpe_cebpa_promoter	0	F_rest	5.44513	2.10177	14.7676	27.5936
chr5	22915852	22916352	REGION25710	0	-	5031425E22Rik	23938	7949	cebpe_cebpa_enhancer	0	F_rest	4.8692	2.24346	4.58994	4.78065
chr5	22761532	22762032	REGION25707	0	-	5031425E22Rik	178203	162214	cebpa_enhancer	7.3341	F_rest	6.70169	2.27888	0.53217	0.41935
chr5	22923836	22924336	REGION25711	0	-	5031425E22Rik	15911	1	cebpe_cebpa_enhancer	0	F_rest	1.25657	0.94461	3.12648	4.94839
chr5	22761906	22762406	REGION25708	0	-	5031425E22Rik	177927	161938	cebpa_enhancer	0	F_rest	3.56028	1.228	0.56543	0.37742
chr2	166284359	166284859	REGION21376	0	+	5031425F14Rik	11544	21355	cebpe_cebpa_enhancer	0	F_rest	3.45556	2.68034	11.3418	16.7742
chr2	166374494	166374994	REGION21379	0	+	5031425F14Rik	101676	83588	cebpe_cebpa_enhancer	0	F_rest	9.79076	3.10542	31.6307	49.7355
chr2	166272760	166273260	REGION21375	0	+	5031425F14Rik	1	9766	cebpe_cebpa_promoter	0	F_rest	1.04714	0.74388	3.95799	6.12258
chr2	166250662	166251162	REGION21373	0	+	5031425F14Rik	21931	10101	cebpe_cebpa_enhancer	0	F_rest	2.04192	0.82654	2.56105	3.10323
chr2	166368544	166369044	REGION21377	0	+	5031425F14Rik	95722	89533	cebpe_enhancer	0	F_rest	0.78535	0.10627	3.82495	3.85807
chr2	166187119	166187619	REGION21372	0	+	5031425F14Rik	85443	41512	cebpa_enhancer	8.98785	F_rest	10.5238	2.6095	0.56543	1.04839
chr2	166254890	166255390	REGION21374	0	+	5031425F14Rik	17746	7051	cebpa_enhancer	8.24641	F_rest	3.24613	1.14535	0.69847	1.17419
chr2	166370322	166370822	REGION21378	0	+	5031425F14Rik	97401	87656	cebpe_cebpa_enhancer	0	F_rest	1.04714	0.37785	6.91817	7.42258
chr3	51358243	51358743	REGION22064	0	+	5031434O11Rik	5085	70514	cebpe_cebpa_enhancer	0	F_rest	3.61263	2.39696	3.15974	3.73226
chr15	84825422	84825922	REGION13122	0	-	5031439G07Rik	7187	6758	cebpa_enhancer	0	E_mono	3.4032	0.99185	2.12867	3.35484
chr2	131653768	131654268	REGION20804	0	-	5330413P13Rik	19308	18084	cebpa_enhancer	6.85145	NA	1.466	1.20438	1.06433	1.42581
chrX	102621342	102621842	REGION35994	0	-	5330434G04Rik	34385	346240	cebpe_cebpa_enhancer	0	NA	4.24092	1.81838	3.82495	5.99678
chr8	36929003	36929503	REGION32355	0	-	5430403N17Rik	16687	228098	cebpa_enhancer	6.85145	NA	2.61785	0.63761	0.19956	0.41935
chr2	156688080	156688580	REGION21172	0	-	5430405H02Rik	231	1	cebpe_cebpa_promoter	0	F_rest	2.82728	1.60585	3.15974	7.33871
chr5	100858448	100858948	REGION26588	0	-	5430416N02Rik	1	1	cebpe_cebpa_promoter	0	A_epm	2.93199	0.83835	6.58557	10.9032
chr5	100856226	100856726	REGION26587	0	-	5430416N02Rik	1985	1	cebpe_cebpa_enhancer	0	A_epm	5.07863	2.20804	4.7895	5.9129
chr4	43742868	43743368	REGION23886	0	+	5430416O09Rik	129	60882	cebpa_promoter	0	F_rest	3.92677	0.614	0.46565	0.33548
chr8	26479003	26479503	REGION32201	0	-	5430421F17Rik	62412	112295	cebpe_cebpa_enhancer	7.9365	NA	7.22526	3.56592	13.1046	21.8484
chr13	81090619	81091119	REGION9806	0	+	5430425K12Rik	11137	65943	cebpa_enhancer	0	NA	2.72256	1.80658	1.03107	1.00645
chr13	81080431	81080931	REGION9804	0	+	5430425K12Rik	917	55723	cebpe_cebpa_promoter	7.12854	NA	6.80641	2.34973	4.6232	5.11613
chr13	81088270	81088770	REGION9805	0	+	5430425K12Rik	8676	63482	cebpe_cebpa_enhancer	7.13968	NA	33.142	12.1737	28.5374	46.5065
chr13	81078595	81079095	REGION9803	0	+	5430425K12Rik	564	53735	cebpe_cebpa_promoter	6.96612	NA	1.78014	0.69665	10.8096	14.5516
chr12	92279684	92280184	REGION8023	0	+	5430427M07Rik	4134	297266	cebpe_cebpa_enhancer	0	F_rest	1.78014	1.23981	8.71423	12.329
chr12	92383724	92384224	REGION8024	0	+	5430427M07Rik	99586	193344	cebpe_cebpa_enhancer	7.62003	F_rest	1.30892	0.307	1.99563	2.55807
chrX	83073058	83073558	REGION35912	0	+	5430427O19Rik	42209	50761	cebpe_cebpa_enhancer	7.48192	F_rest	2.72256	0.93281	6.71861	11.071
chr3	38027296	38027796	REGION21968	0	-	5430434I15Rik	79302	308346	cebpe_cebpa_enhancer	8.15969	NA	15.8642	8.33623	7.41708	10.4839
chr3	38100751	38101251	REGION21969	0	-	5430434I15Rik	5954	282939	cebpe_cebpa_enhancer	6.95171	NA	3.4032	1.35788	3.05996	4.73871
chr3	38243186	38243686	REGION21970	0	-	5430434I15Rik	136290	140485	cebpa_enhancer	8.53241	NA	3.29849	0.98004	0.29934	0.16774
chr3	37975665	37976165	REGION21966	0	-	5430434I15Rik	131034	256817	cebpa_enhancer	0	NA	3.29849	1.48777	0.09978	0.16774
chr3	38011488	38011988	REGION21967	0	-	5430434I15Rik	95177	292607	cebpa_enhancer	0	NA	2.51314	1.228	0.26608	0.16774
chr15	5396384	5396884	REGION11914	0	+	5430437J10Rik	49535	215168	cebpe_cebpa_enhancer	0	NA	8.53419	4.64042	6.71861	10.6936
chr15	5368907	5369407	REGION11911	0	+	5430437J10Rik	77013	187693	cebpe_enhancer	0	NA	0.62828	0.24796	3.09322	4.40323
chr15	5385792	5386292	REGION11912	0	+	5430437J10Rik	60146	204597	cebpe_enhancer	0	NA	0.3665	0.20073	5.78732	8.63871
chr15	5386938	5387438	REGION11913	0	+	5430437J10Rik	58964	205705	cebpe_enhancer	0	NA	0.99478	0.35423	10.4438	13.9226
chr15	5463172	5463672	REGION11915	0	+	5430437J10Rik	16946	281945	cebpe_cebpa_enhancer	0	NA	2.19899	1.16896	3.85821	6.79355
chr15	5489365	5489865	REGION11916	0	+	5430437J10Rik	43060	308059	cebpe_cebpa_enhancer	7.43616	NA	10.5761	5.51419	11.9405	24.6161
chr15	5650907	5651407	REGION11917	0	+	5430437J10Rik	204750	342982	cebpe_cebpa_enhancer	0	NA	2.77492	1.02727	2.69409	5.15807
chr15	5658394	5658894	REGION11918	0	+	5430437J10Rik	212213	335471	cebpe_cebpa_enhancer	0	NA	4.39799	1.81838	5.65427	9.01613
chr15	5752049	5752549	REGION11919	0	+	5430437J10Rik	305896	241844	cebpa_enhancer	0	NA	2.40842	1.64127	0.63195	0.88065
chr15	5758617	5759117	REGION11920	0	+	5430437J10Rik	312458	235270	cebpe_cebpa_enhancer	0	NA	3.97913	1.48777	1.96237	3.64839
chr15	5768114	5768614	REGION11921	0	+	5430437J10Rik	321956	225774	cebpe_cebpa_enhancer	10.0946	NA	4.81684	2.63311	1.72954	4.02581
chr11	81620364	81620864	REGION5910	0	+	5530401A14Rik	53337	192661	cebpe_cebpa_enhancer	6.828	NA	1.57071	0.66123	6.08666	11.9097
chrX	102260020	102260520	REGION35993	0	-	5530601H04Rik	5085	5081	cebpe_cebpa_enhancer	0	F_rest	4.60742	1.70031	5.85384	8.05161
chrX	102259482	102259982	REGION35992	0	-	5530601H04Rik	5624	5620	cebpe_cebpa_enhancer	7.99019	F_rest	2.14664	1.27523	2.52779	3.85807
chr9	77252195	77252695	REGION34737	0	-	5730403I07Rik	5146	140202	cebpe_cebpa_enhancer	0	NA	2.87963	0.85015	2.19519	2.97742
chr9	77273188	77273688	REGION34738	0	-	5730403I07Rik	25976	119046	cebpe_cebpa_enhancer	0	NA	2.19899	1.31065	6.45252	5.45161
chrX	12579308	12579808	REGION35642	0	+	5730405O15Rik	39436	10402	cebpe_enhancer	0	F_rest	0.83771	0.66123	8.81401	10.9452
chr19	8963098	8963598	REGION17850	0	-	5730408K05Rik	1	531	cebpe_cebpa_promoter	0	NA	0.26178	0.31881	3.22626	4.4871
chr4	126269226	126269726	REGION24871	0	+	5730409E04Rik	17531	35013	cebpe_cebpa_enhancer	0	F_rest	12.0945	4.07365	2.02889	2.55807
chr10	94880409	94880909	REGION4044	0	+	5730420D15Rik	537	1109	cebpe_cebpa_promoter	6.828	F_rest	6.02105	3.11723	4.68972	7.25484
chr10	94882333	94882833	REGION4045	0	+	5730420D15Rik	2491	3063	cebpa_enhancer	9.12597	F_rest	2.67021	1.58223	0.53217	0.79677
chr10	41304264	41304764	REGION3049	0	+	5730435O14Rik	16590	1353	cebpe_cebpa_enhancer	0	F_rest	1.0995	0.24796	2.49453	2.89355
chr3	127597813	127598313	REGION23169	0	-	5730508B09Rik	1016	57139	cebpe_cebpa_enhancer	0	C_gran	13.7699	4.82934	19.9563	32.1645
chr5	64419238	64419738	REGION26141	0	+	5830416I19Rik	16619	58831	cebpa_enhancer	8.48447	NA	7.74883	2.88107	3.52561	4.23548
chr5	64420994	64421494	REGION26142	0	+	5830416I19Rik	14872	60598	cebpe_cebpa_enhancer	0	NA	3.61263	2.16081	10.8429	15.3064
chr5	64415661	64416161	REGION26139	0	+	5830416I19Rik	20153	55212	cebpe_cebpa_enhancer	0	NA	1.466	0.28338	5.28841	5.40968
chr5	64418963	64419463	REGION26140	0	+	5830416I19Rik	16897	58560	cebpe_cebpa_enhancer	0	NA	5.81163	3.11723	5.82058	6.54194
chr5	64408758	64409258	REGION26138	0	+	5830416I19Rik	27127	48379	cebpa_enhancer	0	NA	2.14664	0.68485	0.86477	1.04839
chr3	88578868	88579368	REGION22470	0	+	5830417I10Rik	1741	1	cebpe_cebpa_enhancer	0	F_rest	5.18334	1.3815	14.6678	21.6806
chr12	70559272	70559772	REGION7517	0	-	5830428M24Rik	16907	11644	cebpa_enhancer	0	NA	4.1362	1.29885	2.19519	1.50968
chr12	70568233	70568733	REGION7518	0	-	5830428M24Rik	7889	20548	cebpe_cebpa_enhancer	0	NA	1.83249	1.52319	16.4306	20.2968
chr12	70569430	70569930	REGION7519	0	-	5830428M24Rik	6736	21790	cebpe_cebpa_enhancer	8.2819	NA	9.31954	2.89288	13.3042	22.4355
chr12	70569963	70570463	REGION7520	0	-	5830428M24Rik	6201	22320	cebpe_cebpa_enhancer	7.29804	NA	8.58655	3.10542	10.0114	13.5871
chr12	70548751	70549251	REGION7516	0	-	5830428M24Rik	27469	1164	cebpe_cebpa_enhancer	0	NA	5.28806	2.47961	2.49453	3.69032
chr12	70587106	70587606	REGION7523	0	-	5830428M24Rik	10391	39159	cebpe_cebpa_enhancer	7.42082	NA	4.97391	1.80658	12.5392	18.3258
chr12	70614191	70614691	REGION7525	0	-	5830428M24Rik	37830	66598	cebpa_enhancer	7.13739	NA	2.98435	1.77115	1.39694	2.0129
chr12	70577810	70578310	REGION7522	0	-	5830428M24Rik	1410	30178	cebpe_cebpa_enhancer	0	NA	1.25657	0.67304	2.72736	3.39677
chr12	70619986	70620486	REGION7526	0	-	5830428M24Rik	43619	63632	cebpe_cebpa_enhancer	0	NA	13.9793	4.74669	2.99344	3.35484
chr12	70602969	70603469	REGION7524	0	-	5830428M24Rik	26607	55375	cebpe_cebpa_enhancer	6.80158	NA	6.28284	1.77115	3.25952	3.27097
chr12	70576324	70576824	REGION7521	0	-	5830428M24Rik	1	28688	cebpe_cebpa_promoter	0	NA	0.89007	0.80292	3.29278	4.4871
chr7	142857956	142858456	REGION31737	0	-	5830432E09Rik	14056	49292	cebpe_cebpa_enhancer	7.13968	C_gran	19.8433	7.33257	38.6819	60.429
chr7	142851228	142851728	REGION31735	0	-	5830432E09Rik	7330	56023	cebpe_cebpa_enhancer	0	C_gran	29.3199	8.20634	15.9317	19.1645
chr7	142846307	142846807	REGION31733	0	-	5830432E09Rik	2475	61010	cebpe_cebpa_enhancer	7.09703	C_gran	3.08906	1.32246	2.59431	2.93548
chr7	142855827	142856327	REGION31736	0	-	5830432E09Rik	11977	51472	cebpe_cebpa_enhancer	8.28297	C_gran	2.82728	1.3815	2.16193	5.36774
chr7	142846836	142847336	REGION31734	0	-	5830432E09Rik	2888	60366	cebpe_cebpa_enhancer	0	C_gran	2.72256	0.75569	6.58557	9.81291
chr9	120500552	120501052	REGION35411	0	+	5830454E08Rik	14230	9011	cebpe_cebpa_enhancer	0	F_rest	1.78014	1.16896	2.29497	4.10968
chr9	120487922	120488422	REGION35410	0	+	5830454E08Rik	1641	1625	cebpe_cebpa_enhancer	0	F_rest	2.77492	1.28704	2.19519	3.10323
chr4	153904356	153904856	REGION25501	0	-	5930403L14Rik	105747	122075	cebpe_cebpa_enhancer	0	NA	11.2568	4.98284	16.0648	29.5645
chr4	153962307	153962807	REGION25503	0	-	5930403L14Rik	47805	64133	cebpe_enhancer	6.79717	NA	0.31414	0.33062	3.52561	4.44516
chr4	153903802	153904302	REGION25500	0	-	5930403L14Rik	106273	122601	cebpe_cebpa_enhancer	0	NA	1.20421	0.21254	4.35712	6.41613
chr4	153959884	153960384	REGION25502	0	-	5930403L14Rik	50250	66578	cebpe_enhancer	7.9365	NA	0.99478	0.49592	3.62539	4.44516
chr5	149806655	149807155	REGION27652	0	-	5930430L01Rik	1	11330	cebpe_cebpa_promoter	8.31497	NA	15.1312	5.15996	10.1444	14.3
chr13	101866748	101867248	REGION10095	0	+	5930438M14Rik	134928	234898	cebpa_enhancer	8.53241	NA	3.97913	1.40511	1.16412	1.84516
chr13	101948134	101948634	REGION10096	0	+	5930438M14Rik	53587	316330	cebpa_enhancer	0	NA	2.72256	1.61765	0.36586	0.29355
chr1	74002842	74003342	REGION722	0	-	6030407O03Rik	91951	137920	cebpa_enhancer	0	NA	4.18856	1.93646	0.43239	0.25161
chr15	101139163	101139663	REGION13463	0	+	6030408B16Rik	15587	24356	cebpe_cebpa_enhancer	0	F_rest	4.60742	1.42873	8.31511	10.9032
chr15	101148555	101149055	REGION13464	0	+	6030408B16Rik	25018	33787	cebpe_cebpa_enhancer	0	F_rest	1.15185	1.228	4.12429	6.29032
chr15	101157574	101158074	REGION13465	0	+	6030408B16Rik	34088	42857	cebpe_cebpa_enhancer	0	F_rest	1.83249	0.50773	2.72736	3.69032
chr12	112248122	112248622	REGION8326	0	+	6030440G07Rik	15414	17878	cebpe_cebpa_enhancer	0	NA	2.09428	0.47231	28.5374	43.3613
chr12	112242300	112242800	REGION8325	0	+	6030440G07Rik	9742	12206	cebpe_cebpa_enhancer	7.28271	NA	1.0995	0.36604	5.85384	7.42258
chr8	126274063	126274563	REGION33502	0	+	6030466F02Rik	16264	9561	cebpe_cebpa_enhancer	7.12842	NA	9.11012	3.5305	3.82495	8.13549
chr8	126292275	126292775	REGION33503	0	+	6030466F02Rik	34572	8162	cebpe_enhancer	0	NA	0.68064	0.33062	2.99344	4.36129
chr12	31854932	31855432	REGION7219	0	+	6030469F06Rik	1293	51974	cebpe_cebpa_enhancer	0	F_rest	11.2568	3.49507	8.58119	10.2742
chr12	31889732	31890232	REGION7220	0	+	6030469F06Rik	36170	17253	cebpa_enhancer	10.7749	F_rest	2.77492	0.96823	0.89803	2.05484
chr4	83650600	83651100	REGION24312	0	-	6030471H07Rik	39820	196330	cebpa_enhancer	8.98785	NA	3.87442	1.44054	0.49891	0.33548
chr4	83671990	83672490	REGION24313	0	-	6030471H07Rik	18440	174950	cebpa_enhancer	7.13968	NA	3.35085	1.41692	0.29934	0.37742
chr4	83683418	83683918	REGION24314	0	-	6030471H07Rik	6987	163497	cebpa_enhancer	0	NA	8.37712	3.61315	1.69628	2.09677
chr4	83811102	83811602	REGION24316	0	-	6030471H07Rik	120440	35814	cebpa_enhancer	0	NA	3.19378	1.34608	0.19956	0.16774
chr4	83713720	83714220	REGION24315	0	-	6030471H07Rik	23047	133185	cebpa_enhancer	0	NA	6.38755	1.77115	1.29716	1.13226
chr4	3649959	3650459	REGION23558	0	+	6330407A03Rik	7967	44640	cebpe_cebpa_enhancer	0	NA	21.9899	8.3008	15.8985	20.9258
chr4	3685986	3686486	REGION23559	0	+	6330407A03Rik	44018	58531	cebpe_cebpa_enhancer	0	NA	4.55506	1.9955	4.92254	6.41613
chr4	3687700	3688200	REGION23560	0	+	6330407A03Rik	45674	56759	cebpa_enhancer	0	NA	4.29327	1.91284	1.79606	2.05484
chr4	3701720	3702220	REGION23561	0	+	6330407A03Rik	59779	42823	cebpe_cebpa_enhancer	8.44562	NA	5.6022	2.69215	1.66302	1.8871
chr7	13863886	13864386	REGION29856	0	-	6330408A02Rik	1	203	cebpe_cebpa_promoter	0	F_rest	2.46078	1.15715	8.44815	14.4677
chr6	77573637	77574137	REGION28481	0	-	6330415B21Rik	241333	4014400	cebpe_cebpa_enhancer	10.6368	NA	3.45556	1.228	0.83151	2.26452
chr7	147160199	147160699	REGION31788	0	-	6430531B16Rik	3854	3661	cebpe_cebpa_enhancer	0	F_rest	5.70691	1.57042	15.7322	24.4065
chr8	122639851	122640351	REGION33382	0	+	6430548M08Rik	1766	100724	cebpe_cebpa_enhancer	0	C_gran	2.40842	1.06269	63.4942	100.226
chr8	122640674	122641174	REGION33383	0	+	6430548M08Rik	2711	100022	cebpe_enhancer	0	C_gran	0.41886	0.4605	7.88272	9.35161
chr8	122631594	122632094	REGION33379	0	+	6430548M08Rik	6089	109148	cebpe_cebpa_enhancer	0	C_gran	1.30892	0.20073	2.32823	3.69032
chr8	122650442	122650942	REGION33384	0	+	6430548M08Rik	12525	90301	cebpe_cebpa_enhancer	0	C_gran	9.63369	2.46781	9.37944	10.0226
chr8	122637634	122638134	REGION33381	0	+	6430548M08Rik	28	103087	cebpe_cebpa_promoter	0	C_gran	2.61785	0.12988	8.9138	10.6936
chr8	122633027	122633527	REGION33380	0	+	6430548M08Rik	4593	107652	cebpe_cebpa_enhancer	7.29804	C_gran	26.545	13.9331	38.4823	56.9484
chr8	122676518	122677018	REGION33385	0	+	6430548M08Rik	7757	64159	cebpe_cebpa_enhancer	0	C_gran	13.8746	5.60865	24.2468	28.9774
chr2	155833474	155833974	REGION21152	0	-	6430550D23Rik	1	51509	cebpe_cebpa_promoter	0	F_rest	1.83249	0.77931	10.0447	21.1774
chr13	100163038	100163538	REGION10062	0	-	6430562O15Rik	19348	20863	cebpa_enhancer	0	F_rest	9.94783	3.44784	2.59431	2.13871
chr9	107265776	107266276	REGION35115	0	+	6430571L13Rik	22948	25045	cebpe_cebpa_enhancer	0	F_rest	3.45556	2.149	6.78513	8.47097
chr9	107259528	107260028	REGION35112	0	+	6430571L13Rik	16698	18795	cebpe_cebpa_enhancer	0	F_rest	1.0995	0.36604	2.56105	6.33226
chr9	107264346	107264846	REGION35114	0	+	6430571L13Rik	21323	23420	cebpe_cebpa_enhancer	0	F_rest	2.77492	0.34242	5.48797	5.95484
chr9	107261152	107261652	REGION35113	0	+	6430571L13Rik	18214	20311	cebpe_cebpa_enhancer	0	F_rest	3.24613	0.72027	17.4285	21.3871
chr8	37507549	37508049	REGION32369	0	+	6430573F11Rik	44361	88264	cebpe_enhancer	7.77106	NA	0.733	0.21254	1.52998	2.0129
chr8	37596866	37597366	REGION32372	0	+	6430573F11Rik	44792	689	cebpa_enhancer	0	NA	2.25135	0.96823	0.86477	0.46129
chr8	37514406	37514906	REGION32370	0	+	6430573F11Rik	37459	81362	cebpe_cebpa_enhancer	0	NA	14.5552	2.70396	15.2998	31.4935
chr8	37520300	37520800	REGION32371	0	+	6430573F11Rik	31601	75504	cebpe_cebpa_enhancer	0	NA	5.28806	1.70031	1.69628	3.56452
chr1	90166288	90166788	REGION962	0	-	6430706D22Rik	453	7351	cebpe_cebpa_promoter	0	NA	2.56549	2.06634	5.72079	7.17097
chr1	90157056	90157556	REGION961	0	-	6430706D22Rik	8555	16561	cebpe_cebpa_enhancer	0	NA	9.68604	3.28254	48.1944	66.6355
chr2	72649406	72649906	REGION19952	0	-	6430710C18Rik	1979	168788	cebpe_cebpa_enhancer	0	NA	5.07863	1.71211	5.02233	6.54194
chr2	72690572	72691072	REGION19953	0	-	6430710C18Rik	38944	127658	cebpa_enhancer	0	NA	3.50792	1.3815	1.09759	1.13226
chr2	72727484	72727984	REGION19954	0	-	6430710C18Rik	75771	90662	cebpa_enhancer	8.98785	NA	7.12055	3.41242	1.5965	3.14516
chr2	72623728	72624228	REGION19951	0	-	6430710C18Rik	27627	194436	cebpe_cebpa_enhancer	7.00496	NA	2.25135	0.921	3.42582	4.19355
chr2	29108279	29108779	REGION19306	0	-	6530402F18Rik	1	93637	cebpe_cebpa_promoter	0	C_gran	2.09428	0.18892	6.65209	8.42903
chr2	29107408	29107908	REGION19305	0	-	6530402F18Rik	757	94529	cebpe_cebpa_promoter	0	C_gran	2.98435	2.04273	5.18863	7.38065
chr17	9430970	9431470	REGION15020	0	-	6530411M01Rik	70249	431117	cebpa_enhancer	8.98785	F_rest	2.93199	1.36969	0.53217	0.79677
chr17	9338648	9339148	REGION15019	0	-	6530411M01Rik	21852	523385	cebpe_cebpa_enhancer	0	F_rest	10.7332	4.07365	14.4683	21.7226
chr19	57622524	57623024	REGION18820	0	+	6720468P15Rik	39151	62125	cebpe_cebpa_enhancer	6.79717	NA	2.93199	1.05088	4.98906	7.50645
chr8	19916728	19917228	REGION32157	0	-	6820431F20Rik	23863	23785	cebpa_enhancer	0	F_rest	6.54462	2.23165	2.32823	2.68387
chr8	20020094	20020594	REGION32160	0	-	6820431F20Rik	1	1	cebpe_cebpa_promoter	0	F_rest	4.60742	3.94377	9.67879	19.6258
chr8	19892178	19892678	REGION32155	0	-	6820431F20Rik	473	351	cebpe_cebpa_promoter	0	F_rest	21.5711	9.65869	13.5703	20.171
chr8	19990551	19991051	REGION32158	0	-	6820431F20Rik	29374	1	cebpe_cebpa_enhancer	0	F_rest	11.4138	4.81754	18.0937	23.3161
chr8	19892816	19893316	REGION32156	0	-	6820431F20Rik	1	1	cebpe_cebpa_promoter	0	F_rest	4.92156	2.78661	7.68316	15.0968
chr8	20019468	20019968	REGION32159	0	-	6820431F20Rik	438	325	cebpe_cebpa_promoter	0	F_rest	17.3302	9.9893	13.1711	20.8419
chr2	11316526	11317026	REGION19011	0	-	8030442B05Rik	3273	106676	cebpe_cebpa_enhancer	0	NA	3.7697	2.16081	2.22845	2.09677
chr2	11328328	11328828	REGION19012	0	-	8030442B05Rik	8299	94801	cebpe_enhancer	0	NA	0.733	0.17712	2.96018	2.97742
chr2	11359834	11360334	REGION19013	0	-	8030442B05Rik	39866	63356	cebpa_enhancer	0	NA	2.51314	1.03908	1.5965	2.6
chr2	11363407	11363907	REGION19014	0	-	8030442B05Rik	43262	59606	cebpe_cebpa_enhancer	0	NA	20.3145	9.70592	10.5768	17.7807
chr2	11296614	11297114	REGION19009	0	-	8030442B05Rik	23153	126556	cebpe_cebpa_enhancer	0	NA	3.03671	1.62946	2.22845	2.55807
chr2	11305407	11305907	REGION19010	0	-	8030442B05Rik	14331	117734	cebpe_cebpa_enhancer	0	NA	10.7332	3.70761	4.12429	5.15807
chr4	108610883	108611383	REGION24603	0	-	8030443G20Rik	33318	61558	cebpe_enhancer	0	NA	0.57593	0.36604	7.6499	9.98065
chr4	108607453	108607953	REGION24602	0	-	8030443G20Rik	36829	65069	cebpe_cebpa_enhancer	7.50834	NA	11.6233	3.03457	13.5037	16.6903
chr4	108624216	108624716	REGION24604	0	-	8030443G20Rik	20111	48351	cebpe_cebpa_enhancer	7.12842	NA	6.3352	2.94011	14.1357	18.5774
chr18	77943028	77943528	REGION17456	0	-	8030462N17Rik	9365	9197	cebpe_cebpa_enhancer	0	F_rest	1.0995	0.37785	2.19519	4.02581
chr18	77902430	77902930	REGION17455	0	-	8030462N17Rik	49906	39331	cebpa_enhancer	7.14307	F_rest	5.9687	2.78661	0.99781	1.21613
chr6	116604146	116604646	REGION29092	0	+	8430408G22Rik	3565	390167	cebpe_cebpa_enhancer	0	E_mono	2.25135	1.40511	3.62539	5.74516
chr18	14428164	14428664	REGION16744	0	+	8430422H06Rik	37511	413147	cebpa_enhancer	0	NA	1.98957	2.00731	0.69847	2.09677
chr15	81089684	81090184	REGION13024	0	-	8430426J06Rik	7543	38925	cebpa_enhancer	0	NA	3.7697	1.79477	0.93129	1.42581
chr15	81114720	81115220	REGION13025	0	-	8430426J06Rik	32576	63958	cebpa_enhancer	7.13968	NA	5.70691	1.64127	1.52998	1.63548
chr15	81128604	81129104	REGION13026	0	-	8430426J06Rik	46482	62134	cebpa_enhancer	0	NA	4.8692	1.14535	1.09759	1.80323
chr11	3351848	3352348	REGION4595	0	+	8430429K09Rik	180	1	cebpe_cebpa_promoter	0	F_rest	0.94243	0.80292	3.85821	4.31936
chr11	3344794	3345294	REGION4593	0	+	8430429K09Rik	7232	7044	cebpe_cebpa_enhancer	0	F_rest	1.41364	0.17712	6.68535	9.01613
chr11	3349872	3350372	REGION4594	0	+	8430429K09Rik	2160	1972	cebpe_cebpa_enhancer	7.48192	F_rest	1.41364	0.614	4.32386	5.2
chr17	84397122	84397622	REGION16433	0	+	8430430B14Rik	426	5805	cebpe_cebpa_promoter	6.828	NA	1.25657	1.06269	3.29278	4.40323
chr17	84363802	84364302	REGION16431	0	+	8430430B14Rik	33752	8280	cebpa_enhancer	0	NA	3.7697	1.78296	0.29934	0.25161
chr17	84382187	84382687	REGION16432	0	+	8430430B14Rik	15304	20683	cebpa_enhancer	7.1097	NA	5.28806	3.10542	0.46565	0.20968
chr17	84435363	84435863	REGION16434	0	+	8430430B14Rik	37656	32077	cebpe_cebpa_enhancer	0	NA	2.19899	1.09811	4.9558	8.42903
chr19	31284593	31285093	REGION18252	0	-	8430431K14Rik	5802	125713	cebpe_enhancer	0	NA	0.733	0.44869	3.25952	3.73226
chr19	31302818	31303318	REGION18254	0	-	8430431K14Rik	12070	144068	cebpe_cebpa_enhancer	6.96788	NA	6.38755	2.86927	6.02014	10.6936
chr19	31271505	31272005	REGION18251	0	-	8430431K14Rik	19039	112774	cebpe_cebpa_enhancer	8.45308	NA	6.12577	1.77115	2.62757	2.22258
chr19	31285270	31285770	REGION18253	0	-	8430431K14Rik	5248	126512	cebpe_cebpa_enhancer	0	NA	8.58655	3.70761	5.08885	7.96774
chr19	31411860	31412360	REGION18255	0	-	8430431K14Rik	121019	253017	cebpe_cebpa_enhancer	0	NA	4.71213	1.64127	7.28403	11.3645
chr4	7523500	7524000	REGION23594	0	+	8430436N08Rik	35824	1050657	cebpa_enhancer	7.50834	NA	2.72256	1.08631	0.1663	0.41935
chr2	72435200	72435700	REGION19945	0	+	8430437L04Rik	105794	81211	cebpe_enhancer	7.19598	NA	0.733	0.35423	15.8985	24.9516
chr2	72448456	72448956	REGION19946	0	+	8430437L04Rik	92748	94677	cebpe_enhancer	0	NA	0.26178	0.05904	2.22845	2.72581
chr2	72479246	72479746	REGION19947	0	+	8430437L04Rik	61971	125479	cebpe_cebpa_enhancer	8.48447	NA	1.88485	0.53135	2.89366	3.01936
chr2	72484355	72484855	REGION19948	0	+	8430437L04Rik	56854	130580	cebpe_enhancer	7.43616	NA	0.733	0.38965	1.89584	2.89355
chr2	72499354	72499854	REGION19949	0	+	8430437L04Rik	41785	145508	cebpe_enhancer	0	NA	0.62828	0.31881	4.85602	4.31936
chr2	72541281	72541781	REGION19950	0	+	8430437L04Rik	1	187527	cebpa_promoter	9.269	NA	2.98435	0.90919	1.66302	2.34839
chr17	15127668	15128168	REGION15083	0	+	9030025P20Rik	11984	31688	cebpe_cebpa_enhancer	9.96393	F_rest	15.7071	7.52149	6.75187	13.4194
chr17	15130043	15130543	REGION15084	0	+	9030025P20Rik	14369	29322	cebpe_cebpa_enhancer	0	F_rest	1.15185	0.34242	2.99344	4.90645
chr2	35740197	35740697	REGION19497	0	+	9030204H09Rik	65651	164117	cebpa_enhancer	0	NA	1.98957	0.75569	0.43239	0.96452
chr2	35682274	35682774	REGION19495	0	+	9030204H09Rik	7707	212827	cebpa_enhancer	7.09703	NA	3.97913	2.12538	0.79825	0.62903
chr2	35686791	35687291	REGION19496	0	+	9030204H09Rik	12222	217342	cebpe_cebpa_enhancer	0	NA	6.96348	2.17261	2.99344	2.47419
chr16	30047314	30047814	REGION14010	0	-	9030404E10Rik	7905	1	cebpe_cebpa_enhancer	0	NA	6.38755	2.07815	3.85821	5.28387
chr16	30024839	30025339	REGION14008	0	-	9030404E10Rik	14241	16153	cebpe_cebpa_enhancer	0	NA	14.6076	3.8375	9.71205	13.7129
chr16	30047030	30047530	REGION14009	0	-	9030404E10Rik	7599	54	cebpe_cebpa_enhancer	0	NA	7.06819	1.78296	5.65427	9.05807
chr12	102028368	102028868	REGION8133	0	+	9030617O03Rik	11193	11012	cebpe_cebpa_enhancer	0	F_rest	1.0995	0.57858	3.12648	3.06129
chr12	102075353	102075853	REGION8135	0	+	9030617O03Rik	58023	57842	cebpe_cebpa_enhancer	0	F_rest	1.88485	0.69665	5.82058	9.05807
chr12	102044846	102045346	REGION8134	0	+	9030617O03Rik	27641	27460	cebpa_enhancer	0	F_rest	2.98435	0.98004	0.49891	0.92258
chr12	102014574	102015074	REGION8131	0	+	9030617O03Rik	2428	2409	cebpe_cebpa_enhancer	0	F_rest	2.35606	0.72027	3.65865	3.73226
chr12	102026835	102027335	REGION8132	0	+	9030617O03Rik	9558	9377	cebpe_enhancer	0	F_rest	0.62828	0.23615	5.8871	7.12903
chr15	75263597	75264097	REGION12783	0	-	9030619P08Rik	1432	181556	cebpe_cebpa_enhancer	7.10829	F_rest	1.0995	0.36604	3.89147	4.73871
chr12	24597954	24598454	REGION7144	0	-	9030624G23Rik	183797	737892	cebpa_enhancer	0	F_rest	4.8692	1.79477	1.13085	1.50968
chr7	125883904	125884404	REGION31385	0	+	9030624J02Rik	271	1	cebpe_cebpa_promoter	0	F_rest	0.94243	0.50773	3.39256	6.08065
chr12	36392889	36393389	REGION7331	0	-	9130015A21Rik	13243	375727	cebpe_cebpa_enhancer	0	NA	2.56549	0.89738	3.29278	3.98387
chr12	36396162	36396662	REGION7332	0	-	9130015A21Rik	16373	372311	cebpe_cebpa_enhancer	8.45054	NA	6.54462	3.40061	5.38819	7.29678
chr12	36483942	36484442	REGION7333	0	-	9130015A21Rik	104195	284572	cebpe_cebpa_enhancer	0	NA	8.6389	3.49507	14.4683	28.6
chr12	36373516	36374016	REGION7330	0	-	9130015A21Rik	2673	395088	cebpe_enhancer	0	NA	0.62828	0.24796	2.06215	2.72581
chr12	36369814	36370314	REGION7329	0	-	9130015A21Rik	751	398746	cebpe_cebpa_promoter	6.79466	NA	19.1627	5.44334	23.7147	42.4806
chr2	159894518	159895018	REGION21233	0	+	9130015L21Rik	52261	382819	cebpa_enhancer	0	NA	3.87442	1.77115	1.03107	0.96452
chr2	159896048	159896548	REGION21234	0	+	9130015L21Rik	53784	381283	cebpa_enhancer	7.48192	NA	3.87442	2.27888	2.09541	2.93548
chr7	134530474	134530974	REGION31562	0	-	9130019O22Rik	1	1	cebpe_cebpa_promoter	0	F_rest	0.57593	0.54315	3.62539	3.81613
chr7	135381686	135382186	REGION31605	0	-	9130023H24Rik	267	159	cebpe_cebpa_promoter	7.79839	F_rest	9.94783	3.70761	23.5816	34.8903
chr7	135382406	135382906	REGION31606	0	-	9130023H24Rik	1026	918	cebpe_cebpa_enhancer	0	F_rest	4.39799	1.44054	2.8604	3.77419
chr1	57048434	57048934	REGION509	0	+	9130024F11Rik	20288	385417	cebpa_enhancer	0	F_rest	1.78014	1.74754	0.56543	0.75484
chr1	57091164	57091664	REGION510	0	+	9130024F11Rik	63015	342685	cebpe_cebpa_enhancer	7.3341	F_rest	3.97913	1.52319	2.96018	2.64194
chr6	71941988	71942488	REGION28428	0	-	9130221F21Rik	50148	83314	cebpe_enhancer	0	NA	0.57593	0.53135	2.52779	4.19355
chr6	71987658	71988158	REGION28429	0	-	9130221F21Rik	4485	128991	cebpe_cebpa_enhancer	7.11665	NA	11.885	4.23896	10.344	10.9871
chr1	55966822	55967322	REGION504	0	+	9130227L01Rik	20856	672972	cebpe_cebpa_enhancer	0	NA	1.15185	0.11808	3.3593	5.28387
chr1	55931564	55932064	REGION501	0	+	9130227L01Rik	56179	637779	cebpe_cebpa_enhancer	7.1097	NA	3.50792	1.74754	2.56105	3.94194
chr1	55963050	55963550	REGION503	0	+	9130227L01Rik	24515	669087	cebpe_cebpa_enhancer	0	NA	1.04714	1.02727	13.8696	17.571
chr1	55877944	55878444	REGION500	0	+	9130227L01Rik	109800	584160	cebpa_enhancer	7.12854	NA	3.4032	1.19258	0.59869	0.75484
chr1	55949811	55950311	REGION502	0	+	9130227L01Rik	37957	656050	cebpa_enhancer	8.58865	NA	2.04192	0.74388	0.26608	0.92258
chr5	66429417	66429917	REGION26244	0	-	9130230L23Rik	34058	15905	cebpa_enhancer	8.44562	C_gran	2.25135	1.13354	1.06433	0.88065
chr5	66396902	66397402	REGION26243	0	-	9130230L23Rik	1519	10889	cebpe_enhancer	0	C_gran	0.62828	0.31881	2.32823	3.64839
chr5	66381218	66381718	REGION26242	0	-	9130230L23Rik	13884	990	cebpe_cebpa_enhancer	0	C_gran	1.98957	0.4605	12.4394	13.629
chr15	57846718	57847218	REGION12386	0	-	9130401M01Rik	18600	18381	cebpe_cebpa_enhancer	0	A_epm	16.0212	4.95923	17.362	28.8516
chr15	57878124	57878624	REGION12387	0	-	9130401M01Rik	12421	12440	cebpe_cebpa_enhancer	0	A_epm	7.06819	2.37334	3.62539	4.40323
chr1	182974992	182975492	REGION2235	0	+	9130409I23Rik	6031	27509	cebpa_enhancer	8.61563	NA	3.82206	1.94827	2.32823	2.55807
chr11	66798305	66798805	REGION5473	0	+	9130409J20Rik	27059	21269	cebpe_cebpa_enhancer	7.10538	NA	2.14664	1.18077	1.86258	5.28387
chr2	9887182	9887682	REGION18983	0	-	9230102O04Rik	76158	107136	cebpe_cebpa_enhancer	0	NA	4.1362	1.54681	4.75624	10.4419
chr10	119811858	119812358	REGION4349	0	+	9230105E05Rik	14372	147726	cebpa_enhancer	0	F_rest	2.19899	1.64127	0.46565	1.04839
chr10	119846528	119847028	REGION4350	0	+	9230105E05Rik	20110	113448	cebpa_enhancer	7.97535	F_rest	3.87442	1.48777	0.53217	1.25806
chr10	119760714	119761214	REGION4347	0	+	9230105E05Rik	65390	96458	cebpe_cebpa_enhancer	8.31497	F_rest	17.2778	6.03373	28.9698	45.2484
chr10	119803171	119803671	REGION4348	0	+	9230105E05Rik	23038	139019	cebpe_cebpa_enhancer	0	F_rest	3.61263	0.614	4.68972	10.3581
chr9	60449706	60450206	REGION34366	0	-	9230112J17Rik	56147	85882	cebpe_cebpa_enhancer	0	NA	7.74883	2.10177	16.0315	24.7
chr9	60462494	60462994	REGION34367	0	-	9230112J17Rik	68924	73084	cebpe_enhancer	0	NA	0.57593	0.16531	1.96237	3.10323
chr5	52581900	52582400	REGION26062	0	+	9230114K14Rik	161	268	cebpe_cebpa_promoter	7.96789	F_rest	2.46078	1.01546	3.59213	5.74516
chr16	22511266	22511766	REGION13850	0	+	9230117E06Rik	1	5452	cebpe_cebpa_promoter	0	F_rest	6.17812	3.44784	3.72517	5.28387
chr15	98393692	98394192	REGION13341	0	+	9330020H09Rik	3690	4268	cebpe_cebpa_enhancer	0	F_rest	1.04714	0.82654	4.35712	5.2
chr15	98383184	98383684	REGION13340	0	+	9330020H09Rik	14167	14745	cebpe_cebpa_enhancer	0	F_rest	2.40842	0.99185	3.69191	4.40323
chr6	128150564	128151064	REGION29375	0	-	9330102E08Rik	16779	1	cebpe_cebpa_enhancer	0	NA	24.5554	9.19819	20.688	34.7645
chr6	128167040	128167540	REGION29376	0	-	9330102E08Rik	33319	16464	cebpa_enhancer	7.85207	NA	3.29849	1.39331	0.49891	0.54516
chr13	81246366	81246866	REGION9810	0	+	9330111N05Rik	143170	221647	cebpe_cebpa_enhancer	8.02157	F_rest	9.58133	3.54231	5.42145	8.93226
chr13	81242760	81243260	REGION9809	0	+	9330111N05Rik	139567	218044	cebpa_enhancer	8.48447	F_rest	7.53941	3.55411	2.59431	3.69032
chr13	81102445	81102945	REGION9807	0	+	9330111N05Rik	559	77759	cebpa_promoter	0	F_rest	2.72256	1.60585	1.2639	2.13871
chr13	81378360	81378860	REGION9815	0	+	9330111N05Rik	275152	353629	cebpe_cebpa_enhancer	6.82235	F_rest	4.18856	1.81838	5.62101	8.63871
chr13	81379536	81380036	REGION9816	0	+	9330111N05Rik	276350	354827	cebpe_enhancer	0	F_rest	0.99478	0.33062	3.79169	5.57742
chr13	81153150	81153650	REGION9808	0	+	9330111N05Rik	49975	128452	cebpe_cebpa_enhancer	0	F_rest	1.466	0.85015	1.49672	2.26452
chr13	81271603	81272103	REGION9812	0	+	9330111N05Rik	168424	246901	cebpe_cebpa_enhancer	0	F_rest	4.03149	1.40511	14.4018	22.771
chr13	81380142	81380642	REGION9817	0	+	9330111N05Rik	276969	355446	cebpe_cebpa_enhancer	0	F_rest	2.09428	0.88558	6.85165	11.3645
chr13	81247432	81247932	REGION9811	0	+	9330111N05Rik	144243	222720	cebpa_enhancer	8.98785	F_rest	3.29849	1.36969	1.03107	0.96452
chr13	81275627	81276127	REGION9813	0	+	9330111N05Rik	172410	250887	cebpe_enhancer	0	F_rest	0.94243	0.55496	2.32823	2.39032
chr13	81377856	81378356	REGION9814	0	+	9330111N05Rik	274671	353148	cebpe_cebpa_enhancer	0	F_rest	1.15185	0.614	3.193	3.9
chr17	21673186	21673686	REGION15158	0	-	9330136K24Rik	501	676	cebpe_cebpa_promoter	0	F_rest	0.57593	0.37785	2.79388	3.56452
chr9	88758862	88759362	REGION34860	0	-	9330159M07Rik	5293	5265	cebpe_enhancer	0	B_lpm	0.3665	0.20073	2.46127	1.46774
chr9	88749511	88750011	REGION34859	0	-	9330159M07Rik	3785	3682	cebpa_enhancer	9.13088	B_lpm	3.29849	1.42873	1.62976	3.14516
chr9	88789250	88789750	REGION34861	0	-	9330159M07Rik	35684	35656	cebpe_cebpa_enhancer	8.95646	B_lpm	4.76449	1.97188	2.69409	3.60645
chr8	96951800	96952300	REGION32995	0	-	9330175E14Rik	6830	40653	cebpe_cebpa_enhancer	0	F_rest	10.8902	5.80938	16.863	29.3968
chr6	127093151	127093651	REGION29348	0	+	9330179D12Rik	5914	1040	cebpe_cebpa_enhancer	6.93969	F_rest	10.4714	4.38065	1.86258	2.89355
chr6	127079566	127080066	REGION29347	0	+	9330179D12Rik	19446	12111	cebpa_enhancer	8.47752	F_rest	12.8798	3.69581	3.45908	6.5
chr15	93752211	93752711	REGION13224	0	-	9430014N10Rik	4962	523466	cebpa_enhancer	8.44562	NA	9.05776	4.01461	0.1663	0.25161
chr4	155483686	155484186	REGION25555	0	+	9430015G10Rik	2	1	cebpe_cebpa_promoter	0	A_epm	2.30371	1.12173	3.52561	5.74516
chr4	155461762	155462262	REGION25554	0	+	9430015G10Rik	21988	21961	cebpa_enhancer	7.99019	A_epm	6.07341	1.83019	1.23064	2.47419
chr2	75266014	75266514	REGION20009	0	-	9430019J16Rik	15772	181427	cebpe_cebpa_enhancer	7.26665	NA	5.34041	1.72392	5.05559	6.75161
chr18	4527731	4528231	REGION16609	0	+	9430020K01Rik	106863	106662	cebpa_enhancer	0	F_rest	2.14664	0.81473	0.56543	0.96452
chr9	88532525	88533025	REGION34852	0	-	9430037G07Rik	38582	38180	cebpa_enhancer	8.95646	F_rest	2.93199	1.47596	2.66083	3.56452
chr9	88532915	88533415	REGION34853	0	-	9430037G07Rik	38931	38529	cebpe_cebpa_enhancer	7.02157	F_rest	1.57071	0.7675	5.98688	8.76452
chr7	144601876	144602376	REGION31751	0	-	9430038I01Rik	182	29	cebpe_cebpa_promoter	6.96727	F_rest	4.55506	3.30615	13.67	27.5516
chr7	4073956	4074456	REGION29812	0	-	9430041J12Rik	1800	14338	cebpe_cebpa_enhancer	7.97535	F_rest	1.25657	0.37785	1.66302	3.64839
chr15	34265840	34266340	REGION12115	0	-	9430069I07Rik	21424	29432	cebpa_enhancer	0	NA	2.87963	1.64127	0.1663	0.25161
chr15	34272341	34272841	REGION12116	0	-	9430069I07Rik	14954	24905	cebpe_cebpa_enhancer	8.16714	NA	12.8275	3.30615	2.42801	3.06129
chr15	34286308	34286808	REGION12117	0	-	9430069I07Rik	957	10908	cebpa_promoter	0	NA	2.98435	1.41692	1.56324	1.76129
chr12	80742818	80743318	REGION7723	0	-	9430078K24Rik	282556	44598	cebpa_enhancer	7.3341	NA	3.7697	1.96008	1.13085	1.71936
chr12	80913672	80914172	REGION7727	0	-	9430078K24Rik	111710	22534	cebpa_enhancer	7.62003	NA	2.30371	1.54681	1.16412	0.67097
chr12	81038846	81039346	REGION7728	0	-	9430078K24Rik	1746	85934	cebpa_enhancer	8.15969	NA	5.54984	1.98369	1.13085	1.3
chr12	81110840	81111340	REGION7729	0	-	9430078K24Rik	73574	99901	cebpe_cebpa_enhancer	0	NA	2.67021	0.85015	10.9094	12.6645
chr12	80787420	80787920	REGION7725	0	-	9430078K24Rik	237855	1	cebpe_enhancer	0	NA	0.733	0.63761	11.3418	17.3194
chr12	81114688	81115188	REGION7731	0	-	9430078K24Rik	77598	96228	cebpe_cebpa_enhancer	7.12854	NA	3.03671	2.29069	2.66083	2.34839
chr12	80714746	80715246	REGION7722	0	-	9430078K24Rik	310533	72575	cebpe_cebpa_enhancer	10.4673	NA	14.8694	6.93111	15.6324	25.5387
chr12	80793988	80794488	REGION7726	0	-	9430078K24Rik	231357	6150	cebpe_enhancer	6.79661	NA	0.52357	0.60219	3.65865	3.52258
chr12	81111853	81112353	REGION7730	0	-	9430078K24Rik	74747	99048	cebpe_cebpa_enhancer	7.50834	NA	1.67542	0.41327	2.39475	2.47419
chr12	80777000	80777500	REGION7724	0	-	9430078K24Rik	248109	10151	cebpe_cebpa_enhancer	0	NA	2.61785	1.75934	16.8298	24.9097
chr13	51167286	51167786	REGION9384	0	-	9430083A17Rik	28451	19573	cebpe_cebpa_enhancer	0	NA	2.61785	1.47596	3.49235	7.17097
chr12	11184318	11184818	REGION7073	0	-	9530020I12Rik	26483	87650	cebpe_cebpa_enhancer	0	NA	1.20421	1.20438	8.81401	14.3839
chr12	11201768	11202268	REGION7074	0	-	9530020I12Rik	9214	70381	cebpa_enhancer	0	NA	2.98435	1.01546	1.62976	1.80323
chr1	61244206	61244706	REGION581	0	+	9530026F06Rik	190706	329466	cebpa_enhancer	0	NA	4.92156	2.07815	0.53217	0.5871
chr1	61244542	61245042	REGION582	0	+	9530026F06Rik	190395	329826	cebpa_enhancer	6.96667	NA	2.82728	1.12173	0.59869	0.46129
chr6	93121706	93122206	REGION28764	0	+	9530026P05Rik	231286	184504	cebpa_enhancer	9.12597	F_rest	3.35085	1.25161	0.3326	0.20968
chrX	45637410	45637910	REGION35752	0	-	9530027J09Rik	852	1139	cebpe_cebpa_promoter	0	F_rest	4.29327	1.81838	3.99125	6.24839
chrX	45627770	45628270	REGION35751	0	-	9530027J09Rik	10393	10680	cebpe_enhancer	0	F_rest	0.94243	0.23615	10.5436	15.2226
chr8	10990726	10991226	REGION32012	0	+	9530052E02Rik	16752	17685	cebpe_cebpa_enhancer	6.96788	C_gran	3.24613	1.35788	6.81839	9.35161
chr9	122402662	122403162	REGION35476	0	+	9530059O14Rik	78584	141857	cebpe_enhancer	0	NA	0.47121	0.22435	3.75843	4.23548
chr11	52203377	52203877	REGION5209	0	+	9530068E07Rik	6190	1	cebpe_enhancer	0	C_gran	0.89007	0.63761	2.99344	3.43871
chr11	52202422	52202922	REGION5208	0	+	9530068E07Rik	7153	764	cebpe_cebpa_enhancer	0	C_gran	1.83249	1.60585	6.51904	10.1903
chr11	52210868	52211368	REGION5210	0	+	9530068E07Rik	1044	909	cebpe_cebpa_enhancer	0	C_gran	1.30892	0.57858	5.58775	10.0226
chr9	22223082	22223582	REGION33805	0	+	9530077C05Rik	7211	7230	cebpe_cebpa_enhancer	0	C_gran	1.04714	0.62581	3.193	4.4871
chr9	22227882	22228382	REGION33806	0	+	9530077C05Rik	11967	11986	cebpe_enhancer	0	C_gran	0.26178	0.50773	6.02014	6.29032
chr4	95445173	95445673	REGION24414	0	-	9530080O11Rik	188226	93784	cebpe_cebpa_enhancer	8.67053	F_rest	6.70169	1.20438	1.62976	1.92903
chr4	95448008	95448508	REGION24415	0	-	9530080O11Rik	185370	96597	cebpe_cebpa_enhancer	0	F_rest	12.5133	3.57773	3.45908	3.69032
chr4	95494751	95495251	REGION24416	0	-	9530080O11Rik	138637	138470	cebpe_cebpa_enhancer	8.81835	F_rest	1.88485	0.83835	2.26171	2.72581
chr4	95510753	95511253	REGION24417	0	-	9530080O11Rik	122642	122475	cebpe_cebpa_enhancer	6.85145	F_rest	3.03671	1.55861	13.7366	22.6452
chr4	95513020	95513520	REGION24418	0	-	9530080O11Rik	120330	120163	cebpe_cebpa_enhancer	0	F_rest	4.5027	2.92831	4.2906	5.95484
chr4	95533757	95534257	REGION24420	0	-	9530080O11Rik	99609	99442	cebpe_cebpa_enhancer	0	F_rest	1.72778	0.90919	3.05996	3.3129
chr4	95517026	95517526	REGION24419	0	-	9530080O11Rik	116347	116180	cebpe_cebpa_enhancer	0	F_rest	5.18334	2.65673	4.12429	5.74516
chr9	68649247	68649747	REGION34595	0	+	9530091C08Rik	36232	359012	cebpa_enhancer	0	NA	2.98435	1.60585	0.69847	1.21613
chr9	68724034	68724534	REGION34596	0	+	9530091C08Rik	111023	284230	cebpa_enhancer	8.27612	NA	3.29849	1.93646	0.23282	0.16774
chr9	68804812	68805312	REGION34597	0	+	9530091C08Rik	191744	203394	cebpa_enhancer	0	NA	5.49748	3.34157	0.43239	0.62903
chr9	68837800	68838300	REGION34598	0	+	9530091C08Rik	224804	170479	cebpa_enhancer	0	NA	5.28806	2.12538	0.36586	0.88065
chr9	68864510	68865010	REGION34599	0	+	9530091C08Rik	251517	143770	cebpa_enhancer	0	NA	7.74883	2.07815	0.26608	0.7129
chr14	85687150	85687650	REGION11632	0	-	9630013A20Rik	811034	843803	cebpa_enhancer	7.09703	NA	3.24613	0.51954	1.06433	0.88065
chr11	63778892	63779392	REGION5450	0	+	9630013K17Rik	1310	8122	cebpe_cebpa_enhancer	8.48447	F_rest	20.9428	7.12003	3.45908	4.86452
chr2	135359756	135360256	REGION20873	0	-	9630028H03Rik	48835	112086	cebpe_enhancer	8.98785	F_rest	0.3665	0.21254	2.46127	3.27097
chr2	135388214	135388714	REGION20874	0	-	9630028H03Rik	20316	83567	cebpe_cebpa_enhancer	0	F_rest	28.6393	7.71042	13.9694	24.9097
chr2	135355310	135355810	REGION20872	0	-	9630028H03Rik	53300	116551	cebpa_enhancer	8.15969	F_rest	2.04192	1.31065	1.13085	1.38387
chr2	135399690	135400190	REGION20875	0	-	9630028H03Rik	8922	72173	cebpe_enhancer	0	F_rest	0.20943	0.16531	1.13085	2.39032
chr2	135453520	135454020	REGION20877	0	-	9630028H03Rik	44636	18261	cebpe_enhancer	0	F_rest	0.733	0.77931	6.25296	9.56129
chr2	135405204	135405704	REGION20876	0	-	9630028H03Rik	3401	66652	cebpa_enhancer	10.6368	F_rest	2.93199	1.842	1.39694	2.34839
chr17	48283176	48283676	REGION15911	0	-	9830107B12Rik	1	108860	cebpe_cebpa_promoter	6.83546	C_gran	0.83771	0.50773	17.6613	24.4484
chr17	48269739	48270239	REGION15910	0	-	9830107B12Rik	13161	95648	cebpe_enhancer	0	C_gran	0.41886	0.08265	4.02451	4.99032
chr3	127617198	127617698	REGION23170	0	+	9830132P13Rik	1523	76571	cebpe_cebpa_enhancer	7.43616	NA	4.71213	1.96008	3.52561	5.45161
chr3	127651212	127651712	REGION23171	0	+	9830132P13Rik	32258	110584	cebpe_cebpa_enhancer	0	NA	10.8379	3.55411	4.55668	6.08065
chr19	8737613	8738113	REGION17833	0	-	9830166K06Rik	1	44627	cebpe_cebpa_promoter	7.00496	NA	6.64934	0.88558	20.6215	36.3581
chr19	8716630	8717130	REGION17832	0	-	9830166K06Rik	20747	65518	cebpe_cebpa_enhancer	0	NA	3.08906	1.93646	3.89147	3.85807
chr15	60611206	60611706	REGION12498	0	+	9930014A18Rik	42964	1131705	cebpe_cebpa_enhancer	7.11665	F_rest	4.55506	1.75934	3.29278	4.86452
chr15	60375436	60375936	REGION12497	0	+	9930014A18Rik	278758	895960	cebpa_enhancer	0	F_rest	1.98957	1.12173	0.56543	2.18065
chr15	60654710	60655210	REGION12499	0	+	9930014A18Rik	248	1161177	cebpe_cebpa_promoter	7.96789	F_rest	13.5081	4.39246	15.0005	27.8032
chr19	29870638	29871138	REGION18237	0	-	9930021J03Rik	9529	8696	cebpe_cebpa_enhancer	0	F_rest	2.30371	0.73208	7.94924	10.8194
chr4	124614045	124614545	REGION24830	0	+	9930104L06Rik	1	1	cebpe_cebpa_promoter	0	F_rest	2.19899	0.81473	4.92254	8.00968
chr1	87676282	87676782	REGION892	0	+	9930111H07Rik	4586	13304	cebpe_cebpa_enhancer	0	NA	2.98435	1.3815	1.86258	2.89355
chr11	48787845	48788345	REGION5081	0	-	9930111J21Rik1	4681	103125	cebpe_enhancer	0	D_gran_mono	0.41886	0.40146	2.16193	2.51613
chr11	48792694	48793194	REGION5082	0	-	9930111J21Rik1	1	107973	cebpe_cebpa_promoter	0	D_gran_mono	1.67542	0.74388	3.39256	4.65484
chr11	48793142	48793642	REGION5083	0	-	9930111J21Rik2	399	108437	cebpe_cebpa_promoter	0	F_rest	1.466	0.53135	3.55887	4.90645
chr11	48864604	48865104	REGION5086	0	-	9930111J21Rik2	1	151786	cebpe_cebpa_promoter	0	F_rest	1.62307	0.81473	3.52561	4.99032
chr11	48865334	48865834	REGION5088	0	-	9930111J21Rik2	758	151146	cebpe_cebpa_promoter	0	F_rest	2.93199	1.228	3.72517	5.49355
chr11	48864978	48865478	REGION5087	0	-	9930111J21Rik2	368	151467	cebpe_cebpa_promoter	0	F_rest	1.51835	0.68485	3.75843	5.45161
chr11	48793478	48793978	REGION5084	0	-	9930111J21Rik2	742	108780	cebpe_cebpa_promoter	0	F_rest	2.93199	1.27523	3.55887	5.45161
chr2	154845376	154845876	REGION21119	0	+	a	6244	30657	cebpe_cebpa_enhancer	7.93879	F_rest	2.61785	0.98004	3.22626	4.52903
chr2	154817758	154818258	REGION21118	0	+	a	21162	58218	cebpa_enhancer	8.70192	F_rest	9.47662	4.78211	1.23064	1.46774
[truncated: 34,271 more rows]

## Sheet: description
Genomic coordinates of CEBPA and/or CEBPE bound regions, their putative target genes and CEBP motif scores
chr	chr
start	start position
end	end position
id	unique identifier
score	score (to confirm with BED file format)
strand	genomic strand
gene	putative target gene (closest)
dist_to_tss	distance to closest gene
dist_to_e2f1	distance to closest E2F1 binding site
cebp_classPeaksBroad	class (CEBPA-bound, CEBPE-bound or both at enhancers or promoters)
motifScore_CEBPE	similarity score of underlying sequence to CEBP sequence motif
cluster_de	cluster of genes as defined in Supplementary Figure S2 and Figure 2)
cebpa_gmp_rep1	CEBPA ChIP-seq signal in GMP (TPM; Replicate 1)
cebpa_gmp_rep2	CEBPA ChIP-seq signal in GMP (TPM; Replicate 2)
cebpe_lpmmy_rep1	CEBPE ChIP-seq signal in MY1+2 (TPM; Replicate 1)
cebpe_lpmmy_rep2	CEBPE ChIP-seq signal in MY1+2 (TPM; Replicate 2)
