# Supplementary material for: Transcription factor-driven coordination of cell cycle exit and lineage-specification in vivo during granulocytic differentiation: In memoriam Professor Niels Borregaard
Source: Nat Commun. 2022 Jun 23;13:3595. doi: 10.1038/s41467-022-31332-1 (PMC9225994; doi:10.1038/s41467-022-31332-1)
Supplement: Supplementary file 7 — Source Data [file 41467_2022_31332_MOESM7_ESM.docx]

## Sheet: Figure 1
Mentioned below are the column names taken from Supplementary Data 1 (Sheet_2) file to plot the following figure panels
Panel 1d
gene
lsk_cebpa_wt_Rep1
lsk_cebpa_wt_Rep2
lsk_cebpa_wt_Rep3
pregm_cebpa_wt_Rep1
pregm_cebpa_wt_Rep2
pregm_cebpa_wt_Rep3
gmp_cebpa_wt_Rep1
gmp_cebpa_wt_Rep2
gmp_cebpa_wt_Rep3
gmpG_cebpa_wt_Rep1
gmpG_cebpa_wt_Rep2
gmpG_cebpa_wt_Rep3
gmpG_wt_rep11
gmpG_wt_rep13
gmpG_wt_rep4
gmpG_ko_rep5
gmpG_ko_rep7
gmpG_ko_rep8
gmpM_cebpa_wt_Rep1
gmpM_cebpa_wt_Rep3
gmpM_wt_rep1
gmpM_wt_rep3
gmpM_wt_rep4
epm_wt_rep13
epm_wt_rep4
epm_ko_rep6
epm_ko_rep7
epm_ko_rep8
pmo1_wt_rep1
pmo1_wt_rep4
pmo2_wt_rep1
pmo2_wt_rep2
pmo2_wt_rep3
mo1_wt_rep3
mo1_wt_rep4
mo2_wt_rep1
mo2_wt_rep3
mo2_wt_rep4
lpm_wt_rep1
lpm_wt_rep3
lpm_wt_rep9
lpm_ko_rep6
lpm_ko_rep6_1
lpm_ko_rep8
my_wt_rep1
my_wt_rep3
my_wt_rep4
mm_wt_rep1_1
mm_wt_rep3
mm_wt_rep9
mm_ko_rep6
mm_ko_rep7
mm_ko_rep8
bc_wt_rep10
bc_wt_rep12
bc_wt_rep13
pmn_wt_rep12
pmn_wt_rep13
pmn_wt_rep9

## Sheet: Figure 2
Mentioned below are the column names taken from Supplementary Data 1 (Sheet_1) file to plot the following figure panels
Panel 2a-c
gene
lsk_cebpa_wt_norm
pregm_cebpa_wt_norm
gmp_cebpa_wt_norm
gmpG_wt_norm
epm_wt_norm
lpm_wt_norm
my_wt_norm
mm_wt_norm
bc_wt_norm
pmn_wt_norm
gmpM_wt_norm
pmo1_wt_norm
pmo2_wt_norm
mo1_wt_norm
mo2_wt_norm
gmpG_ko_norm
epm_ko_norm
lpm_ko_norm
mm_ko_norm
cell_cycle

## Sheet: Figure 3
Mentioned below are the column names taken from Supplementary Data 1 (Sheet_1) file to plot the following figure panels
Panel 3a	Panel 3b	Panel 3d	Panel 3e
gene	cluster_de	cluster_de	distance_cebpe_e2f1
cluster_de	cebpe_lpmmy	distance_cebpe_e2f1	motifScore_Cebpe
	cebpe_lpmmy_dis
	enhancer_count
Panel 3c
Row.names	A_epm_1475.x	B_lpm_231.x	C_gran_1401.x	D_gran_mono_195.x	E_mono_695.x
CEBPE/jaspar	0.0869833	0.402294	0.822291	1.98742	0.473931
2-TTTCCCGCCAT,BestGuess:E2F1_MOUSE.H10MO.A/hocomoco(0.933)	1.56843	1.77656	-0.930291	0.056034	-0.306661
8-TSATTGGTTM,BestGuess:NFYB/jaspar(0.895)	0.692742	3.00621	-0.0339473	-0.228269	0.836501
8-CGTTTGAAT,BestGuess:LIN54/jaspar(0.887)	0.336049	3.20328	-0.452512	-5.72792	-0.827163
1-NNVCACGTGBN,BestGuess:MYCN_MOUSE.H10MO.B/hocomoco(0.920)	1.18992	0.247012	-0.0558532	-8.37938	-0.171187

## Sheet: Figure 4
Mentioned below are the column names taken from Supplementary Data 1 (Sheet_1) file to plot the following figure panels
Panel 4a-b	Panel 4d-e	Panel 4f
cebpe_lpmmy	cluster_deRefined	cell_cycle
pu1_pregm	cell_cycle	log2FC_lpm
cebpa_gmp	log2FC_mm	log2FC_mm
myc	myc_chip
e2f
Mentioned below are the column names taken from Supplementary Data 1 (Sheet_2) file to plot the following figure panels
Panel 4c
gene
gmpG_cebpa_wt_Rep1
gmpG_cebpa_wt_Rep2
gmpG_cebpa_wt_Rep3
gmpG_wt_rep11
gmpG_wt_rep13
gmpG_wt_rep4
gmpG_ko_rep5
gmpG_ko_rep7
gmpG_ko_rep8
epm_wt_rep13
epm_wt_rep4
epm_ko_rep6
epm_ko_rep7
epm_ko_rep8
lpm_wt_rep1
lpm_wt_rep3
lpm_wt_rep9
lpm_ko_rep6
lpm_ko_rep6_1
lpm_ko_rep8
mm_wt_rep1_1
mm_wt_rep3
mm_wt_rep9
mm_ko_rep6
mm_ko_rep7
mm_ko_rep8

## Sheet: Figure 5
Mentioned below are the column names taken from Supplementary Data 1 (Sheet_1) file to plot the following figure panels
Panel 5b	Panel 5c	Panel 5d
motifScore_Nfyb	peak_class	peak_class
numTagsNfyb	numTagsNfyb	gene
motifScore_Lin54	motifScore_Lin54
motifScore_E2f1	e2f
e2f	cebpe_lpmmy
motifScore_Cebpe	mm_ko_norm
cebpe_lpmmy	mm_wt_norm
motifScore_Myc
Mentioned below are the column names taken from Supplementary Data 1 (Sheet_2) file to plot the following figure panels
Panel 5a
gene
lsk_cebpa_wt_Rep1
lsk_cebpa_wt_Rep2
lsk_cebpa_wt_Rep3
pregm_cebpa_wt_Rep1
pregm_cebpa_wt_Rep2
pregm_cebpa_wt_Rep3
gmp_cebpa_wt_Rep1
gmp_cebpa_wt_Rep2
gmp_cebpa_wt_Rep3
gmpG_cebpa_wt_Rep1
gmpG_cebpa_wt_Rep2
gmpG_cebpa_wt_Rep3
gmpG_wt_rep11
gmpG_wt_rep13
gmpG_wt_rep4
epm_wt_rep13
epm_wt_rep4
lpm_wt_rep1
lpm_wt_rep3
lpm_wt_rep9
my_wt_rep1
my_wt_rep3
my_wt_rep4
mm_wt_rep1_1
mm_wt_rep3
mm_wt_rep9
bc_wt_rep10
bc_wt_rep12
bc_wt_rep13
pmn_wt_rep12
pmn_wt_rep13
pmn_wt_rep9

## Sheet: Figure 6
Mentioned below are the column names taken from Supplementary Data 2 (Sheet_1) file to plot the following figure panels
Panel 6d
cebp_classPeaksBroad
motifScore_CEBPE
cluster_de

## Sheet: Figure 7
Mentioned below are the column names taken from Supplementary Data 1 (Sheet_1) file to plot the following figure panels
Panel 7a	Panel 7b-c
cluster_deRefined	cluster_deRefined
log2FC_mm	cebpe_lpmmy
	cebpe_lpmmy_dis

## Sheet: Suppl. Figure 1
Panel 1b
	GP	PM	MY1	MY2	MM	BC	PMN	class
	0.207	0.121	1.25	1.28	2.63	1.33	3.15	wt
	0.224	0.161	1.42	1.16	2.28	1.52	2.76	wt
	0.223	0.162	1.95	1.45	3.81	1.26	4.41	wt
	0.392	0.357	0.746	0.0186	3.79	0	0.0016	ko
	0.342	0.298	0.948	0.0211	1.29	0.0002	0.0002	ko
	0.236	0.323	0.841	0.0183	1.65	0	0.0001	ko
Panel 1c
	MP	PMO1/2	MO1	MO2	class
	0.397	0.992	1.94	1.23	wt
	0.396	0.94	2.2	1.07	wt
	0.278	0.975	1.7	0.811	wt
	0.767	2.96	6.25	1.98	ko
	0.506	2.14	8.93	2.03	ko
	0.615	2.58	8.13	2.07	ko
Panel 1e
	GP	PM	MY1	MY2	MM	BC	GR	class
	30.6	17.5	44.4	49.9	3.77	2.8	1.36	wt
	32.2	17.6	38.5	40.6	1.82	0.728	0.489	wt
	36.1	22.5	50.2	58.7	2.76	1.14	0.618	wt
	34.6	24.7	38.4	49.2	21.1	0	0	ko
	35.4	25.3	53.2	69.7	23.6	0	0	ko
	38.2	19.5	50.3	69.4	26.2	0	0	ko

## Sheet: Suppl. Figure 2
Mentioned below are the column names taken from Supplementary Data 1 (Sheet_1) file to plot the following figure panels
Panel 2a-g
gene
lsk_cebpa_wt_norm
pregm_cebpa_wt_norm
gmp_cebpa_wt_norm
gmpG_wt_norm
epm_wt_norm
lpm_wt_norm
my_wt_norm
mm_wt_norm
bc_wt_norm
pmn_wt_norm
gmpM_wt_norm
pmo1_wt_norm
pmo2_wt_norm
mo1_wt_norm
mo2_wt_norm
cebpe_lpmmy
cluster
de_gmpG
de_epm
de_lpm
de_mm
myc_target
myc_chip
e2f_chip
cell_cycle

## Sheet: Suppl. Figure 3
Mentioned below are the column names taken from Supplementary Data 1 (Sheet_2) file to plot the following figure panels
Panel 3d
gmp_cebpa_wt_Rep1
gmp_cebpa_wt_Rep2
gmp_cebpa_wt_Rep3
gmpG_cebpa_wt_Rep1
gmpG_cebpa_wt_Rep2
gmpG_cebpa_wt_Rep3
gmpG_wt_rep11
gmpG_wt_rep13
gmpG_wt_rep4
epm_wt_rep13
epm_wt_rep4
lpm_wt_rep1
lpm_wt_rep3
lpm_wt_rep9
my_wt_rep1
my_wt_rep3
my_wt_rep4
mm_wt_rep1_1
mm_wt_rep3
mm_wt_rep9
bc_wt_rep10
bc_wt_rep12
bc_wt_rep13
pmn_wt_rep12
pmn_wt_rep13
pmn_wt_rep9
gmpM_wt_rep1
gmpM_wt_rep3
gmpM_wt_rep4
pmo1_wt_rep1
pmo1_wt_rep4
pmo2_wt_rep1
pmo2_wt_rep2
pmo2_wt_rep3
mo1_wt_rep3
mo1_wt_rep4
mo2_wt_rep1
mo2_wt_rep3
mo2_wt_rep4

[truncated: 5 more sheets: Suppl. Figure 4, Suppl. Figure 5, Suppl. Figure 6, Suppl. Figure 7, Suppl. Figure 8]
